# Supplementary material for: Stratification of candidate genes for Parkinson’s disease using weighted protein-protein interaction network analysis
Source: BMC Genomics. 2018 Jun 13;19:452. doi: 10.1186/s12864-018-4804-9 (PMC6000968; doi:10.1186/s12864-018-4804-9)
Supplement: Supplementary file 5 — g:Pprofiler enrichment for the entire network. (XLSX 172 kb) [file 12864_2018_4804_MOESM5_ESM.xlsx]

## Sheet: gprofiler entire network
									GO terms kept in the analysis
									GO terms removed (general)
p-value	T	Q	Q&T	Q&T/Q	Q&T/T	term ID	t type	t group	t name	t depth	Semantic Class
4.08e-09	1404	5346	522	0.098	0.372	GO:0007155	BP	29	cell adhesion	3	adhesion
1.86e-22	738	5346	345	0.065	0.467	GO:0098602	BP	29	single organism cell adhesion	3	adhesion
4.67e-13	243	5346	131	0.025	0.539	GO:0034330	BP	29	cell junction organization	4	adhesion
3.91e-14	190	5346	111	0.021	0.584	GO:0034329	BP	29	cell junction assembly	5	adhesion
1.07e-06	69	5346	45	0.008	0.652	GO:1901888	BP	29	regulation of cell junction assembly	5	adhesion
1.03e-22	611	5346	298	0.056	0.488	GO:0030155	BP	29	regulation of cell adhesion	3	adhesion
6.09e-14	359	5346	179	0.033	0.499	GO:0045785	BP	29	positive regulation of cell adhesion	3	adhesion
0.000181	210	5346	97	0.018	0.462	GO:0007162	BP	29	negative regulation of cell adhesion	4	adhesion
0.0361	52	5346	30	0.006	0.577	GO:0043297	BP	29	apical junction assembly	7	adhesion
0.00312	88	5346	47	0.009	0.534	GO:0007043	BP	29	cell-cell junction assembly	6	adhesion - cell-cell
1.11e-06	117	5346	66	0.012	0.564	GO:0034332	BP	29	adherens junction organization	6	adhesion adherens junction
1.28e-07	79	5346	51	0.01	0.646	GO:0034333	BP	29	adherens junction assembly	6	adhesion adherens junction
2.08e-05	69	5346	43	0.008	0.623	GO:0007045	BP	29	cell-substrate adherens junction assembly	7	adhesion adherens junction
0.00138	51	5346	32	0.006	0.627	GO:1903391	BP	29	regulation of adherens junction organization	5	adhesion adherens junction
1.13e-06	865	5346	332	0.062	0.384	GO:0098609	BP	29	cell-cell adhesion	4	adhesion cell cell
3.8e-20	691	5346	321	0.06	0.465	GO:0016337	BP	29	single organismal cell-cell adhesion	4	adhesion cell cell
5.1e-05	75	5346	45	0.008	0.6	GO:0034109	BP	29	homotypic cell-cell adhesion	5	adhesion cell cell
3.62e-10	214	5346	113	0.021	0.528	GO:0045216	BP	29	cell-cell junction organization	5	adhesion cell cell
4.97e-13	365	5346	179	0.033	0.49	GO:0022407	BP	29	regulation of cell-cell adhesion	4	adhesion cell cell
3.8e-09	230	5346	117	0.022	0.509	GO:0022409	BP	29	positive regulation of cell-cell adhesion	4	adhesion cell cell
0.00513	125	5346	61	0.011	0.488	GO:0022408	BP	29	negative regulation of cell-cell adhesion	5	adhesion cell cell
3.6e-05	194	5346	93	0.017	0.479	GO:0007160	BP	29	cell-matrix adhesion	5	adhesion cell matrix
1.25e-05	91	5346	53	0.01	0.582	GO:0001952	BP	29	regulation of cell-matrix adhesion	5	adhesion cell matrix
1.92e-09	298	5346	144	0.027	0.483	GO:0031589	BP	29	cell-substrate adhesion	4	adhesion cell substrate
1.03e-05	86	5346	51	0.01	0.593	GO:0007044	BP	29	cell-substrate junction assembly	6	adhesion cell substrate
0.00054	77	5346	44	0.008	0.571	GO:0034446	BP	29	substrate adhesion-dependent cell spreading	7	adhesion cell substrate
0.00662	49	5346	30	0.006	0.612	GO:0090109	BP	29	regulation of cell-substrate junction assembly	6	adhesion cell substrate
4.39e-05	171	5346	84	0.016	0.491	GO:0010810	BP	29	regulation of cell-substrate adhesion	4	adhesion cell substrate
4.16e-20	279	5346	160	0.03	0.573	GO:0007568	BP	29	aging	4	ageing
4.47e-12	91	5346	63	0.012	0.692	GO:0007569	BP	29	cell aging	5	ageing
0.000276	53	5346	34	0.006	0.642	GO:0090398	BP	29	cellular senescence	6	ageing
0.000244	34	5346	25	0.005	0.735	GO:0090342	BP	29	regulation of cell aging	4	ageing
0.0262	27	5346	19	0.004	0.704	GO:2000772	BP	29	regulation of cellular senescence	5	ageing
1.27e-25	569	5346	289	0.054	0.508	GO:0006914	BP	29	autophagy	3	autophagy
3.86e-10	378	5346	176	0.033	0.466	GO:0016236	BP	29	macroautophagy	4	autophagy
6.32e-08	78	5346	51	0.01	0.654	GO:1905037	BP	29	autophagosome organization	5	autophagy
3.29e-07	76	5346	49	0.009	0.645	GO:0000045	BP	29	autophagosome assembly	6	autophagy
4.5e-05	200	5346	95	0.018	0.475	GO:0000422	BP	29	mitophagy	7	autophagy
1.99e-25	251	5346	157	0.029	0.625	GO:0010506	BP	29	regulation of autophagy	4	autophagy
2.28e-10	118	5346	73	0.014	0.619	GO:0016241	BP	29	regulation of macroautophagy	5	autophagy
1.48e-05	43	5346	31	0.006	0.721	GO:1903146	BP	29	regulation of mitophagy	7	autophagy
0.042	34	5346	22	0.004	0.647	GO:2000785	BP	29	regulation of autophagosome assembly	7	autophagy
3.7e-15	74	5346	58	0.011	0.784	GO:0010508	BP	29	positive regulation of autophagy	4	autophagy
7.51e-09	40	5346	33	0.006	0.825	GO:0016239	BP	29	positive regulation of macroautophagy	5	autophagy
3.47e-49	545	5346	326	0.061	0.598	GO:0051301	BP	29	cell division	4	cell cycle
1.82e-161	1651	5346	984	0.184	0.596	GO:0007049	BP	29	cell cycle	4	cell cycle
1.42e-121	1295	5346	769	0.144	0.594	GO:0022402	BP	29	cell cycle process	5	cell cycle
0.00402	31	5346	22	0.004	0.71	GO:0044786	BP	29	cell cycle DNA replication	6	cell cycle
4.47e-09	123	5346	73	0.014	0.593	GO:0007062	BP	29	sister chromatid cohesion	6	cell cycle
3.82e-112	934	5346	597	0.112	0.639	GO:0000278	BP	29	mitotic cell cycle	5	cell cycle
2.81e-103	863	5346	552	0.103	0.64	GO:1903047	BP	29	mitotic cell cycle process	6	cell cycle
0.000263	122	5346	63	0.012	0.516	GO:0051302	BP	29	regulation of cell division	4	cell cycle
4.51e-107	924	5346	585	0.109	0.633	GO:0051726	BP	29	regulation of cell cycle	4	cell cycle
3.21e-65	544	5346	351	0.066	0.645	GO:0010564	BP	29	regulation of cell cycle process	5	cell cycle
2.46e-63	453	5346	306	0.057	0.675	GO:0007346	BP	29	regulation of mitotic cell cycle	5	cell cycle
0.000763	207	5346	94	0.018	0.454	GO:0051321	BP	29	meiotic cell cycle	4	cell cycle
6.14e-30	313	5346	192	0.036	0.613	GO:0045787	BP	29	positive regulation of cell cycle	4	cell cycle
2.65e-10	116	5346	72	0.013	0.621	GO:0045931	BP	29	positive regulation of mitotic cell cycle	5	cell cycle
2.44e-19	231	5346	138	0.026	0.597	GO:0090068	BP	29	positive regulation of cell cycle process	5	cell cycle
2.39e-44	447	5346	275	0.051	0.615	GO:0045786	BP	29	negative regulation of cell cycle	4	cell cycle
7.28e-24	241	5346	150	0.028	0.622	GO:0007050	BP	29	cell cycle arrest	5	cell cycle
1.45e-11	103	5346	68	0.013	0.66	GO:0071156	BP	29	regulation of cell cycle arrest	6	cell cycle
7.48e-11	82	5346	57	0.011	0.695	GO:0071158	BP	29	positive regulation of cell cycle arrest	6	cell cycle
4.86e-24	201	5346	132	0.025	0.657	GO:0045930	BP	29	negative regulation of mitotic cell cycle	5	cell cycle
5.12e-23	213	5346	136	0.025	0.638	GO:0010948	BP	29	negative regulation of cell cycle process	5	cell cycle
0.000464	25	5346	20	0.004	0.8	GO:0008608	BP	29	attachment of spindle microtubules to kinetochore	6	cell cycle
0.0267	171	5346	76	0.014	0.444	GO:1903046	BP	29	meiotic cell cycle process	5	cell cycle
0.00155	34	5346	24	0.004	0.706	GO:0031577	BP	29	spindle checkpoint	7	cell cycle - check point
5.35e-33	213	5346	150	0.028	0.704	GO:0000075	BP	29	cell cycle checkpoint	6	cell cycle - checkpoint
1.8e-22	145	5346	103	0.019	0.71	GO:0007093	BP	29	mitotic cell cycle checkpoint	6	cell cycle - checkpoint
3.14e-11	69	5346	51	0.01	0.739	GO:0044819	BP	29	mitotic G1/S transition checkpoint	9	cell cycle - checkpoint
8.45e-09	65	5346	46	0.009	0.708	GO:0072395	BP	29	signal transduction involved in cell cycle checkpoint	7	cell cycle - checkpoint
2.15e-08	62	5346	44	0.008	0.71	GO:0072413	BP	29	signal transduction involved in mitotic cell cycle checkpoint	8	cell cycle - checkpoint
6.04e-18	89	5346	69	0.013	0.775	GO:1904029	BP	29	regulation of cyclin-dependent protein kinase activity	9	cell cycle - enzyme
1.89e-18	88	5346	69	0.013	0.784	GO:0000079	BP	29	regulation of cyclin-dependent protein serine/threonine kinase activity	10	cell cycle - enzyme
3.34e-05	34	5346	26	0.005	0.765	GO:1904031	BP	29	positive regulation of cyclin-dependent protein kinase activity	9	cell cycle - enzyme
2.98e-05	32	5346	25	0.005	0.781	GO:0045737	BP	29	positive regulation of cyclin-dependent protein serine/threonine kinase activity	10	cell cycle - enzyme
0.0105	28	5346	20	0.004	0.714	GO:0045841	BP	29	negative regulation of mitotic metaphase/anaphase transition	9	cell cycle - enzyme
0.00022	30	5346	23	0.004	0.767	GO:1904030	BP	29	negative regulation of cyclin-dependent protein kinase activity	9	cell cycle - enzyme
0.00022	30	5346	23	0.004	0.767	GO:0045736	BP	29	negative regulation of cyclin-dependent protein serine/threonine kinase activity	10	cell cycle - enzyme
0.000203	44	5346	30	0.006	0.682	GO:0051310	BP	29	metaphase plate congression	7	cell cycle - phase transition
1.49e-80	516	5346	359	0.067	0.696	GO:0044770	BP	29	cell cycle phase transition	6	cell cycle - phase transition
9.21e-32	235	5346	159	0.03	0.677	GO:0044843	BP	29	cell cycle G1/S phase transition	7	cell cycle - phase transition
4.66e-27	190	5346	131	0.025	0.689	GO:0044839	BP	29	cell cycle G2/M phase transition	7	cell cycle - phase transition
1.07e-78	490	5346	344	0.064	0.702	GO:0044772	BP	29	mitotic cell cycle phase transition	6	cell cycle - phase transition
2.38e-32	225	5346	155	0.029	0.689	GO:0000082	BP	29	G1/S transition of mitotic cell cycle	7	cell cycle - phase transition
2.37e-24	181	5346	123	0.023	0.68	GO:0000086	BP	29	G2/M transition of mitotic cell cycle	6	cell cycle - phase transition
0.000165	26	5346	21	0.004	0.808	GO:0010458	BP	29	exit from mitosis	7	cell cycle - phase transition
1.46e-05	45	5346	32	0.006	0.711	GO:0044784	BP	29	metaphase/anaphase transition of cell cycle	7	cell cycle - phase transition
2e-45	309	5346	213	0.04	0.689	GO:1901987	BP	29	regulation of cell cycle phase transition	6	cell cycle - phase transition
3.62e-05	44	5346	31	0.006	0.705	GO:1902099	BP	29	regulation of metaphase/anaphase transition of cell cycle	7	cell cycle - phase transition
4.17e-05	59	5346	38	0.007	0.644	GO:1902749	BP	29	regulation of cell cycle G2/M phase transition	7	cell cycle - phase transition
7.67e-16	141	5346	92	0.017	0.652	GO:1902806	BP	29	regulation of cell cycle G1/S phase transition	7	cell cycle - phase transition
8.06e-45	288	5346	202	0.038	0.701	GO:1901990	BP	29	regulation of mitotic cell cycle phase transition	6	cell cycle - phase transition
2.56e-16	131	5346	88	0.016	0.672	GO:2000045	BP	29	regulation of G1/S transition of mitotic cell cycle	7	cell cycle - phase transition
0.00561	51	5346	31	0.006	0.608	GO:0010389	BP	29	regulation of G2/M transition of mitotic cell cycle	7	cell cycle - phase transition
3.62e-05	44	5346	31	0.006	0.705	GO:0007091	BP	29	metaphase/anaphase transition of mitotic cell cycle	9	cell cycle - phase transition
8.93e-05	43	5346	30	0.006	0.698	GO:0030071	BP	29	regulation of mitotic metaphase/anaphase transition	9	cell cycle - phase transition
0.0106	26	5346	19	0.004	0.731	GO:0000083	BP	29	regulation of transcription involved in G1/S transition of mitotic cell cycle	10	cell cycle - phase transition
0.000742	59	5346	36	0.007	0.61	GO:1901989	BP	29	positive regulation of cell cycle phase transition	6	cell cycle - phase transition
0.000539	54	5346	34	0.006	0.63	GO:1901992	BP	29	positive regulation of mitotic cell cycle phase transition	7	cell cycle - phase transition
7.16e-20	150	5346	102	0.019	0.68	GO:1901988	BP	29	negative regulation of cell cycle phase transition	6	cell cycle - phase transition
0.00412	29	5346	21	0.004	0.724	GO:1902100	BP	29	negative regulation of metaphase/anaphase transition of cell cycle	7	cell cycle - phase transition
1.75e-12	94	5346	65	0.012	0.691	GO:1902807	BP	29	negative regulation of cell cycle G1/S phase transition	7	cell cycle - phase transition
1.3e-18	139	5346	95	0.018	0.683	GO:1901991	BP	29	negative regulation of mitotic cell cycle phase transition	7	cell cycle - phase transition
7.76e-13	91	5346	64	0.012	0.703	GO:2000134	BP	29	negative regulation of G1/S transition of mitotic cell cycle	8	cell cycle - phase transition
4.04e-37	545	5346	304	0.057	0.558	GO:0000280	BP	29	nuclear division	6	cell cycle - segregation/cytokinesis
8.01e-18	314	5346	170	0.032	0.541	GO:0007059	BP	29	chromosome segregation	4	cell cycle - segregation/cytokinesis
4.15e-16	269	5346	148	0.028	0.55	GO:0098813	BP	29	nuclear chromosome segregation	6	cell cycle - segregation/cytokinesis
6.92e-17	211	5346	125	0.023	0.592	GO:0000819	BP	29	sister chromatid segregation	7	cell cycle - segregation/cytokinesis
7.12e-05	62	5346	39	0.007	0.629	GO:0051304	BP	29	chromosome separation	6	cell cycle - segregation/cytokinesis
1.17e-10	135	5346	81	0.015	0.6	GO:0000910	BP	29	cytokinesis	6	cell cycle - segregation/cytokinesis
8.83e-40	421	5346	256	0.048	0.608	GO:0007067	BP	29	mitotic nuclear division	6	cell cycle - segregation/cytokinesis
6.68e-11	125	5346	77	0.014	0.616	GO:0000070	BP	29	mitotic sister chromatid segregation	6	cell cycle - segregation/cytokinesis
3.46e-05	46	5346	32	0.006	0.696	GO:0051306	BP	29	mitotic sister chromatid separation	7	cell cycle - segregation/cytokinesis
0.000485	43	5346	29	0.005	0.674	GO:0007077	BP	29	mitotic nuclear envelope disassembly	6	cell cycle - segregation/cytokinesis
0.00147	36	5346	25	0.005	0.694	GO:0007080	BP	29	mitotic metaphase plate congression	6	cell cycle - segregation/cytokinesis
4.26e-16	151	5346	97	0.018	0.642	GO:0051783	BP	29	regulation of nuclear division	6	cell cycle - segregation/cytokinesis
2.06e-10	75	5346	53	0.01	0.707	GO:0051983	BP	29	regulation of chromosome segregation	4	cell cycle - segregation/cytokinesis
2.19e-08	58	5346	42	0.008	0.724	GO:0033045	BP	29	regulation of sister chromatid segregation	6	cell cycle - segregation/cytokinesis
0.000249	64	5346	39	0.007	0.609	GO:0032465	BP	29	regulation of cytokinesis	6	cell cycle - segregation/cytokinesis
1.61e-14	128	5346	84	0.016	0.656	GO:0007088	BP	29	regulation of mitotic nuclear division	6	cell cycle - segregation/cytokinesis
9.04e-07	50	5346	36	0.007	0.72	GO:0033047	BP	29	regulation of mitotic sister chromatid segregation	7	cell cycle - segregation/cytokinesis
3.62e-05	44	5346	31	0.006	0.705	GO:0010965	BP	29	regulation of mitotic sister chromatid separation	8	cell cycle - segregation/cytokinesis
0.00383	33	5346	23	0.004	0.697	GO:0051985	BP	29	negative regulation of chromosome segregation	4	cell cycle - segregation/cytokinesis
0.000314	51	5346	33	0.006	0.647	GO:0051784	BP	29	negative regulation of nuclear division	6	cell cycle - segregation/cytokinesis
0.00935	32	5346	22	0.004	0.688	GO:0033046	BP	29	negative regulation of sister chromatid segregation	6	cell cycle - segregation/cytokinesis
0.000566	39	5346	27	0.005	0.692	GO:0045839	BP	29	negative regulation of mitotic nuclear division	6	cell cycle - segregation/cytokinesis
0.00161	30	5346	22	0.004	0.733	GO:0033048	BP	29	negative regulation of mitotic sister chromatid segregation	7	cell cycle - segregation/cytokinesis
0.0105	28	5346	20	0.004	0.714	GO:2000816	BP	29	negative regulation of mitotic sister chromatid separation	8	cell cycle - segregation/cytokinesis
2.08e-05	69	5346	43	0.008	0.623	GO:0048041	BP	29	focal adhesion assembly	8	cell cycle-cytoskeleton
9.36e-06	107	5346	60	0.011	0.561	GO:0051297	BP	29	centrosome organization	7	cell cycle-cytoskeleton
0.0262	27	5346	19	0.004	0.704	GO:0071173	BP	29	spindle assembly checkpoint	8	cell cycle-cytoskeleton
0.0123	41	5346	26	0.005	0.634	GO:0061640	BP	29	cytoskeleton-dependent cytokinesis	7	cell cycle-cytoskeleton
0.000231	40	5346	28	0.005	0.7	GO:0051653	BP	29	spindle localization	6	cell cycle-cytoskeleton
0.00358	35	5346	24	0.004	0.686	GO:0051293	BP	29	establishment of spindle localization	7	cell cycle-cytoskeleton
0.0262	27	5346	19	0.004	0.704	GO:0051294	BP	29	establishment of spindle orientation	8	cell cycle-cytoskeleton
3.18e-12	101	5346	68	0.013	0.673	GO:0007051	BP	29	spindle organization	6	cell cycle-cytoskeleton
1.72e-10	83	5346	57	0.011	0.687	GO:0051225	BP	29	spindle assembly	7	cell cycle-cytoskeleton
9.02e-05	76	5346	45	0.008	0.592	GO:0007098	BP	29	centrosome cycle	6	cell cycle-cytoskeleton
0.000187	46	5346	31	0.006	0.674	GO:0007052	BP	29	mitotic spindle organization	6	cell cycle-cytoskeleton
2.28e-06	49	5346	35	0.007	0.714	GO:1902850	BP	29	microtubule cytoskeleton organization involved in mitosis	7	cell cycle-cytoskeleton
2.28e-06	49	5346	35	0.007	0.714	GO:0090307	BP	29	mitotic spindle assembly	6	cell cycle-cytoskeleton
0.0449	14	5346	12	0.002	0.857	GO:0090224	BP	29	regulation of spindle organization	6	cell cycle-cytoskeleton
0.0449	14	5346	12	0.002	0.857	GO:0090169	BP	29	regulation of spindle assembly	7	cell cycle-cytoskeleton
0.0123	41	5346	26	0.005	0.634	GO:0046605	BP	29	regulation of centrosome cycle	6	cell cycle-cytoskeleton
0.00662	49	5346	30	0.006	0.612	GO:0051893	BP	29	regulation of focal adhesion assembly	6	cell cycle-cytoskeleton
0.0105	28	5346	20	0.004	0.714	GO:0071174	BP	29	mitotic spindle checkpoint	10	cell cycle-cytoskeleton
2.62e-155	1879	5346	1068	0.2	0.568	GO:0008219	BP	29	cell death	4	cell death
5.81e-06	46	5346	33	0.006	0.717	GO:0070265	BP	29	necrotic cell death	5	cell death
9.08e-155	1776	5346	1025	0.192	0.577	GO:0012501	BP	29	programmed cell death	5	cell death
2.94e-153	1753	5346	1013	0.189	0.578	GO:0006915	BP	29	apoptotic process	6	cell death
1.95e-07	84	5346	53	0.01	0.631	GO:1904019	BP	29	epithelial cell apoptotic process	7	cell death
0.0449	14	5346	12	0.002	0.857	GO:0097284	BP	29	hepatocyte apoptotic process	8	cell death
2.78e-05	52	5346	35	0.007	0.673	GO:0010657	BP	29	muscle cell apoptotic process	7	cell death
3.18e-08	34	5346	29	0.005	0.853	GO:0097300	BP	29	programmed necrotic cell death	6	cell death
1.67e-06	28	5346	24	0.004	0.857	GO:0070266	BP	29	necroptotic process	7	cell death
3.9e-33	282	5346	183	0.034	0.649	GO:0070997	BP	29	neuron death	5	cell death
1.29e-23	211	5346	136	0.025	0.645	GO:0051402	BP	29	neuron apoptotic process	6	cell death
5.05e-12	75	5346	55	0.01	0.733	GO:0097194	BP	29	execution phase of apoptosis	4	cell death
1.91e-09	48	5346	38	0.007	0.792	GO:0006921	BP	29	cellular component disassembly involved in execution phase of apoptosis	5	cell death
0.00161	30	5346	22	0.004	0.733	GO:0030262	BP	29	apoptotic nuclear changes	6	cell death
7.37e-132	1442	5346	848	0.159	0.588	GO:0010941	BP	29	regulation of cell death	4	cell death
3.76e-127	1356	5346	804	0.15	0.593	GO:0043067	BP	29	regulation of programmed cell death	5	cell death
1.01e-123	1341	5346	792	0.148	0.591	GO:0042981	BP	29	regulation of apoptotic process	6	cell death
0.000917	46	5346	30	0.006	0.652	GO:0010660	BP	29	regulation of muscle cell apoptotic process	7	cell death
4.09e-19	189	5346	119	0.022	0.63	GO:0043523	BP	29	regulation of neuron apoptotic process	7	cell death
0.00318	11	5346	11	0.002	1	GO:0060544	BP	29	regulation of necroptotic process	6	cell death
1.93e-77	586	5346	388	0.073	0.662	GO:0010942	BP	29	positive regulation of cell death	4	cell death
2.29e-15	61	5346	51	0.01	0.836	GO:1901216	BP	29	positive regulation of neuron death	5	cell death
7.37e-78	557	5346	375	0.07	0.673	GO:0043068	BP	29	positive regulation of programmed cell death	5	cell death
6.25e-76	552	5346	370	0.069	0.67	GO:0043065	BP	29	positive regulation of apoptotic process	6	cell death
4.37e-09	45	5346	36	0.007	0.8	GO:0043525	BP	29	positive regulation of neuron apoptotic process	7	cell death
5.33e-72	859	5346	500	0.094	0.582	GO:0060548	BP	29	negative regulation of cell death	4	cell death
4.01e-67	799	5346	466	0.087	0.583	GO:0043069	BP	29	negative regulation of programmed cell death	5	cell death
1.38e-64	786	5346	456	0.085	0.58	GO:0043066	BP	29	negative regulation of apoptotic process	6	cell death
1.58e-14	170	5346	103	0.019	0.606	GO:1901215	BP	29	negative regulation of neuron death	5	cell death
1.56e-09	135	5346	79	0.015	0.585	GO:0043524	BP	29	negative regulation of neuron apoptotic process	6	cell death
0.00864	20	5346	16	0.003	0.8	GO:0006309	BP	29	apoptotic DNA fragmentation	1	cell death
1.34e-28	249	5346	161	0.03	0.647	GO:1901214	BP	29	regulation of neuron death	5	cell death
0.0262	27	5346	19	0.004	0.704	GO:0043276	BP	29	anoikis	7	cell death - anoikis
0.0274	23	5346	17	0.003	0.739	GO:2000209	BP	29	regulation of anoikis	7	cell death - anoikis
1.53e-30	193	5346	137	0.026	0.71	GO:0043281	BP	29	regulation of cysteine-type endopeptidase activity involved in apoptotic process	10	cell death - enzymes
2.93e-05	23	5346	20	0.004	0.87	GO:2001267	BP	29	regulation of cysteine-type endopeptidase activity involved in apoptotic signaling pathway	6	cell death - enzymes
1.02e-23	113	5346	88	0.016	0.779	GO:0043280	BP	29	positive regulation of cysteine-type endopeptidase activity involved in apoptotic process	10	cell death - enzymes
2.25e-18	79	5346	64	0.012	0.81	GO:0006919	BP	29	activation of cysteine-type endopeptidase activity involved in apoptotic process	11	cell death - enzymes
2.37e-05	18	5346	17	0.003	0.944	GO:2001269	BP	29	positive regulation of cysteine-type endopeptidase activity involved in apoptotic signaling pathway	11	cell death - enzymes
0.000264	13	5346	13	0.002	1	GO:0097296	BP	29	activation of cysteine-type endopeptidase activity involved in apoptotic signaling pathway	12	cell death - enzymes
2.2e-08	83	5346	54	0.01	0.651	GO:0043154	BP	29	negative regulation of cysteine-type endopeptidase activity involved in apoptotic process	2	cell death - enzymes
3.07e-09	56	5346	42	0.008	0.75	GO:0070059	BP	29	intrinsic apoptotic signaling pathway in response to endoplasmic reticulum stress	7	cell death - ER stress
0.00412	29	5346	21	0.004	0.724	GO:1902235	BP	29	regulation of endoplasmic reticulum stress-induced intrinsic apoptotic signaling pathway	7	cell death - ER stress
2.14e-35	221	5346	157	0.029	0.71	GO:0097191	BP	29	extrinsic apoptotic signaling pathway	6	cell death - extrinsic apoptosis
8.6e-16	84	5346	64	0.012	0.762	GO:0008625	BP	29	extrinsic apoptotic signaling pathway via death domain receptors	7	cell death - extrinsic apoptosis
4.87e-12	73	5346	54	0.01	0.74	GO:0097192	BP	29	extrinsic apoptotic signaling pathway in absence of ligand	7	cell death - extrinsic apoptosis
9.25e-22	153	5346	106	0.02	0.693	GO:2001236	BP	29	regulation of extrinsic apoptotic signaling pathway	6	cell death - extrinsic apoptosis
3.49e-07	55	5346	39	0.007	0.709	GO:1902041	BP	29	regulation of extrinsic apoptotic signaling pathway via death domain receptors	7	cell death - extrinsic apoptosis
1.41e-05	47	5346	33	0.006	0.702	GO:2001239	BP	29	regulation of extrinsic apoptotic signaling pathway in absence of ligand	7	cell death - extrinsic apoptosis
8.91e-07	52	5346	37	0.007	0.712	GO:2001238	BP	29	positive regulation of extrinsic apoptotic signaling pathway	6	cell death - extrinsic apoptosis
0.0449	14	5346	12	0.002	0.857	GO:2001241	BP	29	positive regulation of extrinsic apoptotic signaling pathway in absence of ligand	7	cell death - extrinsic apoptosis
2.66e-13	100	5346	69	0.013	0.69	GO:2001237	BP	29	negative regulation of extrinsic apoptotic signaling pathway	6	cell death - extrinsic apoptosis
3.34e-05	34	5346	26	0.005	0.765	GO:1902042	BP	29	negative regulation of extrinsic apoptotic signaling pathway via death domain receptors	7	cell death - extrinsic apoptosis
1.54e-45	274	5346	196	0.037	0.715	GO:0097193	BP	29	intrinsic apoptotic signaling pathway	6	cell death - intrinsic apoptosis
3.31e-11	73	5346	53	0.01	0.726	GO:0072332	BP	29	intrinsic apoptotic signaling pathway by p53 class mediator	7	cell death - intrinsic apoptosis
1.01e-21	149	5346	104	0.019	0.698	GO:2001242	BP	29	regulation of intrinsic apoptotic signaling pathway	6	cell death - intrinsic apoptosis
2.56e-09	52	5346	40	0.007	0.769	GO:2001244	BP	29	positive regulation of intrinsic apoptotic signaling pathway	6	cell death - intrinsic apoptosis
2.27e-11	93	5346	63	0.012	0.677	GO:2001243	BP	29	negative regulation of intrinsic apoptotic signaling pathway	6	cell death - intrinsic apoptosis
8.21e-10	51	5346	40	0.007	0.784	GO:1902686	BP	29	mitochondrial outer membrane permeabilization involved in programmed cell death	6	cell death - mitochondria
4.51e-16	113	5346	79	0.015	0.699	GO:0008637	BP	29	apoptotic mitochondrial changes	7	cell death - mitochondria
3.97e-10	56	5346	43	0.008	0.768	GO:1902108	BP	29	regulation of mitochondrial membrane permeability involved in apoptotic process	7	cell death - mitochondria
8.21e-10	51	5346	40	0.007	0.784	GO:1902110	BP	29	positive regulation of mitochondrial membrane permeability involved in apoptotic process	7	cell death - mitochondria
1.08e-05	55	5346	37	0.007	0.673	GO:0001836	BP	29	release of cytochrome c from mitochondria	6	cell death - mitochondria
3.43e-09	31	5346	28	0.005	0.903	GO:0001844	BP	29	protein insertion into mitochondrial membrane involved in apoptotic signaling pathway	6	cell death - mitochondria
0.0106	43	5346	27	0.005	0.628	GO:0090199	BP	29	regulation of release of cytochrome c from mitochondria	6	cell death - mitochondria
9.36e-08	42	5346	33	0.006	0.786	GO:1901028	BP	29	regulation of mitochondrial outer membrane permeabilization involved in apoptotic signaling pathway	6	cell death - mitochondria
3.38e-08	29	5346	26	0.005	0.897	GO:1900739	BP	29	regulation of protein insertion into mitochondrial membrane involved in apoptotic signaling pathway	7	cell death - mitochondria
1.06e-08	35	5346	30	0.006	0.857	GO:1901030	BP	29	positive regulation of mitochondrial outer membrane permeabilization involved in apoptotic signaling pathway	4	cell death - mitochondria
3.38e-08	29	5346	26	0.005	0.897	GO:1900740	BP	29	positive regulation of protein insertion into mitochondrial membrane involved in apoptotic signaling pathway	5	cell death - mitochondria
1.14e-12	64	5346	50	0.009	0.781	GO:0036473	BP	29	cell death in response to oxidative stress	5	cell death - oxidative stress
2.93e-05	23	5346	20	0.004	0.87	GO:0036474	BP	29	cell death in response to hydrogen peroxide	6	cell death - oxidative stress
0.00873	13	5346	12	0.002	0.923	GO:0097468	BP	29	programmed cell death in response to reactive oxygen species	6	cell death - oxidative stress
0.00873	13	5346	12	0.002	0.923	GO:0010421	BP	29	hydrogen peroxide-mediated programmed cell death	7	cell death - oxidative stress
6.13e-09	49	5346	38	0.007	0.776	GO:1903201	BP	29	regulation of oxidative stress-induced cell death	5	cell death - oxidative stress
0.000267	21	5346	18	0.003	0.857	GO:1903205	BP	29	regulation of hydrogen peroxide-induced cell death	6	cell death - oxidative stress
4.37e-09	45	5346	36	0.007	0.8	GO:0008631	BP	29	intrinsic apoptotic signaling pathway in response to oxidative stress	7	cell death - oxidative stress
2.54e-05	30	5346	24	0.004	0.8	GO:1902175	BP	29	regulation of oxidative stress-induced intrinsic apoptotic signaling pathway	7	cell death - oxidative stress
2.98e-05	32	5346	25	0.005	0.781	GO:1903202	BP	29	negative regulation of oxidative stress-induced cell death	5	cell death - oxidative stress
0.00306	21	5346	17	0.003	0.81	GO:1902176	BP	29	negative regulation of oxidative stress-induced intrinsic apoptotic signaling pathway	7	cell death - oxidative stress
4.49e-78	567	5346	380	0.071	0.67	GO:0097190	BP	29	apoptotic signaling pathway	5	cell death - signaling
0.0383	9	5346	9	0.002	1	GO:0071550	BP	29	death-inducing signaling complex assembly	7	cell death - signaling
6.78e-52	368	5346	250	0.047	0.679	GO:2001233	BP	29	regulation of apoptotic signaling pathway	5	cell death - signaling
2.62e-32	171	5346	128	0.024	0.749	GO:2001235	BP	29	positive regulation of apoptotic signaling pathway	5	cell death - signaling
4.21e-23	204	5346	132	0.025	0.647	GO:2001234	BP	29	negative regulation of apoptotic signaling pathway	5	cell death - signaling
0.000293	62	5346	38	0.007	0.613	GO:0050000	BP	29	chromosome localization	5	chromatin
2.45e-111	1128	5346	681	0.127	0.604	GO:0051276	BP	29	chromosome organization	5	chromatin
3.39e-76	727	5346	450	0.084	0.619	GO:0006325	BP	29	chromatin organization	6	chromatin
6.75e-74	427	5346	307	0.057	0.719	GO:0016569	BP	29	covalent chromatin modification	7	chromatin
0.00208	178	5346	82	0.015	0.461	GO:0006333	BP	29	chromatin assembly or disassembly	7	chromatin
3.86e-12	152	5346	91	0.017	0.599	GO:0006338	BP	29	chromatin remodeling	7	chromatin
2.33e-09	95	5346	61	0.011	0.642	GO:0016568	BP	29	chromatin modification	7	chromatin
7.06e-49	266	5346	196	0.037	0.737	GO:0033044	BP	29	regulation of chromosome organization	6	chromatin
4.05e-31	145	5346	113	0.021	0.779	GO:1902275	BP	29	regulation of chromatin organization	7	chromatin
1.16e-26	141	5346	106	0.02	0.752	GO:2001252	BP	29	positive regulation of chromosome organization	6	chromatin
5.01e-19	100	5346	76	0.014	0.76	GO:2001251	BP	29	negative regulation of chromosome organization	6	chromatin
0.00897	111	5346	55	0.01	0.495	GO:0006342	BP	29	chromatin silencing	9	chromatin
0.0241	19	5346	15	0.003	0.789	GO:0031935	BP	29	regulation of chromatin silencing	10	chromatin
1.27e-53	1037	5346	536	0.1	0.517	GO:0007010	BP	29	cytoskeleton organization	5	cytoskeleton
1.08e-05	33	5346	26	0.005	0.788	GO:0030865	BP	29	cortical cytoskeleton organization	6	cytoskeleton
0.0123	41	5346	26	0.005	0.634	GO:0045103	BP	29	intermediate filament-based process	4	cytoskeleton
0.00618	40	5346	26	0.005	0.65	GO:0045104	BP	29	intermediate filament cytoskeleton organization	5	cytoskeleton
1.61e-31	626	5346	325	0.061	0.519	GO:0030029	BP	29	actin filament-based process	4	cytoskeleton
0.0271	96	5346	48	0.009	0.5	GO:0070252	BP	29	actin-mediated cell contraction	6	cytoskeleton
4.38e-28	542	5346	284	0.053	0.524	GO:0030036	BP	29	actin cytoskeleton organization	5	cytoskeleton
3.69e-05	86	5346	50	0.009	0.581	GO:0031532	BP	29	actin cytoskeleton reorganization	6	cytoskeleton
1.08e-09	146	5346	84	0.016	0.575	GO:0031032	BP	29	actomyosin structure organization	6	cytoskeleton
1.02e-17	317	5346	171	0.032	0.539	GO:0007015	BP	29	actin filament organization	6	cytoskeleton
6.09e-09	181	5346	97	0.018	0.536	GO:0008154	BP	29	actin polymerization or depolymerization	7	cytoskeleton
1.42e-08	156	5346	86	0.016	0.551	GO:0030041	BP	29	actin filament polymerization	8	cytoskeleton
1.05e-10	119	5346	74	0.014	0.622	GO:0061572	BP	29	actin filament bundle organization	7	cytoskeleton
3.27e-11	115	5346	73	0.014	0.635	GO:0051017	BP	29	actin filament bundle assembly	8	cytoskeleton
1.45e-06	76	5346	48	0.009	0.632	GO:0030038	BP	29	contractile actin filament bundle assembly	9	cytoskeleton
7.08e-05	29	5346	23	0.004	0.793	GO:0030866	BP	29	cortical actin cytoskeleton organization	6	cytoskeleton
4.18e-30	581	5346	304	0.057	0.523	GO:0007017	BP	29	microtubule-based process	4	cytoskeleton
3.33e-22	397	5346	213	0.04	0.537	GO:0000226	BP	29	microtubule cytoskeleton organization	5	cytoskeleton
1.98e-07	116	5346	67	0.013	0.578	GO:0031023	BP	29	microtubule organizing center organization	6	cytoskeleton
0.0164	77	5346	41	0.008	0.532	GO:0031109	BP	29	microtubule polymerization or depolymerization	6	cytoskeleton
0.000811	48	5346	31	0.006	0.646	GO:0046785	BP	29	microtubule polymerization	7	cytoskeleton
0.000267	71	5346	42	0.008	0.592	GO:0097581	BP	29	lamellipodium organization	5	cytoskeleton
1.24e-25	392	5346	218	0.041	0.556	GO:0051493	BP	29	regulation of cytoskeleton organization	6	cytoskeleton
3.19e-19	307	5346	170	0.032	0.554	GO:0032970	BP	29	regulation of actin filament-based process	4	cytoskeleton
8.56e-16	273	5346	149	0.028	0.546	GO:0032956	BP	29	regulation of actin cytoskeleton organization	5	cytoskeleton
1.75e-10	159	5346	91	0.017	0.572	GO:0030832	BP	29	regulation of actin filament length	6	cytoskeleton
3.52e-10	158	5346	90	0.017	0.57	GO:0008064	BP	29	regulation of actin polymerization or depolymerization	7	cytoskeleton
9.13e-10	141	5346	82	0.015	0.582	GO:0030833	BP	29	regulation of actin filament polymerization	8	cytoskeleton
1.54e-05	73	5346	45	0.008	0.616	GO:0032231	BP	29	regulation of actin filament bundle assembly	6	cytoskeleton
5.46e-09	135	5346	78	0.015	0.578	GO:0032886	BP	29	regulation of microtubule-based process	4	cytoskeleton
1.67e-07	111	5346	65	0.012	0.586	GO:0070507	BP	29	regulation of microtubule cytoskeleton organization	5	cytoskeleton
2.44e-12	172	5346	100	0.019	0.581	GO:0051495	BP	29	positive regulation of cytoskeleton organization	6	cytoskeleton
5.77e-08	91	5346	57	0.011	0.626	GO:0030838	BP	29	positive regulation of actin filament polymerization	6	cytoskeleton
0.00233	115	5346	58	0.011	0.504	GO:0051494	BP	29	negative regulation of cytoskeleton organization	6	cytoskeleton
9.14e-07	119	5346	67	0.013	0.563	GO:0030705	BP	29	cytoskeleton-dependent intracellular transport	5	cytoskeleton - based movement
4.02e-05	115	5346	62	0.012	0.539	GO:0030048	BP	29	actin filament-based movement	5	cytoskeleton - based movement
0.000344	215	5346	98	0.018	0.456	GO:0007018	BP	29	microtubule-based movement	5	cytoskeleton - based movement
2.71e-22	1222	5346	518	0.097	0.424	GO:0030030	BP	29	cell projection organization	4	cytoskeleton - cell projection
0.000259	368	5346	153	0.029	0.416	GO:0030031	BP	29	cell projection assembly	5	cytoskeleton - cell projection
3.94e-09	781	5346	315	0.059	0.403	GO:0048858	BP	29	cell projection morphogenesis	5	cytoskeleton - cell projection
1.87e-21	528	5346	263	0.049	0.498	GO:0031344	BP	29	regulation of cell projection organization	5	cytoskeleton - cell projection
2.29e-16	297	5346	160	0.03	0.539	GO:0031346	BP	29	positive regulation of cell projection organization	5	cytoskeleton - cell projection
7.5e-94	5682	5346	2243	0.42	0.395	GO:0032502	BP	29	developmental process	2	development
2.97e-11	151	5346	89	0.017	0.589	GO:0098727	BP	29	maintenance of cell number	3	development
1e-81	5311	5346	2086	0.39	0.393	GO:0048856	BP	29	anatomical structure development	3	development
1.06e-33	1734	5346	736	0.138	0.424	GO:0009888	BP	29	tissue development	4	development
4.03e-23	1055	5346	462	0.086	0.438	GO:0060429	BP	29	epithelium development	5	development
1.51e-42	2535	5346	1041	0.195	0.411	GO:0009653	BP	29	anatomical structure morphogenesis	3	development
3.59e-15	1141	5346	463	0.087	0.406	GO:0048646	BP	29	anatomical structure formation involved in morphogenesis	3	development
1.66e-07	465	5346	199	0.037	0.428	GO:0090066	BP	29	regulation of anatomical structure size	4	development
0.00631	232	5346	100	0.019	0.431	GO:0021700	BP	29	developmental maturation	4	development
1.12e-11	120	5346	76	0.014	0.633	GO:0007164	BP	29	establishment of tissue polarity	4	development
6.44e-12	709	5346	301	0.056	0.425	GO:0060322	BP	29	head development	4	development
6.88e-09	567	5346	240	0.045	0.423	GO:0048589	BP	29	developmental growth	4	development
4.97e-18	621	5346	289	0.054	0.465	GO:0048729	BP	29	tissue morphogenesis	4	development
6.08e-17	522	5346	249	0.047	0.477	GO:0002009	BP	29	morphogenesis of an epithelium	5	development
2.54e-12	131	5346	82	0.015	0.626	GO:0001738	BP	29	morphogenesis of a polarized epithelium	6	development
1.12e-11	120	5346	76	0.014	0.633	GO:0001736	BP	29	establishment of planar polarity	7	development
8.11e-10	226	5346	117	0.022	0.518	GO:0090130	BP	29	tissue migration	4	development
1.5e-09	220	5346	114	0.021	0.518	GO:0090132	BP	29	epithelium migration	5	development
3.76e-70	4761	5346	1871	0.35	0.393	GO:0007275	BP	29	multicellular organism development	4	development
4.02e-07	578	5346	237	0.044	0.41	GO:0035295	BP	29	tube development	5	development
7.89e-05	351	5346	149	0.028	0.425	GO:0035239	BP	29	tube morphogenesis	6	development
5.77e-05	313	5346	136	0.025	0.435	GO:0060562	BP	29	epithelial tube morphogenesis	7	development
3.22e-66	4202	5346	1677	0.314	0.399	GO:0048731	BP	29	system development	5	development
9.38e-05	132	5346	68	0.013	0.515	GO:0061008	BP	29	hepaticobiliary system development	6	development
1.24e-24	925	5346	420	0.079	0.454	GO:0072359	BP	29	circulatory system development	6	development
2.92e-56	3082	5346	1273	0.238	0.413	GO:0048513	BP	29	animal organ development	6	development
2.6e-12	423	5346	199	0.037	0.47	GO:0048732	BP	29	gland development	7	development
0.00182	135	5346	66	0.012	0.489	GO:0030879	BP	29	mammary gland development	8	development
0.0123	69	5346	38	0.007	0.551	GO:0061180	BP	29	mammary gland epithelium development	9	development
0.000209	129	5346	66	0.012	0.512	GO:0001889	BP	29	liver development	8	development
9.06e-12	980	5346	394	0.074	0.402	GO:0009887	BP	29	animal organ morphogenesis	7	development
0.0347	123	5346	58	0.011	0.472	GO:0022612	BP	29	gland morphogenesis	8	development
1.78e-11	416	5346	194	0.036	0.466	GO:0061458	BP	29	reproductive system development	6	development
1.84e-30	756	5346	373	0.07	0.493	GO:0048534	BP	29	hematopoietic or lymphoid organ development	7	development
8.65e-07	158	5346	83	0.016	0.525	GO:0021543	BP	29	pallium development	10	development
1.24e-24	925	5346	420	0.079	0.454	GO:0072358	BP	29	cardiovascular system development	6	development
4.38e-16	499	5346	238	0.045	0.477	GO:0007507	BP	29	heart development	7	development
0.0041	219	5346	96	0.018	0.438	GO:0003007	BP	29	heart morphogenesis	8	development
3.08e-09	177	5346	96	0.018	0.542	GO:0048738	BP	29	cardiac muscle tissue development	8	development
6.2e-12	596	5346	261	0.049	0.438	GO:0001944	BP	29	vasculature development	6	development
1.71e-11	575	5346	252	0.047	0.438	GO:0001568	BP	29	blood vessel development	7	development
1.18e-09	489	5346	215	0.04	0.44	GO:0048514	BP	29	blood vessel morphogenesis	8	development
4.73e-07	416	5346	180	0.034	0.433	GO:0001525	BP	29	angiogenesis	9	development
9.66e-19	947	5346	409	0.077	0.432	GO:0009790	BP	29	embryo development	5	development
1.15e-15	572	5346	264	0.049	0.462	GO:0009792	BP	29	embryo development ending in birth or egg hatching	6	development
9.74e-16	566	5346	262	0.049	0.463	GO:0043009	BP	29	chordate embryonic development	7	development
1.06e-20	324	5346	180	0.034	0.556	GO:0001701	BP	29	in utero embryonic development	8	development
0.0184	65	5346	36	0.007	0.554	GO:0001824	BP	29	blastocyst development	9	development
0.00221	569	5346	217	0.041	0.381	GO:0048598	BP	29	embryonic morphogenesis	6	development
0.00117	176	5346	82	0.015	0.466	GO:0007369	BP	29	gastrulation	7	development
0.00702	412	5346	162	0.03	0.393	GO:0048568	BP	29	embryonic organ development	6	development
0.00981	22	5346	17	0.003	0.773	GO:0035162	BP	29	embryonic hemopoiesis	7	development
2.02e-11	148	5346	88	0.016	0.595	GO:0019827	BP	29	stem cell population maintenance	4	development
0.00251	195	5346	88	0.016	0.451	GO:0001763	BP	29	morphogenesis of a branching structure	4	development
0.0334	183	5346	80	0.015	0.437	GO:0061138	BP	29	morphogenesis of a branching epithelium	5	development
0.00397	140	5346	67	0.013	0.479	GO:0035265	BP	29	organ growth	4	development
2.69e-70	3839	5346	1572	0.294	0.409	GO:0048869	BP	29	cellular developmental process	4	development
1.47e-28	1264	5346	554	0.104	0.438	GO:0032989	BP	29	cellular component morphogenesis	5	development
1.25e-25	1181	5346	515	0.096	0.436	GO:0000902	BP	29	cell morphogenesis	6	development
3.98e-10	801	5346	326	0.061	0.407	GO:0032990	BP	29	cell part morphogenesis	6	development
1.75e-65	3516	5346	1449	0.271	0.412	GO:0030154	BP	29	cell differentiation	5	development
2.29e-09	201	5346	106	0.02	0.527	GO:0045444	BP	29	fat cell differentiation	6	development
0.000913	100	5346	53	0.01	0.53	GO:0048863	BP	29	stem cell differentiation	6	development
0.000102	200	5346	94	0.018	0.47	GO:0001649	BP	29	osteoblast differentiation	6	development
1.05e-09	553	5346	238	0.045	0.43	GO:0030855	BP	29	epithelial cell differentiation	6	development
2.11e-05	116	5346	63	0.012	0.543	GO:0035051	BP	29	cardiocyte differentiation	6	development
5.88e-05	94	5346	53	0.01	0.564	GO:0055007	BP	29	cardiac muscle cell differentiation	7	development
2.03e-07	93	5346	57	0.011	0.613	GO:0030218	BP	29	erythrocyte differentiation	7	development
1.96e-44	1894	5346	827	0.155	0.437	GO:0048468	BP	29	cell development	5	development
2.95e-06	210	5346	102	0.019	0.486	GO:0002064	BP	29	epithelial cell development	6	development
7.65e-19	726	5346	330	0.062	0.455	GO:0000904	BP	29	cell morphogenesis involved in differentiation	6	development
1.04e-29	1181	5346	528	0.099	0.447	GO:0016477	BP	29	cell migration	6	development
4.47e-10	217	5346	114	0.021	0.525	GO:0010631	BP	29	epithelial cell migration	8	development
3.13e-05	152	5346	77	0.014	0.507	GO:0043542	BP	29	endothelial cell migration	9	development
0.0151	67	5346	37	0.007	0.552	GO:0071594	BP	29	thymocyte aggregation	7	development
1.69e-13	481	5346	224	0.042	0.466	GO:0016049	BP	29	cell growth	4	development
0.00285	190	5346	86	0.016	0.453	GO:0048588	BP	29	developmental cell growth	5	development
1.71e-10	338	5346	162	0.03	0.479	GO:0032535	BP	29	regulation of cellular component size	4	development
0.0004	58	5346	36	0.007	0.621	GO:0072091	BP	29	regulation of stem cell proliferation	5	development
7.38e-08	133	5346	75	0.014	0.564	GO:0060491	BP	29	regulation of cell projection assembly	6	development
2.32e-08	379	5346	171	0.032	0.451	GO:0001558	BP	29	regulation of cell growth	4	development
4.99e-71	2213	5346	1017	0.19	0.46	GO:0050793	BP	29	regulation of developmental process	3	development
9.89e-38	992	5346	481	0.09	0.485	GO:0022603	BP	29	regulation of anatomical structure morphogenesis	4	development
2.05e-10	176	5346	98	0.018	0.557	GO:1905330	BP	29	regulation of morphogenesis of an epithelium	5	development
9.35e-24	524	5346	267	0.05	0.51	GO:0022604	BP	29	regulation of cell morphogenesis	5	development
1.85e-47	1660	5346	753	0.141	0.454	GO:2000026	BP	29	regulation of multicellular organismal development	4	development
5.24e-05	230	5346	106	0.02	0.461	GO:1901342	BP	29	regulation of vasculature development	5	development
0.000101	208	5346	97	0.018	0.466	GO:0045765	BP	29	regulation of angiogenesis	6	development
6.13e-10	243	5346	124	0.023	0.51	GO:2000027	BP	29	regulation of organ morphogenesis	5	development
9.53e-11	110	5346	70	0.013	0.636	GO:0090175	BP	29	regulation of establishment of planar polarity	6	development
4.68e-06	292	5346	132	0.025	0.452	GO:0048638	BP	29	regulation of developmental growth	4	development
0.0164	77	5346	41	0.008	0.532	GO:0046620	BP	29	regulation of organ growth	5	development
1.32e-47	1474	5346	686	0.128	0.465	GO:0045595	BP	29	regulation of cell differentiation	4	development
3.08e-30	818	5346	396	0.074	0.484	GO:0060284	BP	29	regulation of cell development	5	development
4.44e-11	326	5346	159	0.03	0.488	GO:0010769	BP	29	regulation of cell morphogenesis involved in differentiation	6	development
0.00369	106	5346	54	0.01	0.509	GO:0045598	BP	29	regulation of fat cell differentiation	5	development
3.09e-18	660	5346	304	0.057	0.461	GO:0030334	BP	29	regulation of cell migration	5	development
5.75e-07	162	5346	85	0.016	0.525	GO:0010632	BP	29	regulation of epithelial cell migration	6	development
0.0127	112	5346	55	0.01	0.491	GO:0010594	BP	29	regulation of endothelial cell migration	7	development
0.000244	34	5346	25	0.005	0.735	GO:0045646	BP	29	regulation of erythrocyte differentiation	6	development
5.64e-12	618	5346	269	0.05	0.435	GO:0003006	BP	29	developmental process involved in reproduction	3	development
4.4e-11	411	5346	191	0.036	0.465	GO:0048608	BP	29	reproductive structure development	4	development
4.07e-07	139	5346	76	0.014	0.547	GO:0001890	BP	29	placenta development	4	development
1.22e-05	84	5346	50	0.009	0.595	GO:0001892	BP	29	embryonic placenta development	4	development
8.71e-36	1143	5346	532	0.1	0.465	GO:0051094	BP	29	positive regulation of developmental process	3	development
5.18e-28	807	5346	386	0.072	0.478	GO:0045597	BP	29	positive regulation of cell differentiation	4	development
1.77e-17	463	5346	228	0.043	0.492	GO:0010720	BP	29	positive regulation of cell development	5	development
1.25e-10	156	5346	90	0.017	0.577	GO:0010770	BP	29	positive regulation of cell morphogenesis involved in differentiation	6	development
1.63e-13	380	5346	186	0.035	0.489	GO:0030335	BP	29	positive regulation of cell migration	5	development
0.00139	101	5346	53	0.01	0.525	GO:0010634	BP	29	positive regulation of epithelial cell migration	6	development
4.8e-08	237	5346	117	0.022	0.494	GO:0045927	BP	29	positive regulation of growth	3	development
5.34e-06	155	5346	80	0.015	0.516	GO:0048639	BP	29	positive regulation of developmental growth	4	development
8.44e-05	147	5346	74	0.014	0.503	GO:0030307	BP	29	positive regulation of cell growth	4	development
1.19e-16	798	5346	349	0.065	0.437	GO:0051093	BP	29	negative regulation of developmental process	3	development
4.02e-13	599	5346	266	0.05	0.444	GO:0045596	BP	29	negative regulation of cell differentiation	4	development
2.4e-06	295	5346	134	0.025	0.454	GO:0010721	BP	29	negative regulation of cell development	5	development
2.94e-05	228	5346	106	0.02	0.465	GO:0045926	BP	29	negative regulation of growth	3	development
0.0104	162	5346	74	0.014	0.457	GO:0030308	BP	29	negative regulation of cell growth	4	development
4.69e-05	108	5346	59	0.011	0.546	GO:0001837	BP	29	epithelial to mesenchymal transition	1	development
5.3e-05	66	5346	41	0.008	0.621	GO:0010717	BP	29	regulation of epithelial to mesenchymal transition	2	development
0.000628	33	5346	24	0.004	0.727	GO:0010718	BP	29	positive regulation of epithelial to mesenchymal transition	2	development
0.0317	38	5346	24	0.004	0.632	GO:0061028	BP	18	establishment of endothelial barrier	1	development
0.05	135	5346	62	0.012	0.459	GO:0046546	BP	30	development of primary male sexual characteristics	1	development
0.05	135	5346	62	0.012	0.459	GO:0008584	BP	30	male gonad development	1	development
0.0383	9	5346	9	0.002	1	GO:0060215	BP	29	primitive hemopoiesis	8	development
0.000949	71	5346	41	0.008	0.577	GO:0035019	BP	29	somatic stem cell population maintenance	5	development
0.0149	15	5346	13	0.002	0.867	GO:0072673	BP	29	lamellipodium morphogenesis	6	development
0.0253	49	5346	29	0.005	0.592	GO:0043535	BP	29	regulation of blood vessel endothelial cell migration	8	development
0.00313	134	5346	65	0.012	0.485	GO:1904018	BP	29	positive regulation of vasculature development	4	development
0.0227	119	5346	57	0.011	0.479	GO:0045766	BP	29	positive regulation of angiogenesis	5	development
0.00268	41	5346	27	0.005	0.659	GO:0045599	BP	29	negative regulation of fat cell differentiation	5	development
8.12e-28	2107	5346	841	0.157	0.399	GO:0007399	BP	29	nervous system development	6	development - brain
8.01e-14	892	5346	372	0.07	0.417	GO:0007417	BP	29	central nervous system development	6	development - brain
1.7e-12	672	5346	290	0.054	0.432	GO:0007420	BP	29	brain development	7	development - brain
2.4e-09	360	5346	167	0.031	0.464	GO:0030900	BP	29	forebrain development	8	development - brain
1.23e-06	231	5346	111	0.021	0.481	GO:0021537	BP	29	telencephalon development	9	development - brain
9e-05	107	5346	58	0.011	0.542	GO:0021987	BP	29	cerebral cortex development	11	development - brain
0.00113	103	5346	54	0.01	0.524	GO:0021761	BP	29	limbic system development	6	development - brain
2.35e-17	747	5346	333	0.062	0.446	GO:0051960	BP	29	regulation of nervous system development	5	development - brain
8.97e-09	436	5346	193	0.036	0.443	GO:0051962	BP	29	positive regulation of nervous system development	4	development - brain
6.46e-05	258	5346	116	0.022	0.45	GO:0051961	BP	29	negative regulation of nervous system development	4	development - brain
0.0201	75	5346	40	0.007	0.533	GO:0021766	BP	29	hippocampus development	7	development - brain
7.26e-12	237	5346	126	0.024	0.532	GO:0042063	BP	29	gliogenesis	7	development - glia
1.15e-08	180	5346	96	0.018	0.533	GO:0010001	BP	29	glial cell differentiation	6	development - glia
0.00338	64	5346	37	0.007	0.578	GO:0048708	BP	29	astrocyte differentiation	7	development - glia
0.00234	80	5346	44	0.008	0.55	GO:0021782	BP	29	glial cell development	6	development - glia
0.00872	93	5346	48	0.009	0.516	GO:0014013	BP	29	regulation of gliogenesis	7	development - glia
2.54e-10	191	5346	104	0.019	0.545	GO:0016358	BP	29	dendrite development	6	development - neuronal
0.00109	113	5346	58	0.011	0.513	GO:0048813	BP	29	dendrite morphogenesis	7	development - neuronal
0.000164	136	5346	69	0.013	0.507	GO:0061351	BP	29	neural precursor cell proliferation	4	development - neuronal
2.69e-05	119	5346	64	0.012	0.538	GO:0050773	BP	29	regulation of dendrite development	9	development - neuronal
0.000107	238	5346	108	0.02	0.454	GO:0050768	BP	29	negative regulation of neurogenesis	6	development - neuronal
0.0146	188	5346	83	0.016	0.441	GO:0045665	BP	29	negative regulation of neuron differentiation	7	development - neuronal
5.86e-28	1403	5346	601	0.112	0.428	GO:0022008	BP	29	neurogenesis	6	development - neuronal
1.01e-27	1317	5346	570	0.107	0.433	GO:0048699	BP	29	generation of neurons	7	development - neuronal
9.13e-22	1193	5346	506	0.095	0.424	GO:0030182	BP	29	neuron differentiation	6	development - neuronal
6e-19	945	5346	409	0.077	0.433	GO:0048666	BP	29	neuron development	6	development - neuronal
7.34e-08	501	5346	213	0.04	0.425	GO:0048667	BP	29	cell morphogenesis involved in neuron differentiation	7	development - neuronal
1.25e-21	661	5346	314	0.059	0.475	GO:0050767	BP	29	regulation of neurogenesis	6	development - neuronal
1.76e-15	541	5346	252	0.047	0.466	GO:0045664	BP	29	regulation of neuron differentiation	7	development - neuronal
1.03e-12	375	5346	182	0.034	0.485	GO:0050769	BP	29	positive regulation of neurogenesis	5	development - neuronal
4.51e-09	298	5346	143	0.027	0.48	GO:0045666	BP	29	positive regulation of neuron differentiation	6	development - neuronal
0.0302	47	5346	28	0.005	0.596	GO:0097061	BP	29	dendritic spine organization	5	development - neuronal - axon
0.0247	56	5346	32	0.006	0.571	GO:0060998	BP	29	regulation of dendritic spine development	10	development - neuronal - axon
0.0242	146	5346	67	0.013	0.459	GO:0031345	BP	29	negative regulation of cell projection organization	5	development - neuronal - axon
4.62e-23	801	5346	370	0.069	0.462	GO:0031175	BP	29	neuron projection development	5	development - neuronal - axon
6.04e-05	73	5346	44	0.008	0.603	GO:0060996	BP	29	dendritic spine development	7	development - neuronal - axon
3.57e-06	442	5346	186	0.035	0.421	GO:0061564	BP	29	axon development	6	development - neuronal - axon
3.77e-10	543	5346	236	0.044	0.435	GO:0048812	BP	29	neuron projection morphogenesis	6	development - neuronal - axon
2.88e-05	409	5346	171	0.032	0.418	GO:0007409	BP	29	axonogenesis	7	development - neuronal - axon
8.11e-12	400	5346	189	0.035	0.472	GO:0010975	BP	29	regulation of neuron projection development	8	development - neuronal - axon
4.83e-09	223	5346	114	0.021	0.511	GO:0010976	BP	29	positive regulation of neuron projection development	7	development - neuronal - axon
0.00386	69	5346	39	0.007	0.565	GO:0050772	BP	29	positive regulation of axonogenesis	8	development - neuronal - axon
7.7e-80	1897	5346	924	0.173	0.487	GO:0008283	BP	29	cell proliferation	3	DEVELOPMENT cell-proliferation
2.96e-58	1472	5346	713	0.133	0.484	GO:0042127	BP	29	regulation of cell proliferation	4	DEVELOPMENT cell-proliferation
1.05e-20	801	5346	363	0.068	0.453	GO:0008284	BP	29	positive regulation of cell proliferation	4	DEVELOPMENT cell-proliferation
3.09e-34	626	5346	331	0.062	0.529	GO:0008285	BP	29	negative regulation of cell proliferation	4	DEVELOPMENT cell-proliferation
1.51e-06	85	5346	52	0.01	0.612	GO:0048144	BP	29	fibroblast proliferation	4	DEVELOPMENT cell-proliferation epithel.
1.81e-08	340	5346	157	0.029	0.462	GO:0050673	BP	29	epithelial cell proliferation	4	DEVELOPMENT cell-proliferation epithel.
8.13e-07	84	5346	52	0.01	0.619	GO:0048145	BP	29	regulation of fibroblast proliferation	5	DEVELOPMENT cell-proliferation epithel.
6.06e-07	282	5346	131	0.025	0.465	GO:0050678	BP	29	regulation of epithelial cell proliferation	5	DEVELOPMENT cell-proliferation epithel.
0.0361	52	5346	30	0.006	0.577	GO:0048146	BP	29	positive regulation of fibroblast proliferation	5	DEVELOPMENT cell-proliferation epithel.
0.00177	156	5346	74	0.014	0.474	GO:0050679	BP	29	positive regulation of epithelial cell proliferation	5	DEVELOPMENT cell-proliferation epithel.
0.0225	31	5346	21	0.004	0.677	GO:0048147	BP	29	negative regulation of fibroblast proliferation	5	DEVELOPMENT cell-proliferation epithel.
0.0204	33	5346	22	0.004	0.667	GO:0017145	BP	29	stem cell division	5	DEVELOPMENT cell-proliferation stem
5.71e-06	106	5346	60	0.011	0.566	GO:0072089	BP	29	stem cell proliferation	4	DEVELOPMENT cell-proliferation stem
2.22e-72	764	5346	460	0.086	0.602	GO:0006974	BP	29	cellular response to DNA damage stimulus	5	DNA - damage
6.34e-21	145	5346	101	0.019	0.697	GO:2001020	BP	29	regulation of response to DNA damage stimulus	5	DNA - damage
1.83e-24	119	5346	92	0.017	0.773	GO:0042770	BP	29	signal transduction in response to DNA damage	6	DNA - damage
5.21e-10	64	5346	47	0.009	0.734	GO:2001022	BP	29	positive regulation of response to DNA damage stimulus	4	DNA - damage
6.56e-05	51	5346	34	0.006	0.667	GO:2001021	BP	29	negative regulation of response to DNA damage stimulus	4	DNA - damage
0.00779	36	5346	24	0.004	0.667	GO:0042769	BP	29	DNA damage response, detection of DNA damage	1	DNA - damage
1.56e-18	103	5346	77	0.014	0.748	GO:0008630	BP	29	intrinsic apoptotic signaling pathway in response to DNA damage	7	DNA - damage cell death
5.72e-06	42	5346	31	0.006	0.738	GO:0042771	BP	29	intrinsic apoptotic signaling pathway in response to DNA damage by p53 class mediator	8	DNA - damage cell death
0.00155	34	5346	24	0.004	0.706	GO:1902229	BP	29	regulation of intrinsic apoptotic signaling pathway in response to DNA damage	7	DNA - damage cell death
7.04e-25	153	5346	110	0.021	0.719	GO:0031570	BP	29	DNA integrity checkpoint	7	DNA - damage checkpoint
4.38e-24	143	5346	104	0.019	0.727	GO:0000077	BP	29	DNA damage checkpoint	8	DNA - damage checkpoint
1.21e-11	70	5346	52	0.01	0.743	GO:0044783	BP	29	G1 DNA damage checkpoint	9	DNA - damage checkpoint
3.91e-06	34	5346	27	0.005	0.794	GO:0031572	BP	29	G2 DNA damage checkpoint	9	DNA - damage checkpoint
4.15e-22	105	5346	82	0.015	0.781	GO:0030330	BP	29	DNA damage response, signal transduction by p53 class mediator	7	DNA - damage checkpoint
0.0449	14	5346	12	0.002	0.857	GO:0006978	BP	29	DNA damage response, signal transduction by p53 class mediator resulting in transcription of p21 class mediator	8	DNA - damage checkpoint
5.79e-05	27	5346	22	0.004	0.815	GO:0043516	BP	29	regulation of DNA damage response, signal transduction by p53 class mediator	7	DNA - damage checkpoint
1.25e-15	98	5346	71	0.013	0.724	GO:0044774	BP	29	mitotic DNA integrity checkpoint	7	DNA - damage checkpoint
7.87e-15	92	5346	67	0.013	0.728	GO:0044773	BP	29	mitotic DNA damage checkpoint	8	DNA - damage checkpoint
3.14e-11	69	5346	51	0.01	0.739	GO:0031571	BP	29	mitotic G1 DNA damage checkpoint	10	DNA - damage checkpoint
3.43e-09	64	5346	46	0.009	0.719	GO:0072401	BP	29	signal transduction involved in DNA integrity checkpoint	8	DNA - damage checkpoint
2.15e-08	62	5346	44	0.008	0.71	GO:1902403	BP	29	signal transduction involved in mitotic DNA integrity checkpoint	9	DNA - damage checkpoint
3.43e-09	64	5346	46	0.009	0.719	GO:0072422	BP	29	signal transduction involved in DNA damage checkpoint	9	DNA - damage checkpoint
8.68e-09	61	5346	44	0.008	0.721	GO:1902400	BP	29	intracellular signal transduction involved in G1 DNA damage checkpoint	10	DNA - damage checkpoint
2.15e-08	62	5346	44	0.008	0.71	GO:1902402	BP	29	signal transduction involved in mitotic DNA damage checkpoint	10	DNA - damage checkpoint
8.68e-09	61	5346	44	0.008	0.721	GO:0072431	BP	29	signal transduction involved in mitotic G1 DNA damage checkpoint	11	DNA - damage checkpoint
2.19e-08	60	5346	43	0.008	0.717	GO:0006977	BP	29	DNA damage response, signal transduction by p53 class mediator resulting in cell cycle arrest	12	DNA - damage checkpoint
1.16e-09	273	5346	135	0.025	0.495	GO:0071103	BP	29	DNA conformation change	6	DNA - metabolism
1.31e-11	80	5346	57	0.011	0.713	GO:0032392	BP	29	DNA geometric change	7	DNA - metabolism
3.33e-11	75	5346	54	0.01	0.72	GO:0032508	BP	29	DNA duplex unwinding	8	DNA - metabolism
4.48e-66	938	5346	522	0.098	0.557	GO:0006259	BP	29	DNA metabolic process	7	DNA - metabolism
1.06e-09	247	5346	125	0.023	0.506	GO:0006310	BP	29	DNA recombination	8	DNA - metabolism
9.43e-16	283	5346	153	0.029	0.541	GO:0006260	BP	29	DNA replication	8	DNA - metabolism
2.58e-06	126	5346	69	0.013	0.548	GO:0006261	BP	29	DNA-dependent DNA replication	9	DNA - metabolism
0.011	10	5346	10	0.002	1	GO:0006268	BP	29	DNA unwinding involved in DNA replication	10	DNA - metabolism
0.00358	35	5346	24	0.004	0.686	GO:0006270	BP	29	DNA replication initiation	8	DNA - metabolism
8.19e-38	229	5346	164	0.031	0.716	GO:0006352	BP	29	DNA-templated transcription, initiation	8	DNA - metabolism
0.00107	22	5346	18	0.003	0.818	GO:0070897	BP	29	DNA-templated transcriptional preinitiation complex assembly	9	DNA - metabolism
7.5e-12	100	5346	67	0.013	0.67	GO:0006353	BP	29	DNA-templated transcription, termination	8	DNA - metabolism
6.17e-16	185	5346	112	0.021	0.605	GO:0071897	BP	29	DNA biosynthetic process	7	DNA - metabolism
1.2e-15	94	5346	69	0.013	0.734	GO:0051101	BP	29	regulation of DNA binding	5	DNA - metabolism
2.2e-06	43	5346	32	0.006	0.744	GO:0043388	BP	29	positive regulation of DNA binding	6	DNA - metabolism
2.27e-06	45	5346	33	0.006	0.733	GO:0043392	BP	29	negative regulation of DNA binding	6	DNA - metabolism
1.05e-36	349	5346	219	0.041	0.628	GO:0051052	BP	29	regulation of DNA metabolic process	6	DNA - metabolism
1.39e-07	113	5346	66	0.012	0.584	GO:0006275	BP	29	regulation of DNA replication	7	DNA - metabolism
0.000218	42	5346	29	0.005	0.69	GO:0090329	BP	29	regulation of DNA-dependent DNA replication	8	DNA - metabolism
6.7e-11	86	5346	59	0.011	0.686	GO:2000278	BP	29	regulation of DNA biosynthetic process	7	DNA - metabolism
2.01e-08	66	5346	46	0.009	0.697	GO:0043620	BP	29	regulation of DNA-templated transcription in response to stress	10	DNA - metabolism
1.92e-22	191	5346	125	0.023	0.654	GO:0051054	BP	29	positive regulation of DNA metabolic process	6	DNA - metabolism
8.29e-07	56	5346	39	0.007	0.696	GO:2000573	BP	29	positive regulation of DNA biosynthetic process	6	DNA - metabolism
2.86e-07	112	5346	65	0.012	0.58	GO:0051053	BP	29	negative regulation of DNA metabolic process	6	DNA - metabolism
0.042	34	5346	22	0.004	0.647	GO:0008156	BP	29	negative regulation of DNA replication	7	DNA - metabolism
0.000137	52	5346	34	0.006	0.654	GO:0016444	BP	29	somatic cell DNA recombination	9	DNA - metabolism
0.0161	37	5346	24	0.004	0.649	GO:0006296	BP	42	nucleotide-excision repair, DNA incision, 5'-to lesion	1	DNA - repair
0.000267	21	5346	18	0.003	0.857	GO:0006295	BP	12	nucleotide-excision repair, DNA incision, 3'-to lesion	1	DNA - repair
1.32e-36	497	5346	283	0.053	0.569	GO:0006281	BP	29	DNA repair	6	DNA - repair
8.19e-06	72	5346	45	0.008	0.625	GO:0000726	BP	29	non-recombinational repair	7	DNA - repair
7.6e-17	113	5346	80	0.015	0.708	GO:0006289	BP	29	nucleotide-excision repair	7	DNA - repair
2.98e-05	32	5346	25	0.005	0.781	GO:0070911	BP	29	global genome nucleotide-excision repair	8	DNA - repair
8.55e-14	73	5346	56	0.01	0.767	GO:0006283	BP	29	transcription-coupled nucleotide-excision repair	8	DNA - repair
0.00359	23	5346	18	0.003	0.783	GO:0000715	BP	29	nucleotide-excision repair, DNA damage recognition	8	DNA - repair
0.00981	22	5346	17	0.003	0.773	GO:0000717	BP	29	nucleotide-excision repair, DNA duplex unwinding	8	DNA - repair
7e-06	29	5346	24	0.004	0.828	GO:0006294	BP	29	nucleotide-excision repair, preincision complex assembly	8	DNA - repair
0.0176	53	5346	31	0.006	0.585	GO:0006301	BP	29	postreplication repair	7	DNA - repair
2.66e-08	192	5346	100	0.019	0.521	GO:0006302	BP	29	double-strand break repair	7	DNA - repair
2.79e-05	65	5346	41	0.008	0.631	GO:0006303	BP	29	double-strand break repair via nonhomologous end joining	8	DNA - repair
0.0247	73	5346	39	0.007	0.534	GO:0000731	BP	29	DNA synthesis involved in DNA repair	7	DNA - repair
1.55e-08	74	5346	50	0.009	0.676	GO:0006282	BP	29	regulation of DNA repair	7	DNA - repair
9.61e-05	37	5346	27	0.005	0.73	GO:0045739	BP	29	positive regulation of DNA repair	7	DNA - repair
0.000267	21	5346	18	0.003	0.857	GO:0006293	BP	29	nucleotide-excision repair, preincision complex stabilization	5	DNA - repair
0.0149	15	5346	13	0.002	0.867	GO:0042772	BP	29	DNA damage response, signal transduction resulting in transcription	7	DNA damage transcription
0.000264	13	5346	13	0.002	1	GO:0043518	BP	29	negative regulation of DNA damage response, signal transduction by p53 class mediator	7	DNA damage transcription
0.00126	40	5346	27	0.005	0.675	GO:0045806	BP	29	negative regulation of endocytosis	4	endocytosis
1.14e-24	95	5346	79	0.015	0.832	GO:0098732	BP	29	macromolecule deacylation	6	enzyme
7.54e-05	331	5346	142	0.027	0.429	GO:0032259	BP	29	methylation	3	enzyme
2.97e-133	2161	5346	1139	0.213	0.527	GO:0016310	BP	29	phosphorylation	6	enzyme
1.22e-11	404	5346	190	0.036	0.47	GO:0016311	BP	29	dephosphorylation	6	enzyme
0.00382	86	5346	46	0.009	0.535	GO:0035335	BP	29	peptidyl-tyrosine dephosphorylation	8	enzyme
0.00997	251	5346	106	0.02	0.422	GO:0090305	BP	29	nucleic acid phosphodiester bond hydrolysis	7	enzyme
1.42e-41	1279	5346	598	0.112	0.468	GO:0051336	BP	29	regulation of hydrolase activity	5	enzyme
2.93e-15	652	5346	292	0.055	0.448	GO:0043087	BP	29	regulation of GTPase activity	6	enzyme
2.58e-110	900	5346	579	0.108	0.643	GO:0051338	BP	29	regulation of transferase activity	5	enzyme
4.84e-77	611	5346	399	0.075	0.653	GO:0051347	BP	29	positive regulation of transferase activity	6	enzyme
1.12e-33	866	5346	423	0.079	0.488	GO:0051345	BP	29	positive regulation of hydrolase activity	6	enzyme
4.2e-12	600	5346	263	0.049	0.438	GO:0043547	BP	29	positive regulation of GTPase activity	7	enzyme
6.02e-47	336	5346	228	0.043	0.679	GO:0051348	BP	29	negative regulation of transferase activity	6	enzyme
0.00024	382	5346	158	0.03	0.414	GO:0051346	BP	29	negative regulation of hydrolase activity	6	enzyme
6.46e-13	371	5346	181	0.034	0.488	GO:0052547	BP	29	regulation of peptidase activity	7	enzyme
2.32e-13	355	5346	176	0.033	0.496	GO:0052548	BP	29	regulation of endopeptidase activity	8	enzyme
2.17e-31	205	5346	144	0.027	0.702	GO:2000116	BP	29	regulation of cysteine-type endopeptidase activity	9	enzyme
0.0201	85	5346	44	0.008	0.518	GO:0051341	BP	29	regulation of oxidoreductase activity	4	enzyme
0.00306	21	5346	17	0.003	0.81	GO:0032069	BP	29	regulation of nuclease activity	6	enzyme
1.08e-106	1349	5346	766	0.143	0.568	GO:0042325	BP	29	regulation of phosphorylation	7	enzyme
7.74e-84	752	5346	473	0.088	0.629	GO:0043549	BP	29	regulation of kinase activity	8	enzyme
5.34e-06	155	5346	80	0.015	0.516	GO:0035303	BP	29	regulation of dephosphorylation	7	enzyme
2.26e-05	126	5346	67	0.013	0.532	GO:0010921	BP	29	regulation of phosphatase activity	8	enzyme
9.26e-77	698	5346	438	0.082	0.628	GO:0045859	BP	29	regulation of protein kinase activity	8	enzyme
4.03e-72	460	5346	321	0.06	0.698	GO:0071900	BP	29	regulation of protein serine/threonine kinase activity	9	enzyme
2.05e-05	58	5346	38	0.007	0.655	GO:0043666	BP	29	regulation of phosphoprotein phosphatase activity	8	enzyme
9.61e-06	24	5346	21	0.004	0.875	GO:0034047	BP	29	regulation of protein phosphatase type 2A activity	9	enzyme
2.1e-62	904	5346	501	0.094	0.554	GO:0042327	BP	29	positive regulation of phosphorylation	7	enzyme
7.82e-52	483	5346	303	0.057	0.627	GO:0033674	BP	29	positive regulation of kinase activity	8	enzyme
0.0449	14	5346	12	0.002	0.857	GO:0032075	BP	29	positive regulation of nuclease activity	6	enzyme
1.82e-22	143	5346	102	0.019	0.713	GO:0010952	BP	29	positive regulation of peptidase activity	7	enzyme
7.05e-23	136	5346	99	0.019	0.728	GO:0010950	BP	29	positive regulation of endopeptidase activity	8	enzyme
1.86e-23	123	5346	93	0.017	0.756	GO:2001056	BP	29	positive regulation of cysteine-type endopeptidase activity	9	enzyme
0.00695	18	5346	15	0.003	0.833	GO:0090312	BP	29	positive regulation of protein deacetylation	7	enzyme
5.69e-47	451	5346	281	0.053	0.623	GO:0045860	BP	29	positive regulation of protein kinase activity	8	enzyme
4.92e-37	287	5346	191	0.036	0.666	GO:0071902	BP	29	positive regulation of protein serine/threonine kinase activity	9	enzyme
4.75e-41	414	5346	255	0.048	0.616	GO:0042326	BP	29	negative regulation of phosphorylation	7	enzyme
8.14e-27	244	5346	156	0.029	0.639	GO:0033673	BP	29	negative regulation of kinase activity	8	enzyme
4.59e-25	228	5346	146	0.027	0.64	GO:0006469	BP	29	negative regulation of protein kinase activity	8	enzyme
1.5e-22	125	5346	93	0.017	0.744	GO:0071901	BP	29	negative regulation of protein serine/threonine kinase activity	9	enzyme
5.27e-09	47	5346	37	0.007	0.787	GO:0043550	BP	29	regulation of lipid kinase activity	2	enzyme
2.18e-07	39	5346	31	0.006	0.795	GO:0043551	BP	29	regulation of phosphatidylinositol 3-kinase activity	3	enzyme
3.18e-06	32	5346	26	0.005	0.812	GO:0090218	BP	29	positive regulation of lipid kinase activity	3	enzyme
2.41e-06	30	5346	25	0.005	0.833	GO:0043552	BP	29	positive regulation of phosphatidylinositol 3-kinase activity	4	enzyme
0.00382	86	5346	46	0.009	0.535	GO:0006165	BP	29	nucleoside diphosphate phosphorylation	2	enzyme
4.15e-09	85	5346	56	0.01	0.659	GO:2000117	BP	29	negative regulation of cysteine-type endopeptidase activity	1	enzyme
7.13e-05	71	5346	43	0.008	0.606	GO:0007260	BP	29	tyrosine phosphorylation of STAT protein	9	enzyme
0.000665	68	5346	40	0.007	0.588	GO:0042509	BP	29	regulation of tyrosine phosphorylation of STAT protein	9	enzyme
0.0334	59	5346	33	0.006	0.559	GO:0061097	BP	29	regulation of protein tyrosine kinase activity	9	enzyme
0.00618	40	5346	26	0.005	0.65	GO:0034260	BP	29	negative regulation of GTPase activity	3	enzyme
0.0241	19	5346	15	0.003	0.789	GO:0032469	BP	23	endoplasmic reticulum calcium ion homeostasis	1	ER
8.92e-10	42	5346	35	0.007	0.833	GO:0006984	BP	29	ER-nucleus signaling pathway	5	ER
6.18e-34	256	5346	172	0.032	0.672	GO:0034976	BP	29	response to endoplasmic reticulum stress	5	ER - stress
5.09e-06	38	5346	29	0.005	0.763	GO:1903573	BP	29	negative regulation of response to endoplasmic reticulum stress	4	ER - stress
2.02e-05	28	5346	23	0.004	0.821	GO:1903513	BP	29	endoplasmic reticulum to cytosol transport	5	ER - transport
0.00147	36	5346	25	0.005	0.694	GO:0032527	BP	29	protein exit from endoplasmic reticulum	6	ER - transport
2.02e-05	28	5346	23	0.004	0.821	GO:0030970	BP	29	retrograde protein transport, ER to cytosol	5	ER - transport
2.71e-11	1057	5346	418	0.078	0.395	GO:0046903	BP	29	secretion	5	esocytosis
2.78e-10	937	5346	373	0.07	0.398	GO:0032940	BP	29	secretion by cell	4	esocytosis
0.00457	273	5346	115	0.022	0.421	GO:0045055	BP	29	regulated exocytosis	6	esocytosis
0.00695	18	5346	15	0.003	0.833	GO:1990182	BP	29	exosomal secretion	6	esocytosis
1.19e-09	656	5346	274	0.051	0.418	GO:0051046	BP	29	regulation of secretion	5	esocytosis
1.51e-08	605	5346	252	0.047	0.417	GO:1903530	BP	29	regulation of secretion by cell	4	esocytosis
1.01e-06	380	5346	166	0.031	0.437	GO:0050708	BP	29	regulation of protein secretion	5	esocytosis
0.00116	152	5346	73	0.014	0.48	GO:0017157	BP	29	regulation of exocytosis	5	esocytosis
0.000142	348	5346	147	0.027	0.422	GO:0051047	BP	29	positive regulation of secretion	4	esocytosis
8.01e-05	320	5346	138	0.026	0.431	GO:1903532	BP	29	positive regulation of secretion by cell	5	esocytosis
0.00326	207	5346	92	0.017	0.444	GO:0050714	BP	29	positive regulation of protein secretion	5	esocytosis
0.0149	15	5346	13	0.002	0.867	GO:1903541	BP	29	regulation of exosomal secretion	6	esocytosis
0.0149	15	5346	13	0.002	0.867	GO:1903543	BP	29	positive regulation of exosomal secretion	7	esocytosis
2.39e-05	391	5346	165	0.031	0.422	GO:0006887	BP	29	exocytosis	5	exocytosis
1.24e-28	549	5346	288	0.054	0.525	GO:0034660	BP	29	ncRNA metabolic process	8	gene expres -gene silencing
2.82e-16	388	5346	196	0.037	0.505	GO:0034470	BP	29	ncRNA processing	9	gene expres -gene silencing
6.57e-19	242	5346	142	0.027	0.587	GO:0016458	BP	29	gene silencing	6	gene expres -gene silencing
5.28e-08	154	5346	84	0.016	0.545	GO:0031047	BP	29	gene silencing by RNA	7	gene expres -gene silencing
8.23e-07	31	5346	26	0.005	0.839	GO:0070918	BP	29	production of small RNA involved in gene silencing by RNA	8	gene expres -gene silencing
0.000539	54	5346	34	0.006	0.63	GO:0060968	BP	29	regulation of gene silencing	7	gene expres -gene silencing
1.16e-09	57	5346	43	0.008	0.754	GO:0016441	BP	29	posttranscriptional gene silencing	7	gene expres -gene silencing
1.16e-09	57	5346	43	0.008	0.754	GO:0035194	BP	29	posttranscriptional gene silencing by RNA	8	gene expres -gene silencing
9.49e-10	53	5346	41	0.008	0.774	GO:0035195	BP	29	gene silencing by miRNA	7	gene expres -gene silencing
2.41e-06	30	5346	25	0.005	0.833	GO:0035196	BP	29	production of miRNAs involved in gene silencing by miRNA	8	gene expres -gene silencing
2.41e-56	362	5346	253	0.047	0.699	GO:0051090	BP	29	regulation of sequence-specific DNA binding transcription factor activity	10	gene expres -transcription factors
2.07e-37	228	5346	163	0.03	0.715	GO:0051091	BP	29	positive regulation of sequence-specific DNA binding transcription factor activity	3	gene expres -transcription factors
8.05e-28	131	5346	102	0.019	0.779	GO:0051092	BP	29	positive regulation of NF-kappaB transcription factor activity	4	gene expres -transcription factors
0.0265	21	5346	16	0.003	0.762	GO:0042994	BP	29	cytoplasmic sequestering of transcription factor	7	gene expres -transcription factors
2.56e-16	131	5346	88	0.016	0.672	GO:0043433	BP	29	negative regulation of sequence-specific DNA binding transcription factor activity	3	gene expres -transcription factors
3.31e-09	68	5346	48	0.009	0.706	GO:0032088	BP	29	negative regulation of NF-kappaB transcription factor activity	4	gene expres -transcription factors
1.39e-181	5195	5346	2320	0.434	0.447	GO:0010467	BP	29	gene expression	5	gene expression
9.52e-156	4201	5346	1926	0.36	0.458	GO:0010468	BP	29	regulation of gene expression	5	gene expression
5.35e-31	250	5346	165	0.031	0.66	GO:0040029	BP	29	regulation of gene expression, epigenetic	6	gene expression
1.47e-55	453	5346	295	0.055	0.651	GO:0010608	BP	29	posttranscriptional regulation of gene expression	6	gene expression
2.16e-08	56	5346	41	0.008	0.732	GO:0032922	BP	29	circadian regulation of gene expression	6	gene expression
9.88e-116	1616	5346	891	0.167	0.551	GO:0010628	BP	29	positive regulation of gene expression	5	gene expression
7.94e-105	1416	5346	790	0.148	0.558	GO:0010629	BP	29	negative regulation of gene expression	5	gene expression
1.33e-06	127	5346	70	0.013	0.551	GO:0045814	BP	29	negative regulation of gene expression, epigenetic	6	gene expression
0.025	78	5346	41	0.008	0.526	GO:0045815	BP	29	positive regulation of gene expression, epigenetic	6	gene expression
2.59e-95	16447	5346	5123	0.958	0.311	GO:0008150	BP	29	biological_process	1	general
5.85e-78	2304	5346	1068	0.2	0.464	GO:0051704	BP	29	multi-organism process	2	general
1.38e-103	1048	5346	634	0.119	0.605	GO:0044419	BP	29	interspecies interaction between organisms	3	general
1.38e-103	1048	5346	634	0.119	0.605	GO:0044403	BP	29	symbiosis, encompassing mutualism through parasitism	4	general
2.88e-06	161	5346	83	0.016	0.516	GO:0051701	BP	29	interaction with host	4	general
5.92e-05	53	5346	35	0.007	0.66	GO:0051702	BP	29	interaction with symbiont	4	general
2.18e-23	1488	5346	614	0.115	0.413	GO:0040011	BP	29	locomotion	2	general
0.000319	69	5346	41	0.008	0.594	GO:1902579	BP	29	multi-organism localization	3	general
0.000319	69	5346	41	0.008	0.594	GO:0044766	BP	29	multi-organism transport	4	general
3.05e-134	2386	5346	1227	0.23	0.514	GO:0051641	BP	29	cellular localization	3	general
1.54e-14	312	5346	162	0.03	0.519	GO:0048511	BP	29	rhythmic process	2	general
0.00259	549	5346	210	0.039	0.383	GO:0007610	BP	29	behavior	2	general
7.16e-229	6028	5346	2695	0.504	0.447	GO:0071840	BP	29	cellular component organization or biogenesis	2	general
1.43e-127	2719	5346	1337	0.25	0.492	GO:0044085	BP	29	cellular component biogenesis	3	general
2.12e-64	1354	5346	683	0.128	0.504	GO:0070271	BP	29	protein complex biogenesis	4	general
1.78e-176	10699	5346	3942	0.737	0.368	GO:0008152	BP	29	metabolic process	2	general
1.68e-268	8759	5346	3605	0.674	0.412	GO:0043170	BP	29	macromolecule metabolic process	4	general
2.4e-230	3837	5346	1952	0.365	0.509	GO:0043412	BP	29	macromolecule modification	5	general
5.38e-208	9857	5346	3786	0.708	0.384	GO:0044238	BP	29	primary metabolic process	3	general
1.51e-105	6101	5346	2411	0.451	0.395	GO:0009058	BP	29	biosynthetic process	3	general
1.82e-141	4996	5346	2158	0.404	0.432	GO:0009059	BP	29	macromolecule biosynthetic process	5	general
6.06e-52	200	5346	164	0.031	0.82	GO:0044033	BP	29	multi-organism metabolic process	3	general
3.12e-72	1904	5346	908	0.17	0.477	GO:0009056	BP	29	catabolic process	3	general
6.5e-131	1159	5346	725	0.136	0.626	GO:0009057	BP	29	macromolecule catabolic process	5	general
9.94e-40	6800	5346	2373	0.444	0.349	GO:0032501	BP	29	multicellular organismal process	2	general
2.06e-177	14731	5346	4916	0.92	0.334	GO:0009987	BP	29	cellular process	2	general
1.05e-220	5883	5346	2631	0.492	0.447	GO:0016043	BP	29	cellular component organization	3	general
6.75e-153	2332	5346	1243	0.233	0.533	GO:0043933	BP	29	macromolecular complex subunit organization	4	general
1.95e-68	1582	5346	779	0.146	0.492	GO:0071822	BP	29	protein complex subunit organization	5	general
2.49e-21	210	5346	132	0.025	0.629	GO:0071826	BP	29	ribonucleoprotein complex subunit organization	5	general
8.86e-13	242	5346	130	0.024	0.537	GO:0071824	BP	29	protein-DNA complex subunit organization	5	general
2.62e-107	2459	5346	1196	0.224	0.486	GO:0022607	BP	29	cellular component assembly	4	general
4.86e-89	1608	5346	835	0.156	0.519	GO:0065003	BP	29	macromolecular complex assembly	5	general
9.28e-47	933	5346	480	0.09	0.514	GO:0034622	BP	29	cellular macromolecular complex assembly	6	general
1.99e-08	214	5346	109	0.02	0.509	GO:0065004	BP	29	protein-DNA complex assembly	7	general
0.0012	253	5346	110	0.021	0.435	GO:0051260	BP	29	protein homooligomerization	8	general
1.92e-17	529	5346	253	0.047	0.478	GO:0043623	BP	29	cellular protein complex assembly	7	general
9.58e-104	1022	5346	623	0.117	0.61	GO:0044764	BP	29	multi-organism cellular process	3	general
1.61e-217	9858	5346	3807	0.712	0.386	GO:0044237	BP	29	cellular metabolic process	3	general
1.82e-80	1521	5346	783	0.146	0.515	GO:0044248	BP	29	cellular catabolic process	4	general
1.35e-300	8101	5346	3476	0.65	0.429	GO:0044260	BP	29	cellular macromolecule metabolic process	4	general
4.94e-12	256	5346	134	0.025	0.523	GO:0043414	BP	29	macromolecule methylation	5	general
2.71e-135	929	5346	627	0.117	0.675	GO:0044265	BP	29	cellular macromolecule catabolic process	5	general
1.84e-109	5897	5346	2359	0.441	0.4	GO:0044249	BP	29	cellular biosynthetic process	4	general
7.69e-138	4842	5346	2098	0.392	0.433	GO:0034645	BP	29	cellular macromolecule biosynthetic process	5	general
3.02e-09	1411	5346	525	0.098	0.372	GO:0022610	BP	29	biological adhesion	2	general
1.97e-165	11107	5346	4024	0.753	0.362	GO:0065007	BP	29	biological regulation	2	general
3.81e-52	3378	5346	1357	0.254	0.402	GO:0065008	BP	29	regulation of biological quality	3	general
5.71e-06	106	5346	60	0.011	0.566	GO:0035821	BP	29	modification of morphology or physiology of other organism	4	general
3.73e-09	87	5346	57	0.011	0.655	GO:0051817	BP	29	modification of morphology or physiology of other organism involved in symbiotic interaction	5	general
0.000314	51	5346	33	0.006	0.647	GO:0051851	BP	29	modification by host of symbiont morphology or physiology	6	general
0.0265	21	5346	16	0.003	0.762	GO:0052472	BP	29	modulation by host of symbiont transcription	7	general
8.42e-05	45	5346	31	0.006	0.689	GO:0044003	BP	29	modification by symbiont of host morphology or physiology	6	general
1.56e-28	215	5346	145	0.027	0.674	GO:0031647	BP	29	regulation of protein stability	4	general
0.00062	35	5346	25	0.005	0.714	GO:0031648	BP	29	protein destabilization	5	general
2.46e-17	126	5346	87	0.016	0.69	GO:0050821	BP	29	protein stabilization	5	general
4.36e-08	354	5346	161	0.03	0.455	GO:0007599	BP	29	hemostasis	5	general
3.01e-20	1542	5346	620	0.116	0.402	GO:0042592	BP	29	homeostatic process	4	general
1.17e-08	352	5346	162	0.03	0.46	GO:0060249	BP	29	anatomical structure homeostasis	5	general
1.65e-17	220	5346	130	0.024	0.591	GO:0048872	BP	29	homeostasis of number of cells	5	general
0.00428	990	5346	352	0.066	0.356	GO:0048878	BP	29	chemical homeostasis	5	general
0.00729	213	5346	93	0.017	0.437	GO:0033500	BP	29	carbohydrate homeostasis	6	general
0.00729	213	5346	93	0.017	0.437	GO:0042593	BP	29	glucose homeostasis	7	general
1.48e-165	2692	5346	1405	0.263	0.522	GO:0065009	BP	29	regulation of molecular function	3	general
2.3e-122	1740	5346	953	0.178	0.548	GO:0044093	BP	29	positive regulation of molecular function	4	general
1.64e-124	2212	5346	1141	0.213	0.516	GO:0050790	BP	29	regulation of catalytic activity	4	general
1.74e-92	1470	5346	788	0.147	0.536	GO:0043085	BP	29	positive regulation of catalytic activity	5	general
1.3e-40	285	5346	195	0.036	0.684	GO:0051098	BP	29	regulation of binding	4	general
1.62e-18	131	5346	91	0.017	0.695	GO:0051099	BP	29	positive regulation of binding	5	general
7.82e-08	74	5346	49	0.009	0.662	GO:0032092	BP	29	positive regulation of protein binding	6	general
8.65e-68	1028	5346	562	0.105	0.547	GO:0044092	BP	29	negative regulation of molecular function	4	general
2.25e-41	788	5346	411	0.077	0.522	GO:0043086	BP	29	negative regulation of catalytic activity	5	general
1.62e-18	131	5346	91	0.017	0.695	GO:0051100	BP	29	negative regulation of binding	5	general
5.22e-12	79	5346	57	0.011	0.722	GO:0032091	BP	29	negative regulation of protein binding	6	general
3.22e-23	879	5346	399	0.075	0.454	GO:0051707	BP	29	response to other organism	5	general
0.00192	70	5346	40	0.007	0.571	GO:0035690	BP	29	cellular response to drug	5	general
8.38e-22	941	5346	417	0.078	0.443	GO:0040007	BP	29	growth	2	general
7.62e-88	12766	5346	4247	0.794	0.333	GO:0044699	BP	29	single-organism process	2	general
8.72e-92	5592	5346	2208	0.413	0.395	GO:0044767	BP	29	single-organism developmental process	3	general
1.95e-08	164	5346	89	0.017	0.543	GO:0031099	BP	29	regeneration	4	general
1.02e-10	3963	5346	1335	0.25	0.337	GO:0044710	BP	29	single-organism metabolic process	3	general
1.23e-77	5821	5346	2232	0.418	0.383	GO:0044707	BP	29	single-multicellular organism process	3	general
0.0144	322	5346	130	0.024	0.404	GO:0048871	BP	29	multicellular organismal homeostasis	4	general
3.71e-06	73	5346	46	0.009	0.63	GO:0031100	BP	29	animal organ regeneration	7	general
0.00156	28	5346	21	0.004	0.75	GO:0097421	BP	29	liver regeneration	8	general
8.41e-40	2865	5346	1141	0.213	0.398	GO:1902578	BP	29	single-organism localization	3	general
5.88e-84	1073	5346	611	0.114	0.569	GO:1902580	BP	29	single-organism cellular localization	4	general
9.5e-30	2653	5346	1030	0.193	0.388	GO:0044765	BP	29	single-organism transport	4	general
5.09e-61	688	5346	408	0.076	0.593	GO:1902582	BP	29	single-organism intracellular transport	5	general
2.5e-32	263	5346	173	0.032	0.658	GO:1902593	BP	29	single-organism nuclear import	6	general
1.27e-101	5967	5346	2357	0.441	0.395	GO:0044700	BP	29	single organism signaling	3	general
8.25e-107	11515	5346	3977	0.744	0.345	GO:0044763	BP	29	single-organism cellular process	3	general
5.09e-26	631	5346	314	0.059	0.498	GO:0022411	BP	29	cellular component disassembly	4	general
7.67e-07	256	5346	121	0.023	0.473	GO:0032984	BP	29	macromolecular complex disassembly	5	general
5.27e-44	862	5346	446	0.083	0.517	GO:0044802	BP	29	single-organism membrane organization	4	general
3.19e-70	1704	5346	829	0.155	0.487	GO:1902589	BP	29	single-organism organelle organization	4	general
3e-37	1720	5346	743	0.139	0.432	GO:0006928	BP	29	movement of cell or subcellular component	4	general
1.21e-10	163	5346	93	0.017	0.571	GO:0007163	BP	29	establishment or maintenance of cell polarity	4	general
2.37e-07	107	5346	63	0.012	0.589	GO:0030010	BP	29	establishment of cell polarity	5	general
2.86e-28	864	5346	408	0.076	0.472	GO:0001775	BP	29	cell activation	4	general
0.0253	49	5346	29	0.005	0.592	GO:0033059	BP	29	cellular pigmentation	4	general
0.026	769	5346	276	0.052	0.359	GO:0019725	BP	29	cellular homeostasis	4	general
0.000218	42	5346	29	0.005	0.69	GO:0051220	BP	29	cytoplasmic sequestering of protein	6	general
4.9e-06	398	5346	170	0.032	0.427	GO:0044708	BP	29	single-organism behavior	3	general
3.55e-176	10500	5346	3888	0.727	0.37	GO:0050789	BP	29	regulation of biological process	2	general
1.46e-51	736	5346	411	0.077	0.558	GO:0044087	BP	29	regulation of cellular component biogenesis	3	general
2.71e-22	464	5346	240	0.045	0.517	GO:0043900	BP	29	regulation of multi-organism process	3	general
6.24e-27	374	5346	213	0.04	0.57	GO:0043903	BP	29	regulation of symbiosis, encompassing mutualism through parasitism	4	general
7.68e-59	2575	5346	1109	0.207	0.431	GO:0051239	BP	29	regulation of multicellular organismal process	3	general
6.21e-19	428	5346	218	0.041	0.509	GO:0032844	BP	29	regulation of homeostatic process	3	general
1.16e-191	9991	5346	3786	0.708	0.379	GO:0050794	BP	29	regulation of cellular process	3	general
0.0106	26	5346	19	0.004	0.731	GO:0044068	BP	29	modulation by symbiont of host cellular process	4	general
4.17e-122	2204	5346	1133	0.212	0.514	GO:0051128	BP	29	regulation of cellular component organization	4	general
1.21e-14	459	5346	219	0.041	0.477	GO:0050865	BP	29	regulation of cell activation	4	general
0.00393	25	5346	19	0.004	0.76	GO:0032878	BP	29	regulation of establishment or maintenance of cell polarity	4	general
8.4e-20	621	5346	294	0.055	0.473	GO:0040008	BP	29	regulation of growth	3	general
8.36e-239	5952	5346	2691	0.503	0.452	GO:0019222	BP	29	regulation of metabolic process	3	general
6.37e-245	5611	5346	2592	0.485	0.462	GO:0060255	BP	29	regulation of macromolecule metabolic process	4	general
1.85e-140	4196	5346	1888	0.353	0.45	GO:0009889	BP	29	regulation of biosynthetic process	4	general
5.77e-144	3970	5346	1819	0.34	0.458	GO:0010556	BP	29	regulation of macromolecule biosynthetic process	5	general
6.73e-70	489	5346	332	0.062	0.679	GO:0009894	BP	29	regulation of catabolic process	4	general
2.62e-58	363	5346	256	0.048	0.705	GO:0031329	BP	29	regulation of cellular catabolic process	5	general
4.05e-139	4141	5346	1866	0.349	0.451	GO:0031326	BP	29	regulation of cellular biosynthetic process	5	general
1.88e-139	3862	5346	1771	0.331	0.459	GO:2000112	BP	29	regulation of cellular macromolecule biosynthetic process	6	general
1.73e-08	142	5346	80	0.015	0.563	GO:0008360	BP	29	regulation of cell shape	6	general
2.21e-20	738	5346	339	0.063	0.459	GO:0040012	BP	29	regulation of locomotion	3	general
9.75e-244	5017	5346	2391	0.447	0.477	GO:0048518	BP	29	positive regulation of biological process	2	general
4.44e-254	4499	5346	2232	0.418	0.496	GO:0048522	BP	29	positive regulation of cellular process	3	general
1.17e-81	1127	5346	629	0.118	0.558	GO:0051130	BP	29	positive regulation of cellular component organization	4	general
3.59e-18	83	5346	66	0.012	0.795	GO:1905269	BP	29	positive regulation of chromatin organization	7	general
5.4e-14	290	5346	152	0.028	0.524	GO:0050867	BP	29	positive regulation of cell activation	4	general
1.58e-19	151	5346	102	0.019	0.675	GO:0043902	BP	29	positive regulation of multi-organism process	3	general
4.25e-09	200	5346	105	0.02	0.525	GO:0032846	BP	29	positive regulation of homeostatic process	3	general
1.4e-33	1385	5346	613	0.115	0.443	GO:0051240	BP	29	positive regulation of multicellular organismal process	3	general
1.85e-13	404	5346	195	0.036	0.483	GO:0040017	BP	29	positive regulation of locomotion	3	general
5.94e-227	2914	5346	1601	0.299	0.549	GO:0009893	BP	29	positive regulation of metabolic process	3	general
2.65e-110	1677	5346	905	0.169	0.54	GO:0009891	BP	29	positive regulation of biosynthetic process	4	general
2.14e-231	2731	5346	1537	0.288	0.563	GO:0010604	BP	29	positive regulation of macromolecule metabolic process	4	general
1.72e-115	1523	5346	853	0.16	0.56	GO:0010557	BP	29	positive regulation of macromolecule biosynthetic process	5	general
1.08e-51	317	5346	225	0.042	0.71	GO:0009896	BP	29	positive regulation of catabolic process	4	general
1.65e-222	2710	5346	1514	0.283	0.559	GO:0031325	BP	29	positive regulation of cellular metabolic process	4	general
6.16e-49	260	5346	193	0.036	0.742	GO:0031331	BP	29	positive regulation of cellular catabolic process	5	general
9.91e-110	1647	5346	892	0.167	0.542	GO:0031328	BP	29	positive regulation of cellular biosynthetic process	5	general
1.75e-34	419	5346	246	0.046	0.587	GO:0044089	BP	29	positive regulation of cellular component biogenesis	3	general
9.26e-215	4430	5346	2132	0.399	0.481	GO:0048519	BP	29	negative regulation of biological process	2	general
6.44e-08	152	5346	83	0.016	0.546	GO:0043901	BP	29	negative regulation of multi-organism process	3	general
2.29e-06	168	5346	86	0.016	0.512	GO:0032845	BP	29	negative regulation of homeostatic process	3	general
7.39e-21	972	5346	425	0.079	0.437	GO:0051241	BP	29	negative regulation of multicellular organismal process	3	general
2.83e-150	2410	5346	1268	0.237	0.526	GO:0009892	BP	29	negative regulation of metabolic process	3	general
2.19e-146	2222	5346	1188	0.222	0.535	GO:0010605	BP	29	negative regulation of macromolecule metabolic process	4	general
3.97e-11	140	5346	84	0.016	0.6	GO:0009895	BP	29	negative regulation of catabolic process	4	general
1.23e-92	1434	5346	774	0.145	0.54	GO:0009890	BP	29	negative regulation of biosynthetic process	4	general
2.51e-94	1351	5346	744	0.139	0.551	GO:0010558	BP	29	negative regulation of macromolecule biosynthetic process	5	general
1.31e-203	4111	5346	1998	0.374	0.486	GO:0048523	BP	29	negative regulation of cellular process	3	general
1.51e-42	592	5346	334	0.062	0.564	GO:0051129	BP	29	negative regulation of cellular component organization	4	general
4.67e-13	44	5346	39	0.007	0.886	GO:1905268	BP	29	negative regulation of chromatin organization	7	general
8.01e-139	2239	5346	1180	0.221	0.527	GO:0031324	BP	29	negative regulation of cellular metabolic process	4	general
1.11e-89	1411	5346	759	0.142	0.538	GO:0031327	BP	29	negative regulation of cellular biosynthetic process	5	general
6.74e-90	1268	5346	702	0.131	0.554	GO:2000113	BP	29	negative regulation of cellular macromolecule biosynthetic process	6	general
0.000267	78	5346	45	0.008	0.577	GO:0031330	BP	29	negative regulation of cellular catabolic process	5	general
0.000536	203	5346	93	0.017	0.458	GO:0030336	BP	29	negative regulation of cell migration	6	general
1.14e-05	249	5346	115	0.022	0.462	GO:0050890	BP	29	cognition	1	general
2.68e-07	216	5346	107	0.02	0.495	GO:0007611	BP	29	learning or memory	2	general
0.0274	23	5346	17	0.003	0.739	GO:0043457	BP	29	regulation of cellular respiration	2	general
0.0231	93	5346	47	0.009	0.505	GO:0043473	BP	29	pigmentation	3	general
0.0139	244	5346	103	0.019	0.422	GO:0040013	BP	29	negative regulation of locomotion	3	general
0.0477	95	5346	47	0.009	0.495	GO:0007613	BP	29	memory	3	general
0.00036	133	5346	67	0.013	0.504	GO:0007612	BP	29	learning	3	general
4.25e-06	96	5346	56	0.01	0.583	GO:0007030	BP	29	Golgi organization	5	Golgi
7.59e-05	14	5346	14	0.003	1	GO:0048313	BP	29	Golgi inheritance	6	Golgi
0.0281	12	5346	11	0.002	0.917	GO:0051645	BP	29	Golgi localization	5	Golgi -vesicle
0.000285	303	5346	130	0.024	0.429	GO:0048193	BP	29	Golgi vesicle transport	6	Golgi -vesicle
0.0133	79	5346	42	0.008	0.532	GO:0006890	BP	29	retrograde vesicle-mediated transport, Golgi to ER	7	Golgi -vesicle
5.31e-71	414	5346	297	0.056	0.717	GO:0016570	BP	29	histone modification	7	histone
4.56e-06	36	5346	28	0.005	0.778	GO:0061647	BP	29	histone H3-K9 modification	8	histone
3.3e-26	123	5346	96	0.018	0.78	GO:0031056	BP	29	regulation of histone modification	7	histone
1.59e-15	77	5346	60	0.011	0.779	GO:0031058	BP	29	positive regulation of histone modification	7	histone
1.22e-12	35	5346	33	0.006	0.943	GO:0031057	BP	29	negative regulation of histone modification	7	histone
3.27e-24	77	5346	68	0.013	0.883	GO:0016575	BP	29	histone deacetylation	8	histone - acetylation
5.24e-05	20	5346	18	0.003	0.9	GO:0070932	BP	29	histone H3 deacetylation	9	histone - acetylation
2.38e-25	142	5346	105	0.02	0.739	GO:0016573	BP	29	histone acetylation	8	histone - acetylation
1.65e-10	59	5346	45	0.008	0.763	GO:0043967	BP	29	histone H4 acetylation	9	histone - acetylation
2.93e-05	23	5346	20	0.004	0.87	GO:0031063	BP	29	regulation of histone deacetylation	8	histone - acetylation
8.32e-13	46	5346	40	0.007	0.87	GO:0035065	BP	29	regulation of histone acetylation	8	histone - acetylation
0.0449	14	5346	12	0.002	0.857	GO:0031065	BP	29	positive regulation of histone deacetylation	8	histone - acetylation
4.98e-06	27	5346	23	0.004	0.852	GO:0035066	BP	29	positive regulation of histone acetylation	8	histone - acetylation
0.0027	14	5346	13	0.002	0.929	GO:0043968	BP	29	histone H2A acetylation	9	histone - acetylation
1.89e-06	57	5346	39	0.007	0.684	GO:0043966	BP	29	histone H3 acetylation	9	histone - acetylation
0.0281	12	5346	11	0.002	0.917	GO:0043970	BP	29	histone H3-K9 acetylation	10	histone - acetylation
7.59e-05	14	5346	14	0.003	1	GO:0035067	BP	29	negative regulation of histone acetylation	9	histone - acetylation
3.31e-15	128	5346	85	0.016	0.664	GO:0016571	BP	29	histone methylation	8	histone - methylation
3.72e-11	100	5346	66	0.012	0.66	GO:0034968	BP	29	histone lysine methylation	9	histone - methylation
7.85e-07	58	5346	40	0.007	0.69	GO:0031060	BP	29	regulation of histone methylation	8	histone - methylation
0.00059	29	5346	22	0.004	0.759	GO:0051569	BP	29	regulation of histone H3-K4 methylation	9	histone - methylation
0.00383	33	5346	23	0.004	0.697	GO:0031062	BP	29	positive regulation of histone methylation	8	histone - methylation
0.00159	17	5346	15	0.003	0.882	GO:0031061	BP	29	negative regulation of histone methylation	8	histone - methylation
0.000539	54	5346	34	0.006	0.63	GO:0051568	BP	29	histone H3-K4 methylation	10	histone - methylation
7.8e-05	17	5346	16	0.003	0.941	GO:0070734	BP	29	histone H3-K27 methylation	10	histone - methylation
0.0106	26	5346	19	0.004	0.731	GO:0051567	BP	29	histone H3-K9 methylation	10	histone - methylation
1.41e-10	31	5346	29	0.005	0.935	GO:0016572	BP	29	histone phosphorylation	8	histone - phosphorylation
0.000264	13	5346	13	0.002	1	GO:0033127	BP	29	regulation of histone phosphorylation	8	histone - phosphorylation
6.31e-59	2404	5346	1050	0.196	0.437	GO:0002376	BP	29	immune system process	2	immune system
1.23e-16	759	5346	335	0.063	0.441	GO:0002252	BP	29	immune effector process	3	immune system
6.86e-05	149	5346	75	0.014	0.503	GO:0002440	BP	29	production of molecular mediator of immune response	3	immune system
9.81e-12	122	5346	77	0.014	0.631	GO:0002262	BP	29	myeloid cell homeostasis	6	immune system
1.4e-27	1513	5346	638	0.119	0.422	GO:0006952	BP	29	defense response	4	immune system
0.0337	552	5346	205	0.038	0.371	GO:0098542	BP	29	defense response to other organism	6	immune system
3.17e-40	1460	5346	660	0.123	0.452	GO:0006955	BP	29	immune response	3	immune system
2.97e-32	794	5346	392	0.073	0.494	GO:0002520	BP	29	immune system development	6	immune system
0.0299	54	5346	31	0.006	0.574	GO:0061515	BP	29	myeloid cell development	6	immune system
4.37e-08	211	5346	107	0.02	0.507	GO:0002263	BP	29	cell activation involved in immune response	5	immune system
2.17e-31	750	5346	373	0.07	0.497	GO:0031347	BP	29	regulation of defense response	5	immune system
6.08e-37	1362	5346	615	0.115	0.452	GO:0002682	BP	29	regulation of immune system process	3	immune system
2.16e-08	409	5346	182	0.034	0.445	GO:0002697	BP	29	regulation of immune effector process	4	immune system
0.01	101	5346	51	0.01	0.505	GO:0002700	BP	29	regulation of production of molecular mediator of immune response	5	immune system
4.46e-42	817	5346	424	0.079	0.519	GO:0050776	BP	29	regulation of immune response	4	immune system
0.000145	118	5346	62	0.012	0.525	GO:0002819	BP	29	regulation of adaptive immune response	5	immune system
3.59e-32	396	5346	232	0.043	0.586	GO:0031349	BP	29	positive regulation of defense response	4	immune system
4.53e-41	874	5346	444	0.083	0.508	GO:0002684	BP	29	positive regulation of immune system process	3	immune system
8.07e-06	151	5346	78	0.015	0.517	GO:0002699	BP	29	positive regulation of immune effector process	4	immune system
1.63e-42	609	5346	341	0.064	0.56	GO:0050778	BP	29	positive regulation of immune response	4	immune system
5.63e-41	483	5346	285	0.053	0.59	GO:0002253	BP	29	activation of immune response	5	immune system
1.54e-06	142	5346	76	0.014	0.535	GO:0031348	BP	29	negative regulation of defense response	4	immune system
6.16e-08	358	5346	162	0.03	0.453	GO:0002683	BP	29	negative regulation of immune system process	3	immune system
0.0158	92	5346	47	0.009	0.511	GO:0002698	BP	29	negative regulation of immune effector process	4	immune system
0.00135	111	5346	57	0.011	0.514	GO:0050777	BP	29	negative regulation of immune response	4	immune system
0.00826	73	5346	40	0.007	0.548	GO:0002821	BP	29	positive regulation of adaptive immune response	5	immune system
0.0233	42	5346	26	0.005	0.619	GO:0016447	BP	29	somatic recombination of immunoglobulin gene segments	1	immune system - antigen presentation
1.24e-09	217	5346	113	0.021	0.521	GO:0019882	BP	29	antigen processing and presentation	3	immune system - antigen presentation
7.75e-11	174	5346	98	0.018	0.563	GO:0048002	BP	29	antigen processing and presentation of peptide antigen	4	immune system - antigen presentation
6.97e-10	89	5346	59	0.011	0.663	GO:0002474	BP	29	antigen processing and presentation of peptide antigen via MHC class I	5	immune system - antigen presentation
3.56e-11	163	5346	94	0.018	0.577	GO:0019884	BP	29	antigen processing and presentation of exogenous antigen	4	immune system - antigen presentation
1.01e-11	156	5346	92	0.017	0.59	GO:0002478	BP	29	antigen processing and presentation of exogenous peptide antigen	5	immune system - antigen presentation
8.43e-12	62	5346	48	0.009	0.774	GO:0042590	BP	29	antigen processing and presentation of exogenous peptide antigen via MHC class I	6	immune system - antigen presentation
1.99e-11	59	5346	46	0.009	0.78	GO:0002479	BP	29	antigen processing and presentation of exogenous peptide antigen via MHC class I, TAP-dependent	7	immune system - antigen presentation
0.0351	89	5346	45	0.008	0.506	GO:0019886	BP	29	antigen processing and presentation of exogenous peptide antigen via MHC class II	6	immune system - antigen presentation
0.0136	107	5346	53	0.01	0.495	GO:0045580	BP	29	regulation of T cell differentiation	7	immune system - differentiation
0.0142	48	5346	29	0.005	0.604	GO:0046637	BP	29	regulation of alpha-beta T cell differentiation	8	immune system - differentiation
0.00452	79	5346	43	0.008	0.544	GO:0045621	BP	29	positive regulation of lymphocyte differentiation	6	immune system - differentiation
8.72e-16	330	5346	172	0.032	0.521	GO:0030099	BP	29	myeloid cell differentiation	6	immune system - differentiation
4.03e-08	183	5346	96	0.018	0.525	GO:0002573	BP	29	myeloid leukocyte differentiation	7	immune system - differentiation
4.53e-05	153	5346	77	0.014	0.503	GO:0002274	BP	29	myeloid leukocyte activation	6	immune system - differentiation
7.95e-05	178	5346	86	0.016	0.483	GO:0045637	BP	29	regulation of myeloid cell differentiation	5	immune system - differentiation
0.00999	30	5346	21	0.004	0.7	GO:0045824	BP	29	negative regulation of innate immune response	5	immune system - innate
4.33e-08	642	5346	263	0.049	0.41	GO:0006954	BP	29	inflammatory response	5	immune system - innate
1.03e-32	778	5346	387	0.072	0.497	GO:0045087	BP	29	innate immune response	4	immune system - innate
0.000112	299	5346	130	0.024	0.435	GO:0050727	BP	29	regulation of inflammatory response	5	immune system - innate
1.5e-40	347	5346	224	0.042	0.646	GO:0045088	BP	29	regulation of innate immune response	5	immune system - innate
4.06e-38	288	5346	193	0.036	0.67	GO:0045089	BP	29	positive regulation of innate immune response	5	immune system - innate
2.94e-40	247	5346	176	0.033	0.713	GO:0002218	BP	29	activation of innate immune response	6	immune system - innate
3.03e-38	240	5346	170	0.032	0.708	GO:0002758	BP	29	innate immune response-activating signal transduction	7	immune system - innate
3.74e-27	105	5346	87	0.016	0.829	GO:0002220	BP	29	innate immune response activating cell surface receptor signaling pathway	8	immune system - innate
0.00661	105	5346	53	0.01	0.505	GO:0050728	BP	29	negative regulation of inflammatory response	5	immune system - innate
0.0262	27	5346	19	0.004	0.704	GO:0036230	BP	29	granulocyte activation	7	immune system - leukocytes
0.000948	64	5346	38	0.007	0.594	GO:0043299	BP	29	leukocyte degranulation	7	immune system - leukocytes
0.00191	82	5346	45	0.008	0.549	GO:0002705	BP	29	positive regulation of leukocyte mediated immunity	5	immune system - leukocytes
0.0317	38	5346	24	0.004	0.632	GO:0002886	BP	29	regulation of myeloid leukocyte mediated immunity	1	immune system - leukocytes
0.000933	280	5346	120	0.022	0.429	GO:0002443	BP	29	leukocyte mediated immunity	4	immune system - leukocytes
6.52e-07	77	5346	49	0.009	0.636	GO:0001776	BP	29	leukocyte homeostasis	6	immune system - leukocytes
4.34e-17	463	5346	227	0.042	0.49	GO:0007159	BP	29	leukocyte cell-cell adhesion	5	immune system - leukocytes
1.24e-15	431	5346	211	0.039	0.49	GO:0070486	BP	29	leukocyte aggregation	6	immune system - leukocytes
6.6e-18	455	5346	226	0.042	0.497	GO:0002521	BP	29	leukocyte differentiation	6	immune system - leukocytes
0.000126	356	5346	150	0.028	0.421	GO:0050900	BP	29	leukocyte migration	7	immune system - leukocytes
4.31e-08	95	5346	59	0.011	0.621	GO:0071887	BP	29	leukocyte apoptotic process	7	immune system - leukocytes
4.54e-24	702	5346	336	0.063	0.479	GO:0045321	BP	29	leukocyte activation	5	immune system - leukocytes
5.38e-08	209	5346	106	0.02	0.507	GO:0002366	BP	29	leukocyte activation involved in immune response	6	immune system - leukocytes
4.16e-07	262	5346	124	0.023	0.473	GO:0070661	BP	29	leukocyte proliferation	4	immune system - leukocytes
5.56e-07	247	5346	118	0.022	0.478	GO:0032943	BP	29	mononuclear cell proliferation	5	immune system - leukocytes
2.61e-05	193	5346	93	0.017	0.482	GO:0070663	BP	29	regulation of leukocyte proliferation	5	immune system - leukocytes
1.79e-05	184	5346	90	0.017	0.489	GO:0032944	BP	29	regulation of mononuclear cell proliferation	6	immune system - leukocytes
0.00054	77	5346	44	0.008	0.571	GO:2000106	BP	29	regulation of leukocyte apoptotic process	7	immune system - leukocytes
1.54e-06	142	5346	76	0.014	0.535	GO:0002703	BP	29	regulation of leukocyte mediated immunity	5	immune system - leukocytes
2.42e-13	426	5346	203	0.038	0.477	GO:0002694	BP	29	regulation of leukocyte activation	4	immune system - leukocytes
5.66e-07	226	5346	110	0.021	0.487	GO:1902105	BP	29	regulation of leukocyte differentiation	5	immune system - leukocytes
5.84e-11	293	5346	146	0.027	0.498	GO:1903037	BP	29	regulation of leukocyte cell-cell adhesion	5	immune system - leukocytes
0.0152	131	5346	62	0.012	0.473	GO:0070665	BP	29	positive regulation of leukocyte proliferation	5	immune system - leukocytes
0.00513	125	5346	61	0.011	0.488	GO:0032946	BP	29	positive regulation of mononuclear cell proliferation	6	immune system - leukocytes
1.7e-12	281	5346	145	0.027	0.516	GO:0002696	BP	29	positive regulation of leukocyte activation	4	immune system - leukocytes
0.000825	125	5346	63	0.012	0.504	GO:1902107	BP	29	positive regulation of leukocyte differentiation	5	immune system - leukocytes
1.87e-09	203	5346	107	0.02	0.527	GO:1903039	BP	29	positive regulation of leukocyte cell-cell adhesion	5	immune system - leukocytes
0.00159	72	5346	41	0.008	0.569	GO:0050871	BP	29	positive regulation of B cell activation	6	immune system - lymphocytes
0.00115	42	5346	28	0.005	0.667	GO:0045058	BP	29	T cell selection	9	immune system - lymphocytes
0.000319	69	5346	41	0.008	0.594	GO:0002275	BP	29	myeloid cell activation involved in immune response	7	immune system - lymphocytes
0.0111	146	5346	68	0.013	0.466	GO:0002285	BP	29	lymphocyte activation involved in immune response	7	immune system - lymphocytes
0.01	59	5346	34	0.006	0.576	GO:0002312	BP	29	B cell activation involved in immune response	8	immune system - lymphocytes
0.0151	67	5346	37	0.007	0.552	GO:0046634	BP	29	regulation of alpha-beta T cell activation	7	immune system - lymphocytes
0.0411	105	5346	51	0.01	0.486	GO:0002706	BP	29	regulation of lymphocyte mediated immunity	1	immune system - lymphocytes
0.0165	82	5346	43	0.008	0.524	GO:0002377	BP	29	immunoglobulin production	4	immune system - lymphocytes
1.62e-06	61	5346	41	0.008	0.672	GO:0002260	BP	29	lymphocyte homeostasis	7	immune system - lymphocytes
0.0106	26	5346	19	0.004	0.731	GO:0001782	BP	29	B cell homeostasis	8	immune system - lymphocytes
1.65e-15	424	5346	208	0.039	0.491	GO:0071593	BP	29	lymphocyte aggregation	7	immune system - lymphocytes
2.41e-05	67	5346	42	0.008	0.627	GO:0070227	BP	29	lymphocyte apoptotic process	8	immune system - lymphocytes
0.000371	23	5346	19	0.004	0.826	GO:0001783	BP	29	B cell apoptotic process	9	immune system - lymphocytes
2.12e-22	600	5346	293	0.055	0.488	GO:0046649	BP	29	lymphocyte activation	6	immune system - lymphocytes
3.68e-11	221	5346	118	0.022	0.534	GO:0042113	BP	29	B cell activation	7	immune system - lymphocytes
4.2e-11	305	5346	151	0.028	0.495	GO:0030098	BP	29	lymphocyte differentiation	7	immune system - lymphocytes
0.00287	113	5346	57	0.011	0.504	GO:0030183	BP	29	B cell differentiation	8	immune system - lymphocytes
1.17e-15	423	5346	208	0.039	0.492	GO:0070489	BP	29	T cell aggregation	6	immune system - lymphocytes
1.17e-15	423	5346	208	0.039	0.492	GO:0042110	BP	29	T cell activation	7	immune system - lymphocytes
0.000403	108	5346	57	0.011	0.528	GO:0046631	BP	29	alpha-beta T cell activation	8	immune system - lymphocytes
1.75e-08	201	5346	104	0.019	0.517	GO:0030217	BP	29	T cell differentiation	8	immune system - lymphocytes
0.00302	83	5346	45	0.008	0.542	GO:0046632	BP	29	alpha-beta T cell differentiation	9	immune system - lymphocytes
0.0151	67	5346	37	0.007	0.552	GO:0033077	BP	29	T cell differentiation in thymus	9	immune system - lymphocytes
2.93e-07	245	5346	118	0.022	0.482	GO:0046651	BP	29	lymphocyte proliferation	6	immune system - lymphocytes
0.0366	84	5346	43	0.008	0.512	GO:0042100	BP	29	B cell proliferation	7	immune system - lymphocytes
5.78e-05	164	5346	81	0.015	0.494	GO:0042098	BP	29	T cell proliferation	7	immune system - lymphocytes
5.25e-13	373	5346	182	0.034	0.488	GO:0051249	BP	29	regulation of lymphocyte activation	5	immune system - lymphocytes
1.27e-05	183	5346	90	0.017	0.492	GO:0050670	BP	29	regulation of lymphocyte proliferation	6	immune system - lymphocytes
3.6e-05	105	5346	58	0.011	0.552	GO:0050864	BP	29	regulation of B cell activation	6	immune system - lymphocytes
0.00138	51	5346	32	0.006	0.627	GO:0030888	BP	29	regulation of B cell proliferation	7	immune system - lymphocytes
0.000911	133	5346	66	0.012	0.496	GO:0045619	BP	29	regulation of lymphocyte differentiation	6	immune system - lymphocytes
6.22e-10	279	5346	138	0.026	0.495	GO:0050863	BP	29	regulation of T cell activation	6	immune system - lymphocytes
0.0112	138	5346	65	0.012	0.471	GO:0042129	BP	29	regulation of T cell proliferation	7	immune system - lymphocytes
7.4e-12	257	5346	134	0.025	0.521	GO:0051251	BP	29	positive regulation of lymphocyte activation	5	immune system - lymphocytes
0.00262	73	5346	41	0.008	0.562	GO:0031294	BP	29	lymphocyte costimulation	6	immune system - lymphocytes
0.00365	124	5346	61	0.011	0.492	GO:0050671	BP	29	positive regulation of lymphocyte proliferation	6	immune system - lymphocytes
1.18e-08	195	5346	102	0.019	0.523	GO:0050870	BP	29	positive regulation of T cell activation	6	immune system - lymphocytes
0.00517	72	5346	40	0.007	0.556	GO:0031295	BP	29	T cell costimulation	7	immune system - lymphocytes
0.0004	58	5346	36	0.007	0.621	GO:0002200	BP	29	somatic diversification of immune receptors	7	immune system - receptors
0.000137	52	5346	34	0.006	0.654	GO:0002562	BP	29	somatic diversification of immune receptors via germline recombination within a single locus	8	immune system - receptors
0.0373	69	5346	37	0.007	0.536	GO:0002824	BP	29	positive regulation of adaptive immune response based on somatic recombination of immune receptors built from immunoglobulin superfamily domains	1	immune system - receptors
0.00299	108	5346	55	0.01	0.509	GO:0002822	BP	29	regulation of adaptive immune response based on somatic recombination of immune receptors built from immunoglobulin superfamily domains	6	immune system - receptors
1.02e-51	459	5346	292	0.055	0.636	GO:0002764	BP	29	immune response-regulating signaling pathway	5	immune system - receptors
1.03e-39	328	5346	214	0.04	0.652	GO:0002768	BP	29	immune response-regulating cell surface receptor signaling pathway	6	immune system - receptors
1.31e-11	80	5346	57	0.011	0.713	GO:0002433	BP	29	immune response-regulating cell surface receptor signaling pathway involved in phagocytosis	7	immune system - receptors
7.78e-48	428	5346	272	0.051	0.636	GO:0002757	BP	29	immune response-activating signal transduction	6	immune system - receptors
6.82e-35	298	5346	193	0.036	0.648	GO:0002429	BP	29	immune response-activating cell surface receptor signaling pathway	7	immune system - receptors
8.04e-24	206	5346	134	0.025	0.65	GO:0050851	BP	29	antigen receptor-mediated signaling pathway	8	immune system - receptors
4.34e-26	162	5346	116	0.022	0.716	GO:0050852	BP	29	T cell receptor signaling pathway	9	immune system - receptors
0.000321	76	5346	44	0.008	0.579	GO:0032602	BP	29	chemokine production	5	immune system-chemokine
0.000151	70	5346	42	0.008	0.6	GO:0032642	BP	29	regulation of chemokine production	5	immune system-chemokine
1.75e-67	5609	5346	2129	0.398	0.38	GO:0051179	BP	29	localization	2	localization
2.27e-52	4575	5346	1745	0.326	0.381	GO:0051234	BP	29	establishment of localization	3	localization
1.48e-97	2728	5346	1270	0.238	0.466	GO:0033036	BP	29	macromolecule localization	3	localization
8.79e-104	2375	5346	1157	0.216	0.487	GO:0008104	BP	29	protein localization	4	localization
0.00014	108	5346	58	0.011	0.537	GO:0031503	BP	29	protein complex localization	5	localization
1.66e-84	1956	5346	957	0.179	0.489	GO:0045184	BP	29	establishment of protein localization	5	localization
1.79e-25	1296	5346	555	0.104	0.428	GO:0051674	BP	29	localization of cell	3	localization
2.47e-104	1555	5346	845	0.158	0.543	GO:0070727	BP	29	cellular macromolecule localization	4	localization
7.54e-105	1545	5346	842	0.158	0.545	GO:0034613	BP	29	cellular protein localization	5	localization
1.36e-08	213	5346	109	0.02	0.512	GO:1990778	BP	29	protein localization to cell periphery	6	localization
3.78e-80	866	5346	517	0.097	0.597	GO:0033365	BP	29	protein localization to organelle	6	localization
3.41e-59	635	5346	382	0.071	0.602	GO:0072594	BP	29	establishment of protein localization to organelle	7	localization
1.6e-29	398	5346	228	0.043	0.573	GO:0051656	BP	29	establishment of organelle localization	5	localization
6.28e-109	1912	5346	994	0.186	0.52	GO:0051649	BP	29	establishment of localization in cell	4	localization
2.27e-13	281	5346	147	0.027	0.523	GO:0051235	BP	29	maintenance of location	4	localization
2.64e-09	93	5346	60	0.011	0.645	GO:0045185	BP	29	maintenance of protein location	5	localization
8.61e-11	99	5346	65	0.012	0.657	GO:0051651	BP	29	maintenance of location in cell	4	localization
1.5e-10	87	5346	59	0.011	0.678	GO:0032507	BP	29	maintenance of protein location in cell	5	localization
5.32e-57	2372	5346	1033	0.193	0.435	GO:0032879	BP	29	regulation of localization	3	localization
4.02e-63	797	5346	458	0.086	0.575	GO:0060341	BP	29	regulation of cellular localization	4	localization
4.29e-58	925	5346	501	0.094	0.542	GO:0032880	BP	29	regulation of protein localization	4	localization
1.38e-46	795	5346	425	0.079	0.535	GO:0070201	BP	29	regulation of establishment of protein localization	5	localization
2.22e-58	536	5346	337	0.063	0.629	GO:1903827	BP	29	regulation of cellular protein localization	5	localization
6.16e-05	64	5346	40	0.007	0.625	GO:1904375	BP	29	regulation of protein localization to cell periphery	6	localization
2.18e-23	293	5346	172	0.032	0.587	GO:1903533	BP	29	regulation of protein targeting	7	localization
5.29e-28	500	5346	267	0.05	0.534	GO:1904951	BP	29	positive regulation of establishment of protein localization	3	localization
2.02e-34	346	5346	214	0.04	0.618	GO:1903829	BP	29	positive regulation of cellular protein localization	3	localization
0.00779	36	5346	24	0.004	0.667	GO:1904377	BP	29	positive regulation of protein localization to cell periphery	4	localization
3.24e-14	199	5346	115	0.022	0.578	GO:1904950	BP	29	negative regulation of establishment of protein localization	3	localization
2.56e-16	131	5346	88	0.016	0.672	GO:1903828	BP	29	negative regulation of cellular protein localization	3	localization
0.00568	65	5346	37	0.007	0.569	GO:1902581	BP	29	multi-organism cellular localization	4	localization
7.73e-13	227	5346	124	0.023	0.546	GO:0051650	BP	29	establishment of vesicle localization	5	localization - vesicle
6.11e-50	1012	5346	518	0.097	0.512	GO:0061024	BP	29	membrane organization	4	membrane
0.000257	102	5346	55	0.01	0.539	GO:0006900	BP	29	membrane budding	5	membrane
9.43e-34	537	5346	294	0.055	0.547	GO:0010256	BP	29	endomembrane system organization	4	membrane
4.31e-12	69	5346	52	0.01	0.754	GO:0090559	BP	29	regulation of membrane permeability	4	membrane
3.46e-05	46	5346	32	0.006	0.696	GO:0030397	BP	29	membrane disassembly	5	membrane
3.59e-10	262	5346	132	0.025	0.504	GO:0007009	BP	29	plasma membrane organization	5	membrane
1.9e-06	72	5346	46	0.009	0.639	GO:1903729	BP	29	regulation of plasma membrane organization	5	membrane
0.0367	36	5346	23	0.004	0.639	GO:0006734	BP	17	NADH metabolic process	1	metabolism
1.24e-194	10316	5346	3881	0.726	0.376	GO:0071704	BP	29	organic substance metabolic process	3	metabolism
4.45e-153	5922	5346	2487	0.465	0.42	GO:1901360	BP	29	organic cyclic compound metabolic process	4	metabolism
2.67e-242	5197	5346	2449	0.458	0.471	GO:0019538	BP	29	protein metabolic process	4	metabolism
5.9e-111	6007	5346	2398	0.449	0.399	GO:1901576	BP	29	organic substance biosynthetic process	4	metabolism
2.57e-125	4383	5346	1913	0.358	0.436	GO:1901362	BP	29	organic cyclic compound biosynthetic process	5	metabolism
1.87e-79	1803	5346	888	0.166	0.493	GO:1901575	BP	29	organic substance catabolic process	4	metabolism
3.51e-14	420	5346	203	0.038	0.483	GO:1901361	BP	29	organic cyclic compound catabolic process	5	metabolism
1.04e-106	778	5346	518	0.097	0.666	GO:0030163	BP	29	protein catabolic process	6	metabolism
1.76e-145	6684	5346	2706	0.506	0.405	GO:0006807	BP	29	nitrogen compound metabolic process	3	metabolism
1.6e-09	2148	5346	763	0.143	0.355	GO:1901564	BP	29	organonitrogen compound metabolic process	4	metabolism
9.78e-13	1345	5346	521	0.097	0.387	GO:1901566	BP	29	organonitrogen compound biosynthetic process	5	metabolism
0.00257	123	5346	61	0.011	0.496	GO:0009308	BP	29	amine metabolic process	5	metabolism
2.23e-101	2974	5346	1367	0.256	0.46	GO:0006793	BP	29	phosphorus metabolic process	4	metabolism
3.41e-101	2964	5346	1363	0.255	0.46	GO:0006796	BP	29	phosphate-containing compound metabolic process	5	metabolism
1.73e-172	6256	5346	2641	0.494	0.422	GO:0034641	BP	29	cellular nitrogen compound metabolic process	4	metabolism
1.09e-14	393	5346	194	0.036	0.494	GO:0044270	BP	29	cellular nitrogen compound catabolic process	5	metabolism
0.000218	114	5346	60	0.011	0.526	GO:0044106	BP	29	cellular amine metabolic process	5	metabolism
1.24e-24	936	5346	424	0.079	0.453	GO:0043603	BP	29	cellular amide metabolic process	5	metabolism
1.74e-29	802	5346	388	0.073	0.484	GO:0006518	BP	29	peptide metabolic process	6	metabolism
2.99e-12	147	5346	89	0.017	0.605	GO:0043112	BP	29	receptor metabolic process	5	metabolism
3.09e-276	4709	5346	2346	0.439	0.498	GO:0044267	BP	29	cellular protein metabolic process	5	metabolism
1.82e-107	569	5346	418	0.078	0.735	GO:0043632	BP	29	modification-dependent macromolecule catabolic process	6	metabolism
2.15e-105	653	5346	457	0.085	0.7	GO:0044257	BP	29	cellular protein catabolic process	6	metabolism
1.21e-102	621	5346	438	0.082	0.705	GO:0051603	BP	29	proteolysis involved in cellular protein catabolic process	7	metabolism
1.68e-139	4802	5346	2089	0.391	0.435	GO:0044271	BP	29	cellular nitrogen compound biosynthetic process	5	metabolism
6.73e-32	739	5346	370	0.069	0.501	GO:0043604	BP	29	amide biosynthetic process	6	metabolism
1.48e-36	671	5346	354	0.066	0.528	GO:0043043	BP	29	peptide biosynthetic process	7	metabolism
1.61e-163	5703	5346	2443	0.457	0.428	GO:0046483	BP	29	heterocycle metabolic process	4	metabolism
3.27e-15	387	5346	193	0.036	0.499	GO:0046700	BP	29	heterocycle catabolic process	5	metabolism
1.86e-129	4265	5346	1884	0.352	0.442	GO:0018130	BP	29	heterocycle biosynthetic process	5	metabolism
8.89e-161	5752	5346	2452	0.459	0.426	GO:0006725	BP	29	cellular aromatic compound metabolic process	4	metabolism
1.74e-130	4278	5346	1891	0.354	0.442	GO:0019438	BP	29	aromatic compound biosynthetic process	5	metabolism
1.9e-15	401	5346	199	0.037	0.496	GO:0019439	BP	29	aromatic compound catabolic process	5	metabolism
7.38e-171	5580	5346	2421	0.453	0.434	GO:0006139	BP	29	nucleobase-containing compound metabolic process	5	metabolism
1.37e-187	4971	5346	2259	0.423	0.454	GO:0090304	BP	29	nucleic acid metabolic process	6	metabolism
4e-133	4211	5346	1875	0.351	0.445	GO:0034654	BP	29	nucleobase-containing compound biosynthetic process	6	metabolism
1.79e-18	360	5346	190	0.036	0.528	GO:0034655	BP	29	nucleobase-containing compound catabolic process	6	metabolism
8.22e-08	223	5346	111	0.021	0.498	GO:0072593	BP	29	reactive oxygen species metabolic process	4	metabolism
0.0451	82	5346	42	0.008	0.512	GO:1903409	BP	29	reactive oxygen species biosynthetic process	5	metabolism
0.000882	213	5346	96	0.018	0.451	GO:0042180	BP	29	cellular ketone metabolic process	4	metabolism
3.97e-14	167	5346	101	0.019	0.605	GO:0032271	BP	29	regulation of protein polymerization	6	metabolism
5.64e-234	5590	5346	2563	0.479	0.458	GO:0080090	BP	29	regulation of primary metabolic process	4	metabolism
2.7e-204	2413	5346	1366	0.256	0.566	GO:0051246	BP	29	regulation of protein metabolic process	5	metabolism
1.2e-45	662	5346	369	0.069	0.557	GO:0030162	BP	29	regulation of proteolysis	6	metabolism
3.65e-160	4253	5346	1954	0.366	0.459	GO:0051171	BP	29	regulation of nitrogen compound metabolic process	4	metabolism
9.8e-63	358	5346	259	0.048	0.723	GO:0042176	BP	29	regulation of protein catabolic process	5	metabolism
1.09e-238	5643	5346	2590	0.484	0.459	GO:0031323	BP	29	regulation of cellular metabolic process	4	metabolism
1.4e-38	358	5346	226	0.042	0.631	GO:0034248	BP	29	regulation of cellular amide metabolic process	5	metabolism
6.52e-09	75	5346	51	0.01	0.68	GO:0033238	BP	29	regulation of cellular amine metabolic process	5	metabolism
6.1e-133	3960	5346	1789	0.335	0.452	GO:0019219	BP	29	regulation of nucleobase-containing compound metabolic process	5	metabolism
4.55e-101	1571	5346	845	0.158	0.538	GO:0051174	BP	29	regulation of phosphorus metabolic process	5	metabolism
2.86e-101	1570	5346	845	0.158	0.538	GO:0019220	BP	29	regulation of phosphate metabolic process	6	metabolism
1.29e-09	144	5346	83	0.016	0.576	GO:2000377	BP	29	regulation of reactive oxygen species metabolic process	5	metabolism
3e-09	148	5346	84	0.016	0.568	GO:0010565	BP	29	regulation of cellular ketone metabolic process	5	metabolism
9.29e-199	2259	5346	1295	0.242	0.573	GO:0032268	BP	29	regulation of cellular protein metabolic process	5	metabolism
1.97e-52	243	5346	188	0.035	0.774	GO:1903362	BP	29	regulation of cellular protein catabolic process	6	metabolism
7.39e-49	222	5346	173	0.032	0.779	GO:1903050	BP	29	regulation of proteolysis involved in cellular protein catabolic process	7	metabolism
4.51e-121	1676	5346	925	0.173	0.552	GO:0051173	BP	29	positive regulation of nitrogen compound metabolic process	4	metabolism
1.27e-149	1450	5346	880	0.165	0.607	GO:0051247	BP	29	positive regulation of protein metabolic process	5	metabolism
6.31e-47	247	5346	184	0.034	0.745	GO:0045732	BP	29	positive regulation of protein catabolic process	5	metabolism
2.24e-58	1016	5346	538	0.101	0.53	GO:0010562	BP	29	positive regulation of phosphorus metabolic process	5	metabolism
2.24e-58	1016	5346	538	0.101	0.53	GO:0045937	BP	29	positive regulation of phosphate metabolic process	6	metabolism
2.22e-111	1574	5346	866	0.162	0.55	GO:0045935	BP	29	positive regulation of nucleobase-containing compound metabolic process	5	metabolism
3.58e-14	110	5346	75	0.014	0.682	GO:0034250	BP	29	positive regulation of cellular amide metabolic process	5	metabolism
5.3e-05	82	5346	48	0.009	0.585	GO:2000379	BP	29	positive regulation of reactive oxygen species metabolic process	5	metabolism
3.58e-144	1365	5346	835	0.156	0.612	GO:0032270	BP	29	positive regulation of cellular protein metabolic process	5	metabolism
6.05e-62	342	5346	250	0.047	0.731	GO:0045862	BP	29	positive regulation of proteolysis	6	metabolism
8.29e-44	180	5346	145	0.027	0.806	GO:1903364	BP	29	positive regulation of cellular protein catabolic process	6	metabolism
1.72e-39	166	5346	133	0.025	0.801	GO:1903052	BP	29	positive regulation of proteolysis involved in cellular protein catabolic process	7	metabolism
1.31e-11	105	5346	69	0.013	0.657	GO:0032273	BP	29	positive regulation of protein polymerization	5	metabolism
3.26e-76	1001	5346	567	0.106	0.566	GO:0051248	BP	29	negative regulation of protein metabolic process	5	metabolism
6.3e-10	91	5346	60	0.011	0.659	GO:0042177	BP	29	negative regulation of protein catabolic process	5	metabolism
1.67e-98	1438	5346	787	0.147	0.547	GO:0051172	BP	29	negative regulation of nitrogen compound metabolic process	4	metabolism
9e-05	107	5346	58	0.011	0.542	GO:0031333	BP	29	negative regulation of protein complex assembly	5	metabolism
3.03e-40	526	5346	302	0.056	0.574	GO:0010563	BP	29	negative regulation of phosphorus metabolic process	5	metabolism
3.03e-40	526	5346	302	0.056	0.574	GO:0045936	BP	29	negative regulation of phosphate metabolic process	6	metabolism
1.69e-86	1309	5346	712	0.133	0.544	GO:0045934	BP	29	negative regulation of nucleobase-containing compound metabolic process	5	metabolism
6.27e-15	144	5346	92	0.017	0.639	GO:0034249	BP	29	negative regulation of cellular amide metabolic process	5	metabolism
0.0123	41	5346	26	0.005	0.634	GO:2000378	BP	29	negative regulation of reactive oxygen species metabolic process	5	metabolism
2.13e-73	946	5346	539	0.101	0.57	GO:0032269	BP	29	negative regulation of cellular protein metabolic process	5	metabolism
0.000187	46	5346	31	0.006	0.674	GO:1903363	BP	29	negative regulation of cellular protein catabolic process	6	metabolism
0.000231	40	5346	28	0.005	0.7	GO:1903051	BP	29	negative regulation of proteolysis involved in cellular protein catabolic process	7	metabolism
0.0148	250	5346	105	0.02	0.42	GO:0005996	BP	29	monosaccharide metabolic process	1	metabolism
0.00358	238	5346	103	0.019	0.433	GO:0019318	BP	29	hexose metabolic process	2	metabolism
7.27e-06	197	5346	96	0.018	0.487	GO:0006006	BP	29	glucose metabolic process	3	metabolism
8.75e-05	160	5346	79	0.015	0.494	GO:0006109	BP	29	regulation of carbohydrate metabolic process	1	metabolism
0.0347	123	5346	58	0.011	0.472	GO:0010675	BP	29	regulation of cellular carbohydrate metabolic process	2	metabolism
0.0233	42	5346	26	0.005	0.619	GO:0043470	BP	29	regulation of carbohydrate catabolic process	2	metabolism
6.98e-07	86	5346	53	0.01	0.616	GO:0043467	BP	29	regulation of generation of precursor metabolites and energy	1	metabolism
0.0099	192	5346	85	0.016	0.443	GO:0016051	BP	29	carbohydrate biosynthetic process	1	metabolism
0.000607	82	5346	46	0.009	0.561	GO:0043255	BP	29	regulation of carbohydrate biosynthetic process	2	metabolism
0.042	34	5346	22	0.004	0.647	GO:0032885	BP	29	regulation of polysaccharide biosynthetic process	3	metabolism
0.000662	87	5346	48	0.009	0.552	GO:0046364	BP	29	monosaccharide biosynthetic process	2	metabolism
0.00302	83	5346	45	0.008	0.542	GO:0019319	BP	29	hexose biosynthetic process	3	metabolism
0.000737	80	5346	45	0.008	0.562	GO:0006094	BP	29	gluconeogenesis	4	metabolism
3.06e-07	269	5346	127	0.024	0.472	GO:0019216	BP	29	regulation of lipid metabolic process	1	metabolism
2.69e-05	119	5346	64	0.012	0.538	GO:0045834	BP	29	positive regulation of lipid metabolic process	2	metabolism
0.000539	54	5346	34	0.006	0.63	GO:1903725	BP	29	regulation of phospholipid metabolic process	2	metabolism
0.00126	40	5346	27	0.005	0.675	GO:1903727	BP	29	positive regulation of phospholipid metabolic process	3	metabolism
0.00591	115	5346	57	0.011	0.496	GO:0009132	BP	29	nucleoside diphosphate metabolic process	1	metabolism
0.00047	96	5346	52	0.01	0.542	GO:0009185	BP	29	ribonucleoside diphosphate metabolic process	2	metabolism
0.000188	94	5346	52	0.01	0.553	GO:0009135	BP	29	purine nucleoside diphosphate metabolic process	2	metabolism
0.000188	94	5346	52	0.01	0.553	GO:0009179	BP	29	purine ribonucleoside diphosphate metabolic process	3	metabolism
0.00254	90	5346	48	0.009	0.533	GO:0046939	BP	29	nucleotide phosphorylation	1	metabolism
3.49e-10	54	5346	42	0.008	0.778	GO:0006521	BP	29	regulation of cellular amino acid metabolic process	1	metabolism
0.00285	78	5346	43	0.008	0.551	GO:0046031	BP	29	ADP metabolic process	1	metabolism
0.000555	70	5346	41	0.008	0.586	GO:0006757	BP	29	ATP generation from ADP	2	metabolism
0.000319	69	5346	41	0.008	0.594	GO:0006096	BP	29	glycolytic process	1	metabolism
0.0262	27	5346	19	0.004	0.704	GO:0061615	BP	29	glycolytic process through fructose-6-phosphate	2	metabolism
0.0262	27	5346	19	0.004	0.704	GO:0061620	BP	29	glycolytic process through glucose-6-phosphate	3	metabolism
0.0274	23	5346	17	0.003	0.739	GO:0032801	BP	29	receptor catabolic process	6	metabolism
0.0383	9	5346	9	0.002	1	GO:1902931	BP	29	negative regulation of alcohol biosynthetic process	1	metabolism
0.0247	56	5346	32	0.006	0.571	GO:0051881	BP	44	regulation of mitochondrial membrane potential	1	mitochondria
3.92e-13	725	5346	311	0.058	0.429	GO:0007005	BP	29	mitochondrion organization	5	mitochondria
4.5e-05	200	5346	95	0.018	0.475	GO:0061726	BP	29	mitochondrion disassembly	6	mitochondria
7.17e-13	95	5346	66	0.012	0.695	GO:0007006	BP	29	mitochondrial membrane organization	5	mitochondria
9.52e-12	64	5346	49	0.009	0.766	GO:0046902	BP	29	regulation of mitochondrial membrane permeability	6	mitochondria
9.49e-10	53	5346	41	0.008	0.774	GO:0035794	BP	29	positive regulation of mitochondrial membrane permeability	7	mitochondria
6.74e-13	217	5346	120	0.022	0.553	GO:0010821	BP	29	regulation of mitochondrion organization	6	mitochondria
2.25e-09	50	5346	39	0.007	0.78	GO:0097345	BP	29	mitochondrial outer membrane permeabilization	6	mitochondria
6.53e-10	164	5346	92	0.017	0.561	GO:0010822	BP	29	positive regulation of mitochondrion organization	6	mitochondria
1.78e-08	268	5346	130	0.024	0.485	GO:0006839	BP	29	mitochondrial transport	5	mitochondria - transport
0.0182	35	5346	23	0.004	0.657	GO:0051646	BP	29	mitochondrion localization	5	mitochondria - transport
1.79e-25	1296	5346	555	0.104	0.428	GO:0048870	BP	29	cell motility	5	motility
5.1e-10	315	5346	152	0.028	0.483	GO:0001667	BP	29	ameboidal-type cell migration	7	motility
1.7e-19	707	5346	325	0.061	0.46	GO:2000145	BP	29	regulation of cell motility	4	motility
2.71e-13	392	5346	190	0.036	0.485	GO:2000147	BP	29	positive regulation of cell motility	4	motility
0.000344	215	5346	98	0.018	0.456	GO:2000146	BP	29	negative regulation of cell motility	5	motility
2.02e-16	349	5346	181	0.034	0.519	GO:0060537	BP	29	muscle tissue development	5	muscle
2.08e-16	334	5346	175	0.033	0.524	GO:0014706	BP	29	striated muscle tissue development	6	muscle
1.84e-21	567	5346	278	0.052	0.49	GO:0061061	BP	29	muscle structure development	4	muscle
6.1e-11	348	5346	167	0.031	0.48	GO:0007517	BP	29	muscle organ development	7	muscle
3.35e-06	169	5346	86	0.016	0.509	GO:0060538	BP	29	skeletal muscle organ development	8	muscle
3.8e-07	161	5346	85	0.016	0.528	GO:0007519	BP	29	skeletal muscle tissue development	9	muscle
2.26e-14	346	5346	175	0.033	0.506	GO:0042692	BP	29	muscle cell differentiation	6	muscle
2.36e-10	238	5346	123	0.023	0.517	GO:0051146	BP	29	striated muscle cell differentiation	7	muscle
1.22e-05	147	5346	76	0.014	0.517	GO:0055001	BP	29	muscle cell development	6	muscle
7.63e-05	134	5346	69	0.013	0.515	GO:0055002	BP	29	striated muscle cell development	7	muscle
0.00161	30	5346	22	0.004	0.733	GO:0010658	BP	29	striated muscle cell apoptotic process	8	muscle
0.00156	28	5346	21	0.004	0.75	GO:0010659	BP	29	cardiac muscle cell apoptotic process	9	muscle
1.8e-05	148	5346	76	0.014	0.514	GO:0033002	BP	29	muscle cell proliferation	4	muscle
0.000257	102	5346	55	0.01	0.539	GO:0048659	BP	29	smooth muscle cell proliferation	5	muscle
0.000104	100	5346	55	0.01	0.55	GO:0048660	BP	29	regulation of smooth muscle cell proliferation	5	muscle
1.99e-07	109	5346	64	0.012	0.587	GO:1901861	BP	29	regulation of muscle tissue development	4	muscle
1.14e-07	108	5346	64	0.012	0.593	GO:0048634	BP	29	regulation of muscle organ development	5	muscle
1.36e-07	106	5346	63	0.012	0.594	GO:0016202	BP	29	regulation of striated muscle tissue development	6	muscle
0.0016	49	5346	31	0.006	0.633	GO:0048641	BP	29	regulation of skeletal muscle tissue development	7	muscle
0.00843	54	5346	32	0.006	0.593	GO:0055024	BP	29	regulation of cardiac muscle tissue development	7	muscle
0.00282	59	5346	35	0.007	0.593	GO:1901863	BP	29	positive regulation of muscle tissue development	4	muscle
0.00588	58	5346	34	0.006	0.586	GO:0048636	BP	29	positive regulation of muscle organ development	4	muscle
0.00588	58	5346	34	0.006	0.586	GO:0045844	BP	29	positive regulation of striated muscle tissue development	5	muscle
1.03e-05	390	5346	166	0.031	0.426	GO:0003012	BP	29	muscle system process	1	muscle
5.3e-05	82	5346	48	0.009	0.585	GO:0043500	BP	29	muscle adaptation	2	muscle
0.00282	59	5346	35	0.007	0.593	GO:0043502	BP	29	regulation of muscle adaptation	3	muscle
0.0439	62	5346	34	0.006	0.548	GO:0055017	BP	29	cardiac muscle tissue growth	1	muscle
0.0273	40	5346	25	0.005	0.625	GO:0055021	BP	29	regulation of cardiac muscle tissue growth	2	muscle
0.0439	62	5346	34	0.006	0.548	GO:0014897	BP	32	striated muscle hypertrophy	1	muscle
3.85e-05	150	5346	76	0.014	0.507	GO:0051147	BP	29	regulation of muscle cell differentiation	5	muscle
5.27e-14	134	5346	86	0.016	0.642	GO:0006997	BP	29	nucleus organization	5	nucleus
0.0305	166	5346	74	0.014	0.446	GO:0034728	BP	29	nucleosome organization	7	nucleus
2.55e-07	80	5346	51	0.01	0.637	GO:0006998	BP	29	nuclear envelope organization	5	nucleus
3.46e-05	46	5346	32	0.006	0.696	GO:0051081	BP	29	nuclear envelope disassembly	6	nucleus
2.74e-184	3611	5346	1781	0.333	0.493	GO:0006996	BP	29	organelle organization	4	organelle
0.000833	15	5346	14	0.003	0.933	GO:0048308	BP	29	organelle inheritance	5	organelle
1.56e-38	577	5346	320	0.06	0.555	GO:0048285	BP	29	organelle fission	5	organelle
0.00981	22	5346	17	0.003	0.773	GO:0070841	BP	29	inclusion body assembly	5	organelle
2.28e-21	586	5346	285	0.053	0.486	GO:0070925	BP	29	organelle assembly	5	organelle
5.81e-06	220	5346	105	0.02	0.477	GO:1903008	BP	29	organelle disassembly	5	organelle
9.44e-95	1073	5346	630	0.118	0.587	GO:0033043	BP	29	regulation of organelle organization	5	organelle
1.41e-11	127	5346	79	0.015	0.622	GO:1902115	BP	29	regulation of organelle assembly	6	organelle
9.41e-57	562	5346	346	0.065	0.616	GO:0010638	BP	29	positive regulation of organelle organization	5	organelle
0.000153	50	5346	33	0.006	0.66	GO:1902117	BP	29	positive regulation of organelle assembly	4	organelle
1.15e-24	297	5346	176	0.033	0.593	GO:0010639	BP	29	negative regulation of organelle organization	5	organelle
2.64e-30	459	5346	255	0.048	0.556	GO:0051640	BP	29	organelle localization	4	organelle - transport
6.81e-07	62	5346	42	0.008	0.677	GO:0072384	BP	29	organelle transport along microtubule	7	organelle - transport
8.47e-11	218	5346	116	0.022	0.532	GO:0006909	BP	29	phagocytosis	5	phagocytosis
0.0168	126	5346	60	0.011	0.476	GO:0061041	BP	29	regulation of wound healing	6	physiology
1.61e-10	190	5346	104	0.019	0.547	GO:0007623	BP	29	circadian rhythm	3	physiology
4.07e-09	1309	5346	491	0.092	0.375	GO:0000003	BP	29	reproduction	2	physiology
0.000226	759	5346	285	0.053	0.375	GO:0032504	BP	29	multicellular organism reproduction	3	physiology
1.5e-08	494	5346	213	0.04	0.431	GO:0050878	BP	29	regulation of body fluid levels	4	physiology
3.05e-09	102	5346	64	0.012	0.627	GO:0034101	BP	29	erythrocyte homeostasis	7	physiology
1.72e-19	626	5346	295	0.055	0.471	GO:0009611	BP	29	response to wounding	4	physiology
7.74e-14	527	5346	242	0.045	0.459	GO:0042060	BP	29	wound healing	5	physiology
0.000528	360	5346	149	0.028	0.414	GO:0001503	BP	29	ossification	4	physiology
1.46e-07	353	5346	159	0.03	0.45	GO:0050817	BP	29	coagulation	4	physiology
1.04e-07	349	5346	158	0.03	0.453	GO:0007596	BP	29	blood coagulation	5	physiology
7.91e-29	717	5346	354	0.066	0.494	GO:0030097	BP	29	hemopoiesis	8	physiology
0.00517	72	5346	40	0.007	0.556	GO:0043534	BP	29	blood vessel endothelial cell migration	10	physiology
1.56e-09	161	5346	90	0.017	0.559	GO:0030168	BP	29	platelet activation	5	physiology
0.00336	57	5346	34	0.006	0.596	GO:0070527	BP	29	platelet aggregation	6	physiology
7.16e-05	144	5346	73	0.014	0.507	GO:1903034	BP	29	regulation of response to wounding	5	physiology
6.83e-10	308	5346	149	0.028	0.484	GO:1903706	BP	29	regulation of hemopoiesis	4	physiology
4e-05	98	5346	55	0.01	0.561	GO:0042752	BP	29	regulation of circadian rhythm	3	physiology
4.73e-09	1307	5346	490	0.092	0.375	GO:0022414	BP	29	reproductive process	2	physiology
1.59e-11	1179	5346	460	0.086	0.39	GO:0044702	BP	29	single organism reproductive process	3	physiology
4.65e-05	748	5346	285	0.053	0.381	GO:0048609	BP	29	multicellular organismal reproductive process	3	physiology
1.06e-06	156	5346	82	0.015	0.526	GO:1903708	BP	29	positive regulation of hemopoiesis	4	physiology
0.034	598	5346	220	0.041	0.368	GO:0007276	BP	29	gamete generation	1	physiology
7.08e-21	123	5346	90	0.017	0.732	GO:0070972	BP	29	protein localization to endoplasmic reticulum	7	protein localization - ER
1.14e-21	104	5346	81	0.015	0.779	GO:0072599	BP	29	establishment of protein localization to endoplasmic reticulum	8	protein localization - ER
6.2e-20	100	5346	77	0.014	0.77	GO:0045047	BP	29	protein targeting to ER	7	protein localization - ER
0.0477	32	5346	21	0.004	0.656	GO:0090004	BP	29	positive regulation of establishment of protein localization to plasma membrane	6	protein localization - membrane
1.59e-39	482	5346	282	0.053	0.585	GO:0072657	BP	29	protein localization to membrane	5	protein localization - membrane
2.45e-36	357	5346	222	0.042	0.622	GO:0090150	BP	29	establishment of protein localization to membrane	6	protein localization - membrane
6.38e-09	201	5346	105	0.02	0.522	GO:0072659	BP	29	protein localization to plasma membrane	6	protein localization - membrane
4.36e-06	137	5346	73	0.014	0.533	GO:0090002	BP	29	establishment of protein localization to plasma membrane	7	protein localization - membrane
2.61e-21	186	5346	121	0.023	0.651	GO:0006612	BP	29	protein targeting to membrane	6	protein localization - membrane
5.5e-19	102	5346	77	0.014	0.755	GO:0006613	BP	29	cotranslational protein targeting to membrane	7	protein localization - membrane
4.14e-21	94	5346	75	0.014	0.798	GO:0006614	BP	29	SRP-dependent cotranslational protein targeting to membrane	8	protein localization - membrane
5.81e-06	46	5346	33	0.006	0.717	GO:0051205	BP	29	protein insertion into membrane	5	protein localization - membrane
1.98e-08	32	5346	28	0.005	0.875	GO:0051204	BP	29	protein insertion into mitochondrial membrane	6	protein localization - membrane
3.2e-05	63	5346	40	0.007	0.635	GO:1903076	BP	29	regulation of protein localization to plasma membrane	6	protein localization - membrane
0.00778	47	5346	29	0.005	0.617	GO:0090003	BP	29	regulation of establishment of protein localization to plasma membrane	7	protein localization - membrane
0.00779	36	5346	24	0.004	0.667	GO:1903078	BP	29	positive regulation of protein localization to plasma membrane	5	protein localization - membrane
6.05e-08	184	5346	96	0.018	0.522	GO:0070585	BP	29	protein localization to mitochondrion	7	protein localization - mitochondria
2.49e-07	180	5346	93	0.017	0.517	GO:0072655	BP	29	establishment of protein localization to mitochondrion	8	protein localization - mitochondria
1.62e-06	125	5346	69	0.013	0.552	GO:1903747	BP	29	regulation of establishment of protein localization to mitochondrion	6	protein localization - mitochondria
7.62e-05	114	5346	61	0.011	0.535	GO:1903749	BP	29	positive regulation of establishment of protein localization to mitochondrion	4	protein localization - mitochondria
7.35e-07	60	5346	41	0.008	0.683	GO:0034502	BP	29	protein localization to chromosome	7	protein localization - nucleus
0.000165	26	5346	21	0.004	0.808	GO:0070198	BP	29	protein localization to chromosome, telomeric region	8	protein localization - nucleus
2.28e-46	344	5346	231	0.043	0.672	GO:0034504	BP	29	protein localization to nucleus	7	protein localization -nucleus
2.5e-32	263	5346	173	0.032	0.658	GO:0044744	BP	29	protein targeting to nucleus	7	protein localization -nucleus
8.29e-07	56	5346	39	0.007	0.696	GO:0006611	BP	29	protein export from nucleus	6	protein localization -nucleus
2.5e-32	263	5346	173	0.032	0.658	GO:0006606	BP	29	protein import into nucleus	6	protein localization -nucleus
6.59e-30	209	5346	144	0.027	0.689	GO:1900180	BP	29	regulation of protein localization to nucleus	6	protein localization -nucleus
1.9e-18	121	5346	86	0.016	0.711	GO:1900182	BP	29	positive regulation of protein localization to nucleus	4	protein localization -nucleus
8.62e-08	72	5346	48	0.009	0.667	GO:1900181	BP	29	negative regulation of protein localization to nucleus	4	protein localization -nucleus
0.000267	21	5346	18	0.003	0.857	GO:1901984	BP	29	negative regulation of protein acetylation	7	protein modification
2.37e-05	18	5346	17	0.003	0.944	GO:2000757	BP	29	negative regulation of peptidyl-lysine acetylation	8	protein modification
0.0317	38	5346	24	0.004	0.632	GO:0050732	BP	29	negative regulation of peptidyl-tyrosine phosphorylation	8	protein modification
5.4e-60	1565	5346	752	0.141	0.481	GO:0006508	BP	29	proteolysis	5	protein modification
5.72e-237	3672	5346	1904	0.356	0.519	GO:0036211	BP	29	protein modification process	5	protein modification
2.12e-64	1354	5346	683	0.128	0.504	GO:0006461	BP	29	protein complex assembly	6	protein modification
3.9e-10	446	5346	201	0.038	0.451	GO:0051259	BP	29	protein oligomerization	7	protein modification
6.98e-15	222	5346	126	0.024	0.568	GO:0051258	BP	29	protein polymerization	8	protein modification
5.72e-237	3672	5346	1904	0.356	0.519	GO:0006464	BP	29	cellular protein modification process	6	protein modification
1.1e-152	985	5346	676	0.126	0.686	GO:0070647	BP	29	protein modification by small protein conjugation or removal	7	protein modification
1.14e-137	857	5346	596	0.111	0.695	GO:0032446	BP	29	protein modification by small protein conjugation	8	protein modification
2.67e-16	146	5346	95	0.018	0.651	GO:0070646	BP	29	protein modification by small protein removal	8	protein modification
5.23e-107	1161	5346	688	0.129	0.593	GO:0018193	BP	29	peptidyl-amino acid modification	7	protein modification
1.47e-26	352	5346	203	0.038	0.577	GO:0018212	BP	29	peptidyl-tyrosine modification	8	protein modification
1.63e-28	258	5346	165	0.031	0.64	GO:0018209	BP	29	peptidyl-serine modification	8	protein modification
5.53e-15	80	5346	61	0.011	0.762	GO:0018210	BP	29	peptidyl-threonine modification	8	protein modification
1.9e-64	392	5346	278	0.052	0.709	GO:0018205	BP	29	peptidyl-lysine modification	8	protein modification
2.22e-108	561	5346	415	0.078	0.74	GO:0019941	BP	29	modification-dependent protein catabolic process	8	protein modification
5.92e-22	167	5346	113	0.021	0.677	GO:0043393	BP	29	regulation of protein binding	5	protein modification
1.56e-06	245	5346	116	0.022	0.473	GO:0043241	BP	29	protein complex disassembly	6	protein modification
4.05e-37	352	5346	221	0.041	0.628	GO:0043254	BP	29	regulation of protein complex assembly	5	protein modification
4.02e-161	1612	5346	967	0.181	0.6	GO:0031399	BP	29	regulation of protein modification process	6	protein modification
2.04e-64	261	5346	210	0.039	0.805	GO:1903320	BP	29	regulation of protein modification by small protein conjugation or removal	7	protein modification
1.1e-104	1102	5346	659	0.123	0.598	GO:0031401	BP	29	positive regulation of protein modification process	6	protein modification
2.43e-50	185	5346	154	0.029	0.832	GO:1903322	BP	29	positive regulation of protein modification by small protein conjugation or removal	7	protein modification
1.67e-06	28	5346	24	0.004	0.857	GO:2000758	BP	29	positive regulation of peptidyl-lysine acetylation	8	protein modification
1.93e-31	211	5346	147	0.027	0.697	GO:0031334	BP	29	positive regulation of protein complex assembly	4	protein modification
8.93e-71	559	5346	366	0.068	0.655	GO:0031400	BP	29	negative regulation of protein modification process	6	protein modification
4.58e-29	136	5346	106	0.02	0.779	GO:1903321	BP	29	negative regulation of protein modification by small protein conjugation or removal	7	protein modification
9.5e-20	209	5346	129	0.024	0.617	GO:0043543	BP	29	protein acylation	7	protein modification - acetylation
6.09e-24	178	5346	121	0.023	0.68	GO:0006473	BP	29	protein acetylation	8	protein modification - acetylation
1.78e-24	152	5346	109	0.02	0.717	GO:0006475	BP	29	internal protein amino acid acetylation	9	protein modification - acetylation
2.67e-25	94	5346	79	0.015	0.84	GO:0035601	BP	29	protein deacylation	7	protein modification - acetylation
2.26e-26	89	5346	77	0.014	0.865	GO:0006476	BP	29	protein deacetylation	8	protein modification - acetylation
4.13e-26	152	5346	111	0.021	0.73	GO:0018394	BP	29	peptidyl-lysine acetylation	9	protein modification - acetylation
1.74e-24	146	5346	106	0.02	0.726	GO:0018393	BP	29	internal peptidyl-lysine acetylation	10	protein modification - acetylation
5.64e-14	58	5346	48	0.009	0.828	GO:1901983	BP	29	regulation of protein acetylation	7	protein modification - acetylation
4.99e-14	51	5346	44	0.008	0.863	GO:2000756	BP	29	regulation of peptidyl-lysine acetylation	8	protein modification - acetylation
1.11e-06	33	5346	27	0.005	0.818	GO:0090311	BP	29	regulation of protein deacetylation	7	protein modification - acetylation
2.8e-07	32	5346	27	0.005	0.844	GO:1901985	BP	29	positive regulation of protein acetylation	7	protein modification - acetylation
9.56e-16	161	5346	101	0.019	0.627	GO:0008213	BP	29	protein alkylation	7	protein modification - alkylation
9.56e-16	161	5346	101	0.019	0.627	GO:0006479	BP	29	protein methylation	8	protein modification - alkylation
1.85e-10	111	5346	70	0.013	0.631	GO:0018022	BP	29	peptidyl-lysine methylation	9	protein modification - alkylation
4.35e-16	212	5346	124	0.023	0.585	GO:0006457	BP	29	protein folding	3	protein modification - folding
4.89e-08	49	5346	37	0.007	0.755	GO:0061077	BP	29	chaperone-mediated protein folding	4	protein modification - folding
8.88e-05	22	5346	19	0.004	0.864	GO:0042026	BP	29	protein refolding	4	protein modification - folding
0.00873	13	5346	12	0.002	0.923	GO:0045116	BP	29	protein neddylation	9	protein modification - neddylation
8.73e-143	1807	5346	1017	0.19	0.563	GO:0006468	BP	29	protein phosphorylation	7	protein modification - phosphorylation
7.21e-40	226	5346	165	0.031	0.73	GO:0046777	BP	29	protein autophosphorylation	8	protein modification - phosphorylation
5.08e-27	350	5346	203	0.038	0.58	GO:0018108	BP	29	peptidyl-tyrosine phosphorylation	8	protein modification - phosphorylation
3.53e-11	45	5346	38	0.007	0.844	GO:0038083	BP	29	peptidyl-tyrosine autophosphorylation	9	protein modification - phosphorylation
4.87e-16	76	5346	60	0.011	0.789	GO:0018107	BP	29	peptidyl-threonine phosphorylation	8	protein modification - phosphorylation
1.53e-30	245	5346	162	0.03	0.661	GO:0018105	BP	29	peptidyl-serine phosphorylation	8	protein modification - phosphorylation
2.45e-15	251	5346	139	0.026	0.554	GO:0006470	BP	29	protein dephosphorylation	7	protein modification - phosphorylation
4.7e-98	1258	5346	713	0.133	0.567	GO:0001932	BP	29	regulation of protein phosphorylation	7	protein modification - phosphorylation
0.0367	36	5346	23	0.004	0.639	GO:0010799	BP	29	regulation of peptidyl-threonine phosphorylation	8	protein modification - phosphorylation
1.81e-06	118	5346	66	0.012	0.559	GO:0033135	BP	29	regulation of peptidyl-serine phosphorylation	8	protein modification - phosphorylation
7.29e-12	210	5346	115	0.022	0.548	GO:0050730	BP	29	regulation of peptidyl-tyrosine phosphorylation	8	protein modification - phosphorylation
3.05e-05	81	5346	48	0.009	0.593	GO:0035304	BP	29	regulation of protein dephosphorylation	7	protein modification - phosphorylation
5.44e-59	864	5346	478	0.089	0.553	GO:0001934	BP	29	positive regulation of protein phosphorylation	7	protein modification - phosphorylation
5.22e-06	160	5346	82	0.015	0.512	GO:0050731	BP	29	positive regulation of peptidyl-tyrosine phosphorylation	8	protein modification - phosphorylation
0.00105	88	5346	48	0.009	0.545	GO:0033138	BP	29	positive regulation of peptidyl-serine phosphorylation	8	protein modification - phosphorylation
4.89e-38	380	5346	235	0.044	0.618	GO:0001933	BP	29	negative regulation of protein phosphorylation	7	protein modification - phosphorylation
7.44e-29	129	5346	102	0.019	0.791	GO:0016925	BP	29	protein sumoylation	9	protein modification - sumoylation
0.000267	21	5346	18	0.003	0.857	GO:0033233	BP	29	regulation of protein sumoylation	8	protein modification - sumoylation
0.011	10	5346	10	0.002	1	GO:0000338	BP	29	protein deneddylation	9	protein modification -neddylation
0.0383	9	5346	9	0.002	1	GO:0010388	BP	29	cullin deneddylation	10	protein modification -neddylation
0.0225	31	5346	21	0.004	0.677	GO:0071548	BP	29	response to dexamethasone	9	response to stimulus
0.00103	44	5346	29	0.005	0.659	GO:0009409	BP	29	response to cold	4	response to stimulus
0.042	34	5346	22	0.004	0.647	GO:0071312	BP	29	cellular response to alkaloid	7	response to stimulus
3.39e-123	8045	5346	3054	0.571	0.38	GO:0050896	BP	29	response to stimulus	2	response to stimulus
2.8e-58	1504	5346	725	0.136	0.482	GO:0009719	BP	29	response to endogenous stimulus	3	response to stimulus
4.55e-60	1149	5346	594	0.111	0.517	GO:0071495	BP	29	cellular response to endogenous stimulus	4	response to stimulus
1.16e-73	3945	5346	1618	0.303	0.41	GO:0042221	BP	29	response to chemical	3	response to stimulus
0.00678	272	5346	114	0.021	0.419	GO:0001101	BP	29	response to acid chemical	4	response to stimulus
2.68e-31	869	5346	418	0.078	0.481	GO:1901698	BP	29	response to nitrogen compound	4	response to stimulus
4.1e-11	400	5346	187	0.035	0.468	GO:0042493	BP	29	response to drug	4	response to stimulus
1.08e-17	459	5346	227	0.042	0.495	GO:0010035	BP	29	response to inorganic substance	4	response to stimulus
0.000227	302	5346	130	0.024	0.43	GO:0010038	BP	29	response to metal ion	5	response to stimulus
1.33e-136	2723	5346	1358	0.254	0.499	GO:0010033	BP	29	response to organic substance	4	response to stimulus
0.0137	163	5346	74	0.014	0.454	GO:1901654	BP	29	response to ketone	5	response to stimulus
5.37e-09	38	5346	32	0.006	0.842	GO:1990089	BP	29	response to nerve growth factor	6	response to stimulus
2.06e-45	882	5346	457	0.085	0.518	GO:0014070	BP	29	response to organic cyclic compound	5	response to stimulus
2.46e-08	81	5346	53	0.01	0.654	GO:0043331	BP	29	response to dsRNA	6	response to stimulus
3.95e-45	843	5346	441	0.082	0.523	GO:0033993	BP	29	response to lipid	5	response to stimulus
0.00583	128	5346	62	0.012	0.484	GO:0046683	BP	29	response to organophosphorus	5	response to stimulus
8.62e-08	160	5346	86	0.016	0.537	GO:0097305	BP	29	response to alcohol	5	response to stimulus
2.58e-06	126	5346	69	0.013	0.548	GO:0045471	BP	29	response to ethanol	6	response to stimulus
0.00328	150	5346	71	0.013	0.473	GO:0031960	BP	29	response to corticosteroid	7	response to stimulus
0.000123	206	5346	96	0.018	0.466	GO:0009743	BP	29	response to carbohydrate	5	response to stimulus
0.00245	184	5346	84	0.016	0.457	GO:0034284	BP	29	response to monosaccharide	6	response to stimulus
0.00587	179	5346	81	0.015	0.453	GO:0009746	BP	29	response to hexose	7	response to stimulus
0.00665	174	5346	79	0.015	0.454	GO:0009749	BP	29	response to glucose	8	response to stimulus
4.33e-25	764	5346	362	0.068	0.474	GO:0010243	BP	29	response to organonitrogen compound	5	response to stimulus
6.32e-05	131	5346	68	0.013	0.519	GO:0043279	BP	29	response to alkaloid	6	response to stimulus
2.01e-18	426	5346	216	0.04	0.507	GO:1901652	BP	29	response to peptide	6	response to stimulus
0.000833	15	5346	14	0.003	0.933	GO:0032495	BP	29	response to muramyl dipeptide	7	response to stimulus
9.49e-15	390	5346	193	0.036	0.495	GO:0043434	BP	29	response to peptide hormone	7	response to stimulus
0.00323	142	5346	68	0.013	0.479	GO:0014074	BP	29	response to purine-containing compound	6	response to stimulus
0.00872	93	5346	48	0.009	0.516	GO:0051591	BP	29	response to cAMP	7	response to stimulus
9.15e-05	189	5346	90	0.017	0.476	GO:0009636	BP	29	response to toxic substance	4	response to stimulus
1.35e-58	1073	5346	561	0.105	0.523	GO:0009628	BP	29	response to abiotic stimulus	3	response to stimulus
7.18e-11	291	5346	145	0.027	0.498	GO:0009416	BP	29	response to light stimulus	5	response to stimulus
1.22e-20	208	5346	130	0.024	0.625	GO:0009266	BP	29	response to temperature stimulus	4	response to stimulus
1.04e-30	2067	5346	839	0.157	0.406	GO:0009605	BP	29	response to external stimulus	3	response to stimulus
9.87e-22	249	5346	150	0.028	0.602	GO:0071496	BP	29	cellular response to external stimulus	4	response to stimulus
1.42e-16	417	5346	208	0.039	0.499	GO:0009991	BP	29	response to extracellular stimulus	4	response to stimulus
5.89e-16	390	5346	196	0.037	0.503	GO:0031667	BP	29	response to nutrient levels	5	response to stimulus
0.000577	171	5346	81	0.015	0.474	GO:0007584	BP	29	response to nutrient	6	response to stimulus
1.27e-07	196	5346	100	0.019	0.51	GO:0009612	BP	29	response to mechanical stimulus	4	response to stimulus
0.00236	61	5346	36	0.007	0.59	GO:0048678	BP	29	response to axon injury	5	response to stimulus
8.15e-19	151	5346	101	0.019	0.669	GO:0009408	BP	29	response to heat	4	response to stimulus
2.4e-06	148	5346	78	0.015	0.527	GO:0042594	BP	29	response to starvation	4	response to stimulus
6.1e-24	917	5346	415	0.078	0.453	GO:0009607	BP	29	response to biotic stimulus	3	response to stimulus
3.22e-23	879	5346	399	0.075	0.454	GO:0043207	BP	29	response to external biotic stimulus	4	response to stimulus
5.4e-16	497	5346	237	0.044	0.477	GO:0009617	BP	29	response to bacterium	6	response to stimulus
2.09e-28	312	5346	189	0.035	0.606	GO:0002237	BP	29	response to molecule of bacterial origin	5	response to stimulus
1.2e-27	299	5346	182	0.034	0.609	GO:0032496	BP	29	response to lipopolysaccharide	6	response to stimulus
7.37e-152	6717	5346	2733	0.511	0.407	GO:0051716	BP	29	cellular response to stimulus	3	response to stimulus
1.4e-24	170	5346	118	0.022	0.694	GO:0071216	BP	29	cellular response to biotic stimulus	4	response to stimulus
1.58e-19	151	5346	102	0.019	0.675	GO:0071219	BP	29	cellular response to molecule of bacterial origin	5	response to stimulus
7.98e-124	2546	5346	1265	0.237	0.497	GO:0070887	BP	29	cellular response to chemical stimulus	4	response to stimulus
1.88e-29	537	5346	285	0.053	0.531	GO:1901699	BP	29	cellular response to nitrogen compound	5	response to stimulus
6.66e-06	148	5346	77	0.014	0.52	GO:0071241	BP	29	cellular response to inorganic substance	5	response to stimulus
0.000966	128	5346	64	0.012	0.5	GO:0071248	BP	29	cellular response to metal ion	6	response to stimulus
4.9e-121	2105	5346	1093	0.204	0.519	GO:0071310	BP	29	cellular response to organic substance	5	response to stimulus
2.4e-42	496	5346	293	0.055	0.591	GO:0071396	BP	29	cellular response to lipid	6	response to stimulus
3.59e-20	145	5346	100	0.019	0.69	GO:0071222	BP	29	cellular response to lipopolysaccharide	7	response to stimulus
6.82e-10	35	5346	31	0.006	0.886	GO:1990090	BP	29	cellular response to nerve growth factor stimulus	7	response to stimulus
4.37e-50	505	5346	310	0.058	0.614	GO:0071407	BP	29	cellular response to organic cyclic compound	6	response to stimulus
1.74e-11	48	5346	40	0.007	0.833	GO:0071359	BP	29	cellular response to dsRNA	7	response to stimulus
6.56e-21	462	5346	236	0.044	0.511	GO:0071417	BP	29	cellular response to organonitrogen compound	6	response to stimulus
1.04e-14	301	5346	158	0.03	0.525	GO:1901653	BP	29	cellular response to peptide	7	response to stimulus
4.13e-19	274	5346	156	0.029	0.569	GO:0071214	BP	29	cellular response to abiotic stimulus	4	response to stimulus
0.00204	107	5346	55	0.01	0.514	GO:0071482	BP	29	cellular response to light stimulus	6	response to stimulus
1.79e-08	70	5346	48	0.009	0.686	GO:0071260	BP	29	cellular response to mechanical stimulus	5	response to stimulus
6.36e-19	106	5346	79	0.015	0.745	GO:0034605	BP	29	cellular response to heat	5	response to stimulus
6.69e-12	181	5346	103	0.019	0.569	GO:0031668	BP	29	cellular response to extracellular stimulus	5	response to stimulus
1.01e-11	156	5346	92	0.017	0.59	GO:0031669	BP	29	cellular response to nutrient levels	6	response to stimulus
1.96e-06	111	5346	63	0.012	0.568	GO:0009267	BP	29	cellular response to starvation	7	response to stimulus
0.00059	29	5346	22	0.004	0.759	GO:0042149	BP	29	cellular response to glucose starvation	8	response to stimulus
1.53e-154	3552	5346	1697	0.317	0.478	GO:0048583	BP	29	regulation of response to stimulus	3	response to stimulus
0.000874	235	5346	104	0.019	0.443	GO:0002831	BP	29	regulation of response to biotic stimulus	4	response to stimulus
3.94e-13	799	5346	337	0.063	0.422	GO:0032101	BP	29	regulation of response to external stimulus	4	response to stimulus
1.34e-15	75	5346	59	0.011	0.787	GO:1900034	BP	29	regulation of cellular response to heat	5	response to stimulus
1.12e-108	1890	5346	985	0.184	0.521	GO:0048584	BP	29	positive regulation of response to stimulus	3	response to stimulus
0.00109	261	5346	113	0.021	0.433	GO:0032103	BP	29	positive regulation of response to external stimulus	4	response to stimulus
2.1e-75	1333	5346	699	0.131	0.524	GO:0048585	BP	29	negative regulation of response to stimulus	3	response to stimulus
0.00478	259	5346	110	0.021	0.425	GO:0032102	BP	29	negative regulation of response to external stimulus	4	response to stimulus
6.47e-53	1425	5346	682	0.128	0.479	GO:1901700	BP	29	response to oxygen-containing compound	4	response to stimulus - oxigen
1.55e-25	305	5346	181	0.034	0.593	GO:0070482	BP	29	response to oxygen levels	4	response to stimulus - oxigen
7.76e-23	286	5346	168	0.031	0.587	GO:0036293	BP	29	response to decreased oxygen levels	5	response to stimulus - oxigen
2.04e-21	278	5346	162	0.03	0.583	GO:0001666	BP	29	response to hypoxia	4	response to stimulus - oxigen
3.04e-41	891	5346	451	0.084	0.506	GO:1901701	BP	29	cellular response to oxygen-containing compound	5	response to stimulus - oxigen
9.47e-18	150	5346	99	0.019	0.66	GO:0071453	BP	29	cellular response to oxygen levels	5	response to stimulus - oxigen
1.76e-15	140	5346	91	0.017	0.65	GO:0036294	BP	29	cellular response to decreased oxygen levels	6	response to stimulus - oxigen
5.27e-14	134	5346	86	0.016	0.642	GO:0071456	BP	29	cellular response to hypoxia	5	response to stimulus - oxigen
3.09e-28	423	5346	236	0.044	0.558	GO:0009314	BP	29	response to radiation	4	response to stimulus - radiation
2.59e-17	124	5346	86	0.016	0.694	GO:0009411	BP	29	response to UV	6	response to stimulus - radiation
2.85e-23	141	5346	102	0.019	0.723	GO:0010212	BP	29	response to ionizing radiation	5	response to stimulus - radiation
0.000236	32	5346	24	0.004	0.75	GO:0010165	BP	29	response to X-ray	6	response to stimulus - radiation
1.5e-13	50	5346	43	0.008	0.86	GO:0010332	BP	29	response to gamma radiation	6	response to stimulus - radiation
3.01e-11	158	5346	92	0.017	0.582	GO:0071478	BP	29	cellular response to radiation	5	response to stimulus - radiation
3.07e-09	56	5346	42	0.008	0.75	GO:0071479	BP	29	cellular response to ionizing radiation	6	response to stimulus - radiation
0.00237	19	5346	16	0.003	0.842	GO:0071480	BP	29	cellular response to gamma radiation	7	response to stimulus - radiation
1.19e-07	64	5346	44	0.008	0.688	GO:0034644	BP	29	cellular response to UV	7	response to stimulus - radiation
8.77e-18	165	5346	106	0.02	0.642	GO:0051236	BP	29	establishment of RNA localization	5	RNA - localization
3.13e-22	196	5346	127	0.024	0.648	GO:0006403	BP	29	RNA localization	4	RNA - localization
2.33e-14	135	5346	87	0.016	0.644	GO:0051028	BP	29	mRNA transport	7	RNA - localization
7.79e-10	120	5346	73	0.014	0.608	GO:0071166	BP	29	ribonucleoprotein complex localization	4	RNA - localization
4.96e-10	117	5346	72	0.013	0.615	GO:0006405	BP	29	RNA export from nucleus	8	RNA - localization
4.26e-08	104	5346	63	0.012	0.606	GO:0006406	BP	29	mRNA export from nucleus	6	RNA - localization
1.34e-42	449	5346	273	0.051	0.608	GO:0022613	BP	29	ribonucleoprotein complex biogenesis	4	RNA - metabolism
1.12e-21	200	5346	128	0.024	0.64	GO:0022618	BP	29	ribonucleoprotein complex assembly	7	RNA - metabolism
1.02e-157	4484	5346	2027	0.379	0.452	GO:0016070	BP	29	RNA metabolic process	7	RNA - metabolism
2.82e-25	256	5346	159	0.03	0.621	GO:0016072	BP	29	rRNA metabolic process	9	RNA - metabolism
6.51e-58	640	5346	382	0.071	0.597	GO:0016071	BP	29	mRNA metabolic process	8	RNA - metabolism
0.000203	44	5346	30	0.006	0.682	GO:0010501	BP	29	RNA secondary structure unwinding	8	RNA - metabolism
3.96e-55	873	5346	474	0.089	0.543	GO:0006396	BP	29	RNA processing	8	RNA - metabolism
4.39e-25	250	5346	156	0.029	0.624	GO:0006364	BP	29	rRNA processing	10	RNA - metabolism
0.036	45	5346	27	0.005	0.6	GO:0030490	BP	29	maturation of SSU-rRNA	11	RNA - metabolism
3.48e-32	455	5346	257	0.048	0.565	GO:0006397	BP	29	mRNA processing	9	RNA - metabolism
1.11e-06	33	5346	27	0.005	0.818	GO:0006370	BP	29	7-methylguanosine mRNA capping	10	RNA - metabolism
1.27e-129	3786	5346	1721	0.322	0.455	GO:0032774	BP	29	RNA biosynthetic process	7	RNA - metabolism
3.07e-09	56	5346	42	0.008	0.75	GO:0006278	BP	29	RNA-dependent DNA biosynthetic process	8	RNA - metabolism
4.65e-25	239	5346	151	0.028	0.632	GO:0006401	BP	29	RNA catabolic process	7	RNA - metabolism
5.81e-26	210	5346	139	0.026	0.662	GO:0006402	BP	29	mRNA catabolic process	8	RNA - metabolism
1.39e-23	196	5346	129	0.024	0.658	GO:0000956	BP	29	nuclear-transcribed mRNA catabolic process	9	RNA - metabolism
2.76e-06	66	5346	43	0.008	0.652	GO:0036498	BP	29	IRE1-mediated unfolded protein response	6	RNA - metabolism
4.39e-116	3629	5346	1633	0.305	0.45	GO:0051252	BP	29	regulation of RNA metabolic process	6	RNA - metabolism
1.58e-13	114	5346	76	0.014	0.667	GO:1903311	BP	29	regulation of mRNA metabolic process	7	RNA - metabolism
0.0106	26	5346	19	0.004	0.731	GO:0061013	BP	29	regulation of mRNA catabolic process	8	RNA - metabolism
7.63e-08	87	5346	55	0.01	0.632	GO:0050684	BP	29	regulation of mRNA processing	8	RNA - metabolism
1.18e-107	3521	5346	1574	0.294	0.447	GO:2001141	BP	29	regulation of RNA biosynthetic process	7	RNA - metabolism
2.37e-99	1345	5346	751	0.14	0.558	GO:0051254	BP	29	positive regulation of RNA metabolic process	6	RNA - metabolism
1.46e-05	45	5346	32	0.006	0.711	GO:1903313	BP	29	positive regulation of mRNA metabolic process	7	RNA - metabolism
0.0274	23	5346	17	0.003	0.739	GO:0061014	BP	29	positive regulation of mRNA catabolic process	6	RNA - metabolism
4.23e-95	1303	5346	726	0.136	0.557	GO:1902680	BP	29	positive regulation of RNA biosynthetic process	6	RNA - metabolism
2.57e-80	1180	5346	648	0.121	0.549	GO:0051253	BP	29	negative regulation of RNA metabolic process	6	RNA - metabolism
0.000245	36	5346	26	0.005	0.722	GO:1903312	BP	29	negative regulation of mRNA metabolic process	7	RNA - metabolism
0.00999	30	5346	21	0.004	0.7	GO:0050686	BP	29	negative regulation of mRNA processing	8	RNA - metabolism
2.22e-75	1137	5346	621	0.116	0.546	GO:1902679	BP	29	negative regulation of RNA biosynthetic process	6	RNA - metabolism
0.00166	109	5346	56	0.01	0.514	GO:0031123	BP	29	RNA 3'-end processing	9	RNA - poly(A)
1.45e-05	82	5346	49	0.009	0.598	GO:0031124	BP	29	mRNA 3'-end processing	10	RNA - poly(A)
0.0477	32	5346	21	0.004	0.656	GO:0000289	BP	29	nuclear-transcribed mRNA poly(A) tail shortening	10	RNA - poly(A)
9.7e-33	389	5346	230	0.043	0.591	GO:0008380	BP	29	RNA splicing	9	RNA - spilicing
1.83e-29	299	5346	185	0.035	0.619	GO:0000375	BP	29	RNA splicing, via transesterification reactions	10	RNA - spilicing
2.48e-29	295	5346	183	0.034	0.62	GO:0000377	BP	29	RNA splicing, via transesterification reactions with bulged adenosine as nucleophile	11	RNA - spilicing
2.48e-29	295	5346	183	0.034	0.62	GO:0000398	BP	29	mRNA splicing, via spliceosome	10	RNA - spilicing
0.0021	45	5346	29	0.005	0.644	GO:0000380	BP	29	alternative mRNA splicing, via spliceosome	11	RNA - spilicing
0.00119	53	5346	33	0.006	0.623	GO:0000245	BP	29	spliceosomal complex assembly	11	RNA - spilicing
0.00137	38	5346	26	0.005	0.684	GO:0000387	BP	29	spliceosomal snRNP assembly	11	RNA - spilicing
1.18e-06	96	5346	57	0.011	0.594	GO:0043484	BP	29	regulation of RNA splicing	7	RNA - spilicing
1.32e-07	60	5346	42	0.008	0.7	GO:0048024	BP	29	regulation of mRNA splicing, via spliceosome	8	RNA - spilicing
0.0086	34	5346	23	0.004	0.676	GO:0000381	BP	29	regulation of alternative mRNA splicing, via spliceosome	9	RNA - spilicing
0.00864	20	5346	16	0.003	0.8	GO:0048025	BP	29	negative regulation of mRNA splicing, via spliceosome	9	RNA - spilicing
9.05e-05	83	5346	48	0.009	0.578	GO:0016073	BP	29	snRNA metabolic process	9	RNA metabolism
1.36e-05	37	5346	28	0.005	0.757	GO:0036260	BP	29	RNA capping	9	RNA metabolism - stability
1.36e-05	37	5346	28	0.005	0.757	GO:0009452	BP	29	7-methylguanosine RNA capping	10	RNA metabolism - stability
2.09e-24	121	5346	93	0.017	0.769	GO:0000184	BP	29	nuclear-transcribed mRNA catabolic process, nonsense-mediated decay	10	RNA metabolism - stability
8.23e-07	31	5346	26	0.005	0.839	GO:0031050	BP	29	dsRNA fragmentation	8	RNA metabolism - stability
3.97e-20	141	5346	98	0.018	0.695	GO:0043487	BP	29	regulation of RNA stability	7	RNA metabolism - stability
9.01e-06	31	5346	25	0.005	0.806	GO:0043489	BP	29	RNA stabilization	8	RNA metabolism - stability
4.3e-20	137	5346	96	0.018	0.701	GO:0043488	BP	29	regulation of mRNA stability	8	RNA metabolism - stability
2.54e-05	30	5346	24	0.004	0.8	GO:0048255	BP	29	mRNA stabilization	9	RNA metabolism - stability
6.65e-102	5977	5346	2361	0.442	0.395	GO:0023052	BP	29	signaling	2	signaling
8.1e-104	5990	5346	2371	0.444	0.396	GO:0007154	BP	29	cell communication	4	signaling
4.06e-22	1473	5346	604	0.113	0.41	GO:0007267	BP	29	cell-cell signaling	5	signaling
0.0406	414	5346	159	0.03	0.384	GO:0023061	BP	29	signal release	5	signaling
2.78e-06	77	5346	48	0.009	0.623	GO:0031623	BP	29	receptor internalization	4	signaling
2.32e-147	2938	5346	1460	0.273	0.497	GO:0010646	BP	29	regulation of cell communication	4	signaling
8.27e-104	5530	5346	2226	0.416	0.403	GO:0007165	BP	29	signal transduction	4	signaling
4.87e-12	73	5346	54	0.01	0.74	GO:0038034	BP	29	signal transduction in absence of ligand	5	signaling
5.78e-83	2561	5346	1173	0.219	0.458	GO:0007166	BP	29	cell surface receptor signaling pathway	5	signaling
5.96e-45	941	5346	479	0.09	0.509	GO:0007167	BP	29	enzyme linked receptor protein signaling pathway	6	signaling
1.42e-43	650	5346	360	0.067	0.554	GO:0007169	BP	29	transmembrane receptor protein tyrosine kinase signaling pathway	7	signaling
8.46e-06	308	5346	137	0.026	0.445	GO:0007178	BP	29	transmembrane receptor protein serine/threonine kinase signaling pathway	7	signaling
1.26e-05	51	5346	35	0.007	0.686	GO:0031663	BP	29	lipopolysaccharide-mediated signaling pathway	6	signaling
1.11e-30	277	5346	177	0.033	0.639	GO:0030522	BP	29	intracellular receptor signaling pathway	5	signaling
1.58e-08	37	5346	31	0.006	0.838	GO:0035872	BP	29	nucleotide-binding domain, leucine rich repeat containing receptor signaling pathway	6	signaling
3.76e-164	2586	5346	1362	0.255	0.527	GO:0035556	BP	29	intracellular signal transduction	5	signaling
4.98e-19	576	5346	275	0.051	0.477	GO:0007264	BP	29	small GTPase mediated signal transduction	6	signaling
9.8e-18	312	5346	169	0.032	0.542	GO:0007265	BP	29	Ras protein signal transduction	7	signaling
0.00491	154	5346	72	0.013	0.468	GO:0007266	BP	29	Rho protein signal transduction	8	signaling
0.00999	30	5346	21	0.004	0.7	GO:0016601	BP	29	Rac protein signal transduction	8	signaling
1.23e-11	199	5346	110	0.021	0.553	GO:0048017	BP	29	inositol lipid-mediated signaling	6	signaling
2.9e-11	196	5346	108	0.02	0.551	GO:0048015	BP	29	phosphatidylinositol-mediated signaling	7	signaling
1.68e-05	158	5346	80	0.015	0.506	GO:0014065	BP	29	phosphatidylinositol 3-kinase signaling	8	signaling
1.26e-06	144	5346	77	0.014	0.535	GO:0043491	BP	29	protein kinase B signaling	6	signaling
1.35e-52	254	5346	194	0.036	0.764	GO:0072331	BP	29	signal transduction by p53 class mediator	6	signaling
4.54e-67	873	5346	497	0.093	0.569	GO:0023014	BP	29	signal transduction by protein phosphorylation	5	signaling
8.09e-145	2991	5346	1474	0.276	0.493	GO:0023051	BP	29	regulation of signaling	3	signaling
4.99e-147	2654	5346	1354	0.253	0.51	GO:0009966	BP	29	regulation of signal transduction	4	signaling
2.39e-109	1664	5346	898	0.168	0.54	GO:1902531	BP	29	regulation of intracellular signal transduction	5	signaling
0.00125	121	5346	61	0.011	0.504	GO:0051896	BP	29	regulation of protein kinase B signaling	6	signaling
8.47e-06	286	5346	129	0.024	0.451	GO:0051056	BP	29	regulation of small GTPase mediated signal transduction	6	signaling
0.00017	191	5346	90	0.017	0.471	GO:0046578	BP	29	regulation of Ras protein signal transduction	7	signaling
1.09e-38	162	5346	130	0.024	0.802	GO:1901796	BP	29	regulation of signal transduction by p53 class mediator	6	signaling
3.34e-05	142	5346	73	0.014	0.514	GO:0014066	BP	29	regulation of phosphatidylinositol 3-kinase signaling	6	signaling
0.000608	109	5346	57	0.011	0.523	GO:0010469	BP	29	regulation of receptor activity	5	signaling
7.64e-90	1486	5346	789	0.148	0.531	GO:0010647	BP	29	positive regulation of cell communication	4	signaling
5.99e-91	1493	5346	794	0.149	0.532	GO:0023056	BP	29	positive regulation of signaling	3	signaling
2.3e-93	1363	5346	747	0.14	0.548	GO:0009967	BP	29	positive regulation of signal transduction	4	signaling
2.34e-65	871	5346	493	0.092	0.566	GO:1902533	BP	29	positive regulation of intracellular signal transduction	5	signaling
5.23e-29	285	5346	178	0.033	0.625	GO:0032147	BP	29	activation of protein kinase activity	9	signaling
2.03e-28	103	5346	87	0.016	0.845	GO:0002223	BP	29	stimulatory C-type lectin receptor signaling pathway	9	signaling
6.5e-17	157	5346	101	0.019	0.643	GO:0002221	BP	29	pattern recognition receptor signaling pathway	8	signaling
2.09e-08	54	5346	40	0.007	0.741	GO:0002753	BP	29	cytoplasmic pattern recognition receptor signaling pathway	9	signaling
1.08e-78	1168	5346	640	0.12	0.548	GO:0010648	BP	29	negative regulation of cell communication	4	signaling
6.84e-79	1172	5346	642	0.12	0.548	GO:0023057	BP	29	negative regulation of signaling	3	signaling
1.25e-76	1072	5346	597	0.112	0.557	GO:0009968	BP	29	negative regulation of signal transduction	4	signaling
3.45e-42	446	5346	271	0.051	0.608	GO:1902532	BP	29	negative regulation of intracellular signal transduction	5	signaling
2.02e-05	28	5346	23	0.004	0.821	GO:1901797	BP	29	negative regulation of signal transduction by p53 class mediator	6	signaling
1.03e-32	557	5346	300	0.056	0.539	GO:1905114	BP	29	cell surface receptor signaling pathway involved in cell-cell signaling	6	signaling
1.52e-05	108	5346	60	0.011	0.556	GO:0042107	BP	29	cytokine metabolic process	5	signaling - cytokine
6.21e-49	751	5346	412	0.077	0.549	GO:0034097	BP	29	response to cytokine	5	signaling - cytokine
5.81e-32	262	5346	172	0.032	0.656	GO:0034612	BP	29	response to tumor necrosis factor	6	signaling - cytokine
3.36e-39	657	5346	354	0.066	0.539	GO:0071345	BP	29	cellular response to cytokine stimulus	6	signaling - cytokine
1.53e-30	245	5346	162	0.03	0.661	GO:0071356	BP	29	cellular response to tumor necrosis factor	7	signaling - cytokine
2.07e-26	613	5346	308	0.058	0.502	GO:0001816	BP	29	cytokine production	4	signaling - cytokine
3.07e-08	108	5346	65	0.012	0.602	GO:0071706	BP	29	tumor necrosis factor superfamily cytokine production	5	signaling - cytokine
5.79e-09	103	5346	64	0.012	0.621	GO:0032640	BP	29	tumor necrosis factor production	6	signaling - cytokine
0.0195	70	5346	38	0.007	0.543	GO:0002367	BP	29	cytokine production involved in immune response	5	signaling - cytokine
5.71e-06	106	5346	60	0.011	0.566	GO:0042089	BP	29	cytokine biosynthetic process	5	signaling - cytokine
2.69e-18	142	5346	96	0.018	0.676	GO:0060759	BP	29	regulation of response to cytokine stimulus	4	signaling - cytokine
4.36e-26	556	5346	285	0.053	0.513	GO:0001817	BP	29	regulation of cytokine production	4	signaling - cytokine
1.61e-07	104	5346	62	0.012	0.596	GO:1903555	BP	29	regulation of tumor necrosis factor superfamily cytokine production	5	signaling - cytokine
2.73e-08	101	5346	62	0.012	0.614	GO:0032680	BP	29	regulation of tumor necrosis factor production	6	signaling - cytokine
8.41e-27	514	5346	270	0.051	0.525	GO:0019221	BP	29	cytokine-mediated signaling pathway	6	signaling - cytokine
2.68e-32	152	5346	118	0.022	0.776	GO:0033209	BP	29	tumor necrosis factor-mediated signaling pathway	7	signaling - cytokine
9.58e-05	95	5346	53	0.01	0.558	GO:0042035	BP	29	regulation of cytokine biosynthetic process	6	signaling - cytokine
9.13e-17	136	5346	91	0.017	0.669	GO:0001959	BP	29	regulation of cytokine-mediated signaling pathway	5	signaling - cytokine
2.03e-12	50	5346	42	0.008	0.84	GO:0010803	BP	29	regulation of tumor necrosis factor-mediated signaling pathway	6	signaling - cytokine
0.0247	56	5346	32	0.006	0.571	GO:0002718	BP	29	regulation of cytokine production involved in immune response	5	signaling - cytokine
1.43e-12	376	5346	182	0.034	0.484	GO:0001819	BP	29	positive regulation of cytokine production	4	signaling - cytokine
3.8e-06	60	5346	40	0.007	0.667	GO:1903557	BP	29	positive regulation of tumor necrosis factor superfamily cytokine production	5	signaling - cytokine
7.85e-07	58	5346	40	0.007	0.69	GO:0032760	BP	29	positive regulation of tumor necrosis factor production	6	signaling - cytokine
0.0168	60	5346	34	0.006	0.567	GO:0042108	BP	29	positive regulation of cytokine biosynthetic process	6	signaling - cytokine
0.000218	42	5346	29	0.005	0.69	GO:0060761	BP	29	negative regulation of response to cytokine stimulus	4	signaling - cytokine
1.43e-13	209	5346	118	0.022	0.565	GO:0001818	BP	29	negative regulation of cytokine production	4	signaling - cytokine
0.00697	38	5346	25	0.005	0.658	GO:0001960	BP	29	negative regulation of cytokine-mediated signaling pathway	5	signaling - cytokine
9.58e-09	84	5346	55	0.01	0.655	GO:0048013	BP	29	ephrin receptor signaling pathway	8	signaling - ephrin
4.56e-22	142	5346	101	0.019	0.711	GO:0038127	BP	29	ERBB signaling pathway	8	signaling - ERBB
5.06e-09	81	5346	54	0.01	0.667	GO:1901184	BP	29	regulation of ERBB signaling pathway	5	signaling - ERBB
1.21e-09	44	5346	36	0.007	0.818	GO:1901185	BP	29	negative regulation of ERBB signaling pathway	5	signaling - ERBB
0.00298	39	5346	26	0.005	0.667	GO:0038128	BP	29	ERBB2 signaling pathway	9	signaling - ERBB2
8.44e-09	245	5346	122	0.023	0.498	GO:0070371	BP	29	ERK1 and ERK2 cascade	7	signaling - ERK
4.5e-09	233	5346	118	0.022	0.506	GO:0070372	BP	29	regulation of ERK1 and ERK2 cascade	7	signaling - ERK
0.00429	167	5346	77	0.014	0.461	GO:0070374	BP	29	positive regulation of ERK1 and ERK2 cascade	9	signaling - ERK
2.54e-05	54	5346	36	0.007	0.667	GO:0070373	BP	29	negative regulation of ERK1 and ERK2 cascade	7	signaling - ERK
2.21e-37	612	5346	332	0.062	0.542	GO:0070848	BP	29	response to growth factor	5	signaling - growth factor
2.77e-05	139	5346	72	0.013	0.518	GO:0071774	BP	29	response to fibroblast growth factor	6	signaling - growth factor
6.04e-08	31	5346	27	0.005	0.871	GO:0070849	BP	29	response to epidermal growth factor	6	signaling - growth factor
1.31e-35	589	5346	319	0.06	0.542	GO:0071363	BP	29	cellular response to growth factor stimulus	6	signaling - growth factor
1.86e-05	133	5346	70	0.013	0.526	GO:0044344	BP	29	cellular response to fibroblast growth factor stimulus	7	signaling - growth factor
3.28e-07	27	5346	24	0.004	0.889	GO:0071364	BP	29	cellular response to epidermal growth factor stimulus	7	signaling - growth factor
0.0302	47	5346	28	0.005	0.596	GO:0048008	BP	29	platelet-derived growth factor receptor signaling pathway	8	signaling - growth factor
1.14e-17	121	5346	85	0.016	0.702	GO:0007173	BP	29	epidermal growth factor receptor signaling pathway	9	signaling - growth factor
5.38e-11	92	5346	62	0.012	0.674	GO:0048010	BP	29	vascular endothelial growth factor receptor signaling pathway	8	signaling - growth factor
0.000747	107	5346	56	0.01	0.523	GO:0008543	BP	29	fibroblast growth factor receptor signaling pathway	8	signaling - growth factor
0.00148	226	5346	100	0.019	0.442	GO:0090287	BP	29	regulation of cellular response to growth factor stimulus	4	signaling - growth factor
1.3e-08	78	5346	52	0.01	0.667	GO:0042058	BP	29	regulation of epidermal growth factor receptor signaling pathway	6	signaling - growth factor
3.46e-09	43	5346	35	0.007	0.814	GO:0042059	BP	29	negative regulation of epidermal growth factor receptor signaling pathway	6	signaling - growth factor
4.6e-07	120	5346	68	0.013	0.567	GO:0032355	BP	29	response to estradiol	6	signaling - hormone
2.69e-34	820	5346	407	0.076	0.496	GO:0009725	BP	29	response to hormone	5	signaling - hormone
1.79e-23	371	5346	205	0.038	0.553	GO:0048545	BP	29	response to steroid hormone	6	signaling - hormone
0.05	135	5346	62	0.012	0.459	GO:0051384	BP	29	response to glucocorticoid	8	signaling - hormone
0.0106	76	5346	41	0.008	0.539	GO:0043627	BP	29	response to estrogen	3	signaling - hormone
9.56e-32	587	5346	310	0.058	0.528	GO:0032870	BP	29	cellular response to hormone stimulus	6	signaling - hormone
1.57e-25	233	5346	149	0.028	0.639	GO:0071383	BP	29	cellular response to steroid hormone stimulus	7	signaling - hormone
9.76e-12	283	5346	144	0.027	0.509	GO:0071375	BP	29	cellular response to peptide hormone stimulus	8	signaling - hormone
2.58e-22	211	5346	134	0.025	0.635	GO:0009755	BP	29	hormone-mediated signaling pathway	5	signaling - hormone
1.92e-25	180	5346	124	0.023	0.689	GO:0043401	BP	29	steroid hormone mediated signaling pathway	6	signaling - hormone
7.66e-24	126	5346	95	0.018	0.754	GO:0030518	BP	29	intracellular steroid hormone receptor signaling pathway	7	signaling - hormone
3.51e-07	49	5346	36	0.007	0.735	GO:0030520	BP	29	intracellular estrogen receptor signaling pathway	8	signaling - hormone
9.27e-15	62	5346	51	0.01	0.823	GO:0030521	BP	29	androgen receptor signaling pathway	8	signaling - hormone
1.34e-09	63	5346	46	0.009	0.73	GO:0033143	BP	29	regulation of intracellular steroid hormone receptor signaling pathway	5	signaling - hormone
0.00359	23	5346	18	0.003	0.783	GO:0060765	BP	29	regulation of androgen receptor signaling pathway	6	signaling - hormone
0.000619	31	5346	23	0.004	0.742	GO:0033146	BP	29	regulation of intracellular estrogen receptor signaling pathway	6	signaling - hormone
0.000833	15	5346	14	0.003	0.933	GO:0033145	BP	29	positive regulation of intracellular steroid hormone receptor signaling pathway	5	signaling - hormone
0.00318	11	5346	11	0.002	1	GO:0033148	BP	29	positive regulation of intracellular estrogen receptor signaling pathway	6	signaling - hormone
0.0225	31	5346	21	0.004	0.677	GO:0033144	BP	29	negative regulation of intracellular steroid hormone receptor signaling pathway	5	signaling - hormone
1.29e-10	239	5346	124	0.023	0.519	GO:0032868	BP	29	response to insulin	8	signaling - insulin
8.86e-10	184	5346	100	0.019	0.543	GO:0032869	BP	29	cellular response to insulin stimulus	9	signaling - insulin
0.000328	115	5346	60	0.011	0.522	GO:0008286	BP	29	insulin receptor signaling pathway	8	signaling - insulin
0.00407	62	5346	36	0.007	0.581	GO:1900076	BP	29	regulation of cellular response to insulin stimulus	4	signaling - insulin
0.0351	89	5346	45	0.008	0.506	GO:0007229	BP	29	integrin-mediated signaling pathway	6	signaling - integrin
8.88e-05	22	5346	19	0.004	0.864	GO:0035456	BP	29	response to interferon-beta	6	signaling - interferon
0.000833	15	5346	14	0.003	0.933	GO:0035458	BP	29	cellular response to interferon-beta	7	signaling - interferon
6.88e-07	150	5346	80	0.015	0.533	GO:0034341	BP	29	response to interferon-gamma	5	signaling - interferon
1.73e-06	130	5346	71	0.013	0.546	GO:0071346	BP	29	cellular response to interferon-gamma	6	signaling - interferon
9.56e-06	79	5346	48	0.009	0.608	GO:0034340	BP	29	response to type I interferon	5	signaling - interferon
5.1e-05	75	5346	45	0.008	0.6	GO:0071357	BP	29	cellular response to type I interferon	6	signaling - interferon
4.78e-18	110	5346	80	0.015	0.727	GO:0032606	BP	29	type I interferon production	5	signaling - interferon
5.83e-06	44	5346	32	0.006	0.727	GO:0032608	BP	29	interferon-beta production	6	signaling - interferon
1.22e-17	109	5346	79	0.015	0.725	GO:0032479	BP	29	regulation of type I interferon production	5	signaling - interferon
3.73e-05	42	5346	30	0.006	0.714	GO:0032648	BP	29	regulation of interferon-beta production	6	signaling - interferon
6.52e-07	77	5346	49	0.009	0.636	GO:0060333	BP	29	interferon-gamma-mediated signaling pathway	7	signaling - interferon
5.1e-05	75	5346	45	0.008	0.6	GO:0060337	BP	29	type I interferon signaling pathway	7	signaling - interferon
2.12e-10	69	5346	50	0.009	0.725	GO:0032481	BP	29	positive regulation of type I interferon production	5	signaling - interferon
5.48e-06	40	5346	30	0.006	0.75	GO:0032480	BP	29	negative regulation of type I interferon production	5	signaling - interferon
0.0149	15	5346	13	0.002	0.867	GO:0032727	BP	29	positive regulation of interferon-alpha production	1	signaling - interferon
0.000114	110	5346	59	0.011	0.536	GO:0070555	BP	29	response to interleukin-1	6	signaling - interleukin
0.000236	32	5346	24	0.004	0.75	GO:0070670	BP	29	response to interleukin-4	6	signaling - interleukin
0.00412	29	5346	21	0.004	0.724	GO:0071353	BP	29	cellular response to interleukin-4	7	signaling - interleukin
9.86e-05	67	5346	41	0.008	0.612	GO:0032612	BP	29	interleukin-1 production	5	signaling - interleukin
5.3e-05	55	5346	36	0.007	0.655	GO:0032611	BP	29	interleukin-1 beta production	6	signaling - interleukin
0.000909	110	5346	57	0.011	0.518	GO:0032635	BP	29	interleukin-6 production	5	signaling - interleukin
0.0407	57	5346	32	0.006	0.561	GO:0032623	BP	29	interleukin-2 production	5	signaling - interleukin
0.000153	50	5346	33	0.006	0.66	GO:0032615	BP	29	interleukin-12 production	5	signaling - interleukin
0.0436	50	5346	29	0.005	0.58	GO:0032663	BP	29	regulation of interleukin-2 production	5	signaling - interleukin
0.00017	48	5346	32	0.006	0.667	GO:0032655	BP	29	regulation of interleukin-12 production	5	signaling - interleukin
0.00021	57	5346	36	0.007	0.632	GO:0032652	BP	29	regulation of interleukin-1 production	5	signaling - interleukin
0.000441	45	5346	30	0.006	0.667	GO:0032651	BP	29	regulation of interleukin-1 beta production	6	signaling - interleukin
0.00169	104	5346	54	0.01	0.519	GO:0032675	BP	29	regulation of interleukin-6 production	5	signaling - interleukin
0.000236	32	5346	24	0.004	0.75	GO:0032735	BP	29	positive regulation of interleukin-12 production	5	signaling - interleukin
0.0182	35	5346	23	0.004	0.657	GO:0032732	BP	29	positive regulation of interleukin-1 production	5	signaling - interleukin
4.6e-35	192	5346	142	0.027	0.74	GO:0007254	BP	29	JNK cascade	8	signaling - JNK
8.1e-30	163	5346	121	0.023	0.742	GO:0046328	BP	29	regulation of JNK cascade	8	signaling - JNK
6.56e-21	119	5346	88	0.016	0.739	GO:0046330	BP	29	positive regulation of JNK cascade	10	signaling - JNK
0.000244	34	5346	25	0.005	0.735	GO:0046329	BP	29	negative regulation of JNK cascade	8	signaling - JNK
4.41e-65	841	5346	480	0.09	0.571	GO:0000165	BP	29	MAPK cascade	6	signaling - MAPK
5.55e-47	243	5346	182	0.034	0.749	GO:0051403	BP	29	stress-activated MAPK cascade	7	signaling - MAPK
0.00059	29	5346	22	0.004	0.759	GO:0038066	BP	29	p38MAPK cascade	8	signaling - MAPK
2.25e-47	654	5346	369	0.069	0.564	GO:0043408	BP	29	regulation of MAPK cascade	6	signaling - MAPK
1.91e-44	318	5346	216	0.04	0.679	GO:0043405	BP	29	regulation of MAP kinase activity	7	signaling - MAPK
2.7e-36	197	5346	146	0.027	0.741	GO:0032872	BP	29	regulation of stress-activated MAPK cascade	7	signaling - MAPK
0.0272	25	5346	18	0.003	0.72	GO:1900744	BP	29	regulation of p38MAPK cascade	8	signaling - MAPK
1.75e-32	468	5346	263	0.049	0.562	GO:0043410	BP	29	positive regulation of MAPK cascade	8	signaling - MAPK
7.17e-23	138	5346	100	0.019	0.725	GO:0032874	BP	29	positive regulation of stress-activated MAPK cascade	9	signaling - MAPK
2.38e-11	50	5346	41	0.008	0.82	GO:0000186	BP	29	activation of MAPKK activity	9	signaling - MAPK
1.29e-23	211	5346	136	0.025	0.645	GO:0043406	BP	29	positive regulation of MAP kinase activity	9	signaling - MAPK
1.41e-14	143	5346	91	0.017	0.636	GO:0000187	BP	29	activation of MAPK activity	10	signaling - MAPK
0.011	10	5346	10	0.002	1	GO:0000185	BP	29	activation of MAPKKK activity	9	signaling - MAPK
1.76e-22	147	5346	104	0.019	0.707	GO:0043409	BP	29	negative regulation of MAPK cascade	6	signaling - MAPK
9.36e-08	42	5346	33	0.006	0.786	GO:0032873	BP	29	negative regulation of stress-activated MAPK cascade	7	signaling - MAPK
1.76e-12	72	5346	54	0.01	0.75	GO:0043407	BP	29	negative regulation of MAP kinase activity	7	signaling - MAPK
0.0106	26	5346	19	0.004	0.731	GO:0000188	BP	29	inactivation of MAPK activity	8	signaling - MAPK
0.00156	28	5346	21	0.004	0.75	GO:0038179	BP	29	neurotrophin signaling pathway	6	signaling - neurotrophin
1.69e-43	255	5346	184	0.034	0.722	GO:0007249	BP	29	I-kappaB kinase/NF-kappaB signaling	6	signaling - NFkappaB
1.03e-28	106	5346	89	0.017	0.84	GO:0038061	BP	29	NIK/NF-kappaB signaling	6	signaling - NFkappaB
2.07e-06	41	5346	31	0.006	0.756	GO:1901222	BP	29	regulation of NIK/NF-kappaB signaling	6	signaling - NFkappaB
8e-36	228	5346	161	0.03	0.706	GO:0043122	BP	29	regulation of I-kappaB kinase/NF-kappaB signaling	6	signaling - NFkappaB
2.52e-27	177	5346	125	0.023	0.706	GO:0043123	BP	29	positive regulation of I-kappaB kinase/NF-kappaB signaling	6	signaling - NFkappaB
0.00161	30	5346	22	0.004	0.733	GO:1901224	BP	29	positive regulation of NIK/NF-kappaB signaling	6	signaling - NFkappaB
1.26e-05	51	5346	35	0.007	0.686	GO:0043124	BP	29	negative regulation of I-kappaB kinase/NF-kappaB signaling	6	signaling - NFkappaB
4.61e-08	36	5346	30	0.006	0.833	GO:0070423	BP	29	nucleotide-binding oligomerization domain containing signaling pathway	10	signaling - NOD
0.00695	18	5346	15	0.003	0.833	GO:0036119	BP	29	response to platelet-derived growth factor	6	signaling - PDGF
0.0202	17	5346	14	0.003	0.824	GO:0036120	BP	29	cellular response to platelet-derived growth factor stimulus	7	signaling - PDGF
5.63e-13	207	5346	116	0.022	0.56	GO:0071559	BP	29	response to transforming growth factor beta	6	signaling - TGF
6.82e-13	205	5346	115	0.022	0.561	GO:0071560	BP	29	cellular response to transforming growth factor beta stimulus	7	signaling - TGF
3.3e-10	165	5346	93	0.017	0.564	GO:0007179	BP	29	transforming growth factor beta receptor signaling pathway	8	signaling - TGF
0.00047	96	5346	52	0.01	0.542	GO:1903844	BP	29	regulation of cellular response to transforming growth factor beta stimulus	5	signaling - TGF
0.0359	64	5346	35	0.007	0.547	GO:1903845	BP	29	negative regulation of cellular response to transforming growth factor beta stimulus	6	signaling - TGF
0.00047	96	5346	52	0.01	0.542	GO:0017015	BP	29	regulation of transforming growth factor beta receptor signaling pathway	1	signaling - TGF
0.0359	64	5346	35	0.007	0.547	GO:0030512	BP	29	negative regulation of transforming growth factor beta receptor signaling pathway	2	signaling - TGF
2.27e-15	117	5346	80	0.015	0.684	GO:0002224	BP	29	toll-like receptor signaling pathway	9	signaling - toll-like
9.01e-06	31	5346	25	0.005	0.806	GO:0002756	BP	29	MyD88-independent toll-like receptor signaling pathway	10	signaling - toll-like
5.79e-05	27	5346	22	0.004	0.815	GO:0035666	BP	29	TRIF-dependent toll-like receptor signaling pathway	11	signaling - toll-like
1.34e-05	49	5346	34	0.006	0.694	GO:0034121	BP	29	regulation of toll-like receptor signaling pathway	10	signaling - toll-like
1.45e-05	82	5346	49	0.009	0.598	GO:0031929	BP	29	TOR signaling	6	signaling - TOR
0.00192	70	5346	40	0.007	0.571	GO:0032006	BP	29	regulation of TOR signaling	6	signaling - TOR
0.00155	34	5346	24	0.004	0.706	GO:0032007	BP	29	negative regulation of TOR signaling	6	signaling - TOR
3.04e-38	471	5346	275	0.051	0.584	GO:0198738	BP	29	cell-cell signaling by wnt	6	signaling - Wnt
6.32e-38	470	5346	274	0.051	0.583	GO:0016055	BP	29	Wnt signaling pathway	7	signaling - Wnt
2.97e-14	153	5346	95	0.018	0.621	GO:0035567	BP	29	non-canonical Wnt signaling pathway	8	signaling - Wnt
1.35e-20	291	5346	166	0.031	0.57	GO:0060070	BP	29	canonical Wnt signaling pathway	8	signaling - Wnt
4.82e-11	109	5346	70	0.013	0.642	GO:0060071	BP	29	Wnt signaling pathway, planar cell polarity pathway	7	signaling - Wnt
3.99e-25	309	5346	182	0.034	0.589	GO:0030111	BP	29	regulation of Wnt signaling pathway	5	signaling - Wnt
1.12e-18	236	5346	139	0.026	0.589	GO:0060828	BP	29	regulation of canonical Wnt signaling pathway	6	signaling - Wnt
5.58e-13	151	5346	92	0.017	0.609	GO:0030177	BP	29	positive regulation of Wnt signaling pathway	5	signaling - Wnt
1.28e-11	118	5346	75	0.014	0.636	GO:0090263	BP	29	positive regulation of canonical Wnt signaling pathway	6	signaling - Wnt
1.26e-20	197	5346	125	0.023	0.635	GO:0030178	BP	29	negative regulation of Wnt signaling pathway	5	signaling - Wnt
2.15e-18	163	5346	106	0.02	0.65	GO:0090090	BP	29	negative regulation of canonical Wnt signaling pathway	6	signaling - Wnt
1.17e-42	195	5346	152	0.028	0.779	GO:0038093	BP	29	Fc receptor signaling pathway	7	signaling -Fc
2.66e-34	132	5346	109	0.02	0.826	GO:0038095	BP	29	Fc-epsilon receptor signaling pathway	8	signaling -Fc
7.1e-11	84	5346	58	0.011	0.69	GO:0038094	BP	29	Fc-gamma receptor signaling pathway	8	signaling -Fc
2.03e-12	86	5346	61	0.011	0.709	GO:0002431	BP	29	Fc receptor mediated stimulatory signaling pathway	8	signaling -Fc
1.31e-11	80	5346	57	0.011	0.713	GO:0038096	BP	29	Fc-gamma receptor signaling pathway involved in phagocytosis	9	signaling -Fc
9.99e-18	82	5346	65	0.012	0.793	GO:0043506	BP	29	regulation of JUN kinase activity	9	signaling -JUN
4.44e-14	65	5346	52	0.01	0.8	GO:0043507	BP	29	positive regulation of JUN kinase activity	10	signaling -JUN
1.58e-08	37	5346	31	0.006	0.838	GO:0007257	BP	29	activation of JUN kinase activity	11	signaling -JUN
4.73e-157	3590	5346	1716	0.321	0.478	GO:0006950	BP	29	response to stress	3	stress
9.48e-169	1800	5346	1058	0.198	0.588	GO:0033554	BP	29	cellular response to stress	4	stress
1.45e-06	76	5346	48	0.009	0.632	GO:0043149	BP	29	stress fiber assembly	10	stress
2.55e-102	1339	5346	754	0.141	0.563	GO:0080134	BP	29	regulation of response to stress	4	stress
9.37e-98	562	5346	403	0.075	0.717	GO:0080135	BP	29	regulation of cellular response to stress	4	stress
0.000948	64	5346	38	0.007	0.594	GO:0051492	BP	29	regulation of stress fiber assembly	7	stress
4.63e-46	247	5346	183	0.034	0.741	GO:0031098	BP	29	stress-activated protein kinase signaling cascade	6	stress
0.000798	20	5346	17	0.003	0.85	GO:0043555	BP	29	regulation of translation in response to stress	7	stress
1.03e-36	198	5346	147	0.027	0.742	GO:0070302	BP	29	regulation of stress-activated protein kinase signaling cascade	6	stress
2.81e-23	139	5346	101	0.019	0.727	GO:0070304	BP	29	positive regulation of stress-activated protein kinase signaling cascade	6	stress
9.36e-08	42	5346	33	0.006	0.786	GO:0070303	BP	29	negative regulation of stress-activated protein kinase signaling cascade	6	stress
7.85e-19	373	5346	196	0.037	0.525	GO:0006979	BP	29	response to oxidative stress	4	stress - oxidative
2.44e-18	203	5346	124	0.023	0.611	GO:0000302	BP	29	response to reactive oxygen species	5	stress - oxidative
2.82e-17	120	5346	84	0.016	0.7	GO:0042542	BP	29	response to hydrogen peroxide	6	stress - oxidative
8.16e-20	211	5346	130	0.024	0.616	GO:0034599	BP	29	cellular response to oxidative stress	5	stress - oxidative
1.88e-11	123	5346	77	0.014	0.626	GO:0034614	BP	29	cellular response to reactive oxygen species	6	stress - oxidative
5.09e-10	74	5346	52	0.01	0.703	GO:0070301	BP	29	cellular response to hydrogen peroxide	7	stress - oxidative
2.85e-07	63	5346	43	0.008	0.683	GO:1902882	BP	29	regulation of response to oxidative stress	5	stress - oxidative
0.0016	32	5346	23	0.004	0.719	GO:1901031	BP	29	regulation of response to reactive oxygen species	6	stress - oxidative
2.19e-08	58	5346	42	0.008	0.724	GO:1900407	BP	29	regulation of cellular response to oxidative stress	5	stress - oxidative
2.98e-05	32	5346	25	0.005	0.781	GO:1902883	BP	29	negative regulation of response to oxidative stress	4	stress - oxidative
2.98e-05	32	5346	25	0.005	0.781	GO:1900408	BP	29	negative regulation of cellular response to oxidative stress	4	stress - oxidative
0.0254	130	5346	61	0.011	0.469	GO:0007270	BP	3	neuron-neuron synaptic transmission	1	synapse
1.24e-06	271	5346	126	0.024	0.465	GO:0050804	BP	29	modulation of synaptic transmission	1	synapse
0.000112	135	5346	69	0.013	0.511	GO:0048167	BP	29	regulation of synaptic plasticity	2	synapse
0.00236	61	5346	36	0.007	0.59	GO:0050805	BP	29	negative regulation of synaptic transmission	2	synapse
0.000263	122	5346	63	0.012	0.516	GO:0097479	BP	29	synaptic vesicle localization	6	synapse - transport
0.00454	104	5346	53	0.01	0.51	GO:0099504	BP	29	synaptic vesicle cycle	5	synapse - transport
0.000117	115	5346	61	0.011	0.53	GO:0097480	BP	29	establishment of synaptic vesicle localization	6	synapse - transport
0.000117	115	5346	61	0.011	0.53	GO:0048489	BP	29	synaptic vesicle transport	5	synapse - transport
0.00298	39	5346	26	0.005	0.667	GO:0008088	BP	29	axo-dendritic transport	7	synapse - transport
0.00935	32	5346	22	0.004	0.688	GO:1902803	BP	29	regulation of synaptic vesicle transport	5	synapse - transport
0.0449	14	5346	12	0.002	0.857	GO:0051589	BP	29	negative regulation of neurotransmitter transport	4	synapse - transport
0.0158	92	5346	47	0.009	0.511	GO:0099003	BP	29	vesicle-mediated transport in synapse	6	synapse - transport
6.68e-07	145	5346	78	0.015	0.538	GO:0032200	BP	29	telomere organization	6	telomers
4.48e-08	132	5346	75	0.014	0.568	GO:0000723	BP	29	telomere maintenance	6	telomers
5.49e-08	59	5346	42	0.008	0.712	GO:0010833	BP	29	telomere maintenance via telomere lengthening	7	telomers
7.53e-09	53	5346	40	0.007	0.755	GO:0007004	BP	29	telomere maintenance via telomerase	8	telomers
0.00873	13	5346	12	0.002	0.923	GO:1904814	BP	29	regulation of protein localization to chromosome, telomeric region	6	telomers
5.33e-10	66	5346	48	0.009	0.727	GO:0032204	BP	29	regulation of telomere maintenance	7	telomers
9.01e-07	48	5346	35	0.007	0.729	GO:1904356	BP	29	regulation of telomere maintenance via telomere lengthening	8	telomers
0.0449	14	5346	12	0.002	0.857	GO:1904357	BP	29	negative regulation of telomere maintenance via telomere lengthening	9	telomers
0.0141	39	5346	25	0.005	0.641	GO:0051972	BP	29	regulation of telomerase activity	8	telomers
1.08e-07	44	5346	34	0.006	0.773	GO:0032210	BP	29	regulation of telomere maintenance via telomerase	8	telomers
3.38e-07	47	5346	35	0.007	0.745	GO:0032206	BP	29	positive regulation of telomere maintenance	7	telomers
0.000628	33	5346	24	0.004	0.727	GO:1904358	BP	29	positive regulation of telomere maintenance via telomere lengthening	8	telomers
0.000236	32	5346	24	0.004	0.75	GO:0032212	BP	29	positive regulation of telomere maintenance via telomerase	7	telomers
9.56e-11	97	5346	64	0.012	0.66	GO:0098781	BP	29	ncRNA transcription	10	transcription
9.46e-06	70	5346	44	0.008	0.629	GO:0009301	BP	29	snRNA transcription	11	transcription
1.36e-05	37	5346	28	0.005	0.757	GO:2000677	BP	29	regulation of transcription regulatory region DNA binding	6	transcription
0.0149	15	5346	13	0.002	0.867	GO:2000679	BP	29	positive regulation of transcription regulatory region DNA binding	7	transcription
8.93e-05	43	5346	30	0.006	0.698	GO:0032784	BP	29	regulation of DNA-templated transcription, elongation	10	transcription
0.0105	24	5346	18	0.003	0.75	GO:0034243	BP	29	regulation of transcription elongation from RNA polymerase II promoter	11	transcription
0.00981	22	5346	17	0.003	0.773	GO:0000470	BP	29	maturation of LSU-rRNA	11	transcription
1.48e-112	3667	5346	1637	0.306	0.446	GO:0097659	BP	29	nucleic acid-templated transcription	8	transcription
2.57e-111	3656	5346	1630	0.305	0.446	GO:0006351	BP	29	transcription, DNA-templated	9	transcription
0.0041	27	5346	20	0.004	0.741	GO:0009303	BP	29	rRNA transcription	11	transcription
2.32e-26	119	5346	94	0.018	0.79	GO:0006354	BP	29	DNA-templated transcription, elongation	8	transcription
4.53e-105	3503	5346	1561	0.292	0.446	GO:1903506	BP	29	regulation of nucleic acid-templated transcription	8	transcription
1.66e-103	3486	5346	1551	0.29	0.445	GO:0006355	BP	29	regulation of transcription, DNA-templated	9	transcription
9.01e-06	31	5346	25	0.005	0.806	GO:2000142	BP	29	regulation of DNA-templated transcription, initiation	10	transcription
2.87e-90	1286	5346	710	0.133	0.552	GO:1903508	BP	29	positive regulation of nucleic acid-templated transcription	7	transcription
2.87e-90	1286	5346	710	0.133	0.552	GO:0045893	BP	29	positive regulation of transcription, DNA-templated	8	transcription
0.0013	24	5346	19	0.004	0.792	GO:2000144	BP	29	positive regulation of DNA-templated transcription, initiation	5	transcription
4.51e-73	1121	5346	610	0.114	0.544	GO:1903507	BP	29	negative regulation of nucleic acid-templated transcription	7	transcription
1.55e-72	1084	5346	594	0.111	0.548	GO:0045892	BP	29	negative regulation of transcription, DNA-templated	8	transcription
1.17e-13	55	5346	46	0.009	0.836	GO:0006360	BP	29	transcription from RNA polymerase I promoter	10	transcription - pol I promoter
1.11e-06	33	5346	27	0.005	0.818	GO:0006361	BP	29	transcription initiation from RNA polymerase I promoter	9	transcription - pol I promoter
9.01e-06	31	5346	25	0.005	0.806	GO:0006363	BP	29	termination of RNA polymerase I transcription	9	transcription - pol I promoter
6.04e-08	31	5346	27	0.005	0.871	GO:0006362	BP	29	transcription elongation from RNA polymerase I promoter	9	transcription - pol I promoter
9.61e-06	24	5346	21	0.004	0.875	GO:0006356	BP	29	regulation of transcription from RNA polymerase I promoter	10	transcription - pol I promoter
0.0149	15	5346	13	0.002	0.867	GO:0045943	BP	29	positive regulation of transcription from RNA polymerase I promoter	9	transcription - pol I promoter
9.46e-06	70	5346	44	0.008	0.629	GO:0042795	BP	29	snRNA transcription from RNA polymerase II promoter	11	transcription - pol II promoter
2.76e-117	1956	5346	1028	0.192	0.526	GO:0006366	BP	29	transcription from RNA polymerase II promoter	10	transcription - pol II promoter
1.21e-40	173	5346	138	0.026	0.798	GO:0006367	BP	29	transcription initiation from RNA polymerase II promoter	9	transcription - pol II promoter
0.00864	20	5346	16	0.003	0.8	GO:0051123	BP	29	RNA polymerase II transcriptional preinitiation complex assembly	10	transcription - pol II promoter
0.000157	61	5346	38	0.007	0.623	GO:0006369	BP	29	termination of RNA polymerase II transcription	9	transcription - pol II promoter
2.79e-23	92	5346	76	0.014	0.826	GO:0006368	BP	29	transcription elongation from RNA polymerase II promoter	9	transcription - pol II promoter
1.86e-98	1761	5346	914	0.171	0.519	GO:0006357	BP	29	regulation of transcription from RNA polymerase II promoter	10	transcription - pol II promoter
3.05e-07	61	5346	42	0.008	0.689	GO:0043618	BP	29	regulation of transcription from RNA polymerase II promoter in response to stress	11	transcription - pol II promoter
0.0016	32	5346	23	0.004	0.719	GO:0061418	BP	29	regulation of transcription from RNA polymerase II promoter in response to hypoxia	12	transcription - pol II promoter
0.000371	23	5346	19	0.004	0.826	GO:0060260	BP	29	regulation of transcription initiation from RNA polymerase II promoter	11	transcription - pol II promoter
2.89e-64	981	5346	536	0.1	0.546	GO:0045944	BP	29	positive regulation of transcription from RNA polymerase II promoter	9	transcription - pol II promoter
0.0106	26	5346	19	0.004	0.731	GO:1901522	BP	29	positive regulation of transcription from RNA polymerase II promoter involved in cellular response to chemical stimulus	10	transcription - pol II promoter
0.0202	17	5346	14	0.003	0.824	GO:0060261	BP	29	positive regulation of transcription initiation from RNA polymerase II promoter	6	transcription - pol II promoter
7.17e-61	719	5346	421	0.079	0.586	GO:0000122	BP	29	negative regulation of transcription from RNA polymerase II promoter	9	transcription - pol II promoter
0.0202	17	5346	14	0.003	0.824	GO:0043558	BP	29	regulation of translational initiation in response to stress	8	translation
2.28e-25	308	5346	182	0.034	0.591	GO:0042254	BP	29	ribosome biogenesis	5	translation
0.00063	61	5346	37	0.007	0.607	GO:0042274	BP	29	ribosomal small subunit biogenesis	5	translation
4.17e-06	58	5346	39	0.007	0.672	GO:0042273	BP	29	ribosomal large subunit biogenesis	5	translation
0.000539	54	5346	34	0.006	0.63	GO:0042255	BP	29	ribosome assembly	6	translation
4.17e-40	645	5346	351	0.066	0.544	GO:0006412	BP	29	translation	6	translation
8.91e-07	52	5346	37	0.007	0.712	GO:0002181	BP	29	cytoplasmic translation	7	translation
3.42e-38	189	5346	144	0.027	0.762	GO:0006413	BP	29	translational initiation	4	translation
4.85e-37	328	5346	210	0.039	0.64	GO:0006417	BP	29	regulation of translation	6	translation
2.07e-15	81	5346	62	0.012	0.765	GO:0006446	BP	29	regulation of translational initiation	7	translation
1.75e-12	94	5346	65	0.012	0.691	GO:0045727	BP	29	positive regulation of translation	6	translation
1.03e-14	136	5346	88	0.016	0.647	GO:0017148	BP	29	negative regulation of translation	6	translation
1.22e-05	147	5346	76	0.014	0.517	GO:0015749	BP	29	monosaccharide transport	1	transport
1.22e-05	147	5346	76	0.014	0.517	GO:0008645	BP	29	hexose transport	2	transport
5.45e-06	145	5346	76	0.014	0.524	GO:0015758	BP	29	glucose transport	3	transport
0.00348	76	5346	42	0.008	0.553	GO:0046323	BP	29	glucose import	4	transport
1.11e-48	4449	5346	1690	0.316	0.38	GO:0006810	BP	29	transport	4	transport
1.31e-45	2565	5346	1062	0.199	0.414	GO:0071702	BP	29	organic substance transport	5	transport
0.015	693	5346	253	0.047	0.365	GO:0071705	BP	29	nitrogen compound transport	5	transport
2.67e-10	196	5346	106	0.02	0.541	GO:0015931	BP	29	nucleobase-containing compound transport	6	transport
1.26e-40	1729	5346	757	0.142	0.438	GO:0051049	BP	29	regulation of transport	4	transport
3.37e-07	103	5346	61	0.011	0.592	GO:0010827	BP	29	regulation of glucose transport	5	transport
0.000948	64	5346	38	0.007	0.594	GO:0046324	BP	29	regulation of glucose import	6	transport
6.03e-21	170	5346	113	0.021	0.665	GO:1904589	BP	29	regulation of protein import	7	transport
1.73e-26	891	5346	413	0.077	0.464	GO:0051050	BP	29	positive regulation of transport	3	transport
4.52e-11	96	5346	64	0.012	0.667	GO:1904591	BP	29	positive regulation of protein import	5	transport
6.21e-19	428	5346	218	0.041	0.509	GO:0051051	BP	29	negative regulation of transport	3	transport
3.05e-07	61	5346	42	0.008	0.689	GO:1904590	BP	29	negative regulation of protein import	5	transport
0.00063	61	5346	37	0.007	0.607	GO:0051303	BP	29	establishment of chromosome localization	5	transport - chromosomes
3.12e-11	243	5346	127	0.024	0.523	GO:0016197	BP	29	endosomal transport	6	transport - endocytosis
5.95e-30	597	5346	310	0.058	0.519	GO:0006897	BP	29	endocytosis	6	transport - endocytosis
1.31e-09	263	5346	131	0.025	0.498	GO:0006898	BP	29	receptor-mediated endocytosis	7	transport - endocytosis
6.13e-09	49	5346	38	0.007	0.776	GO:0072583	BP	29	clathrin-dependent endocytosis	8	transport - endocytosis
0.0204	33	5346	22	0.004	0.667	GO:0045022	BP	29	early endosome to late endosome transport	6	transport - endocytosis
0.00045	65	5346	39	0.007	0.6	GO:0007032	BP	29	endosome organization	5	transport - endocytosis
5.59e-14	193	5346	112	0.021	0.58	GO:0030100	BP	29	regulation of endocytosis	5	transport - endocytosis
3.72e-07	74	5346	48	0.009	0.649	GO:0048259	BP	29	regulation of receptor-mediated endocytosis	6	transport - endocytosis
0.0182	35	5346	23	0.004	0.657	GO:0002090	BP	29	regulation of receptor internalization	5	transport - endocytosis
9.36e-06	107	5346	60	0.011	0.561	GO:0045807	BP	29	positive regulation of endocytosis	4	transport - endocytosis
0.00474	44	5346	28	0.005	0.636	GO:0048260	BP	29	positive regulation of receptor-mediated endocytosis	5	transport - endocytosis
0.00147	36	5346	25	0.005	0.694	GO:0098927	BP	29	vesicle-mediated transport between endosomal compartments	6	transport - endocytosis - vesicle
9.98e-17	162	5346	103	0.019	0.636	GO:0050657	BP	29	nucleic acid transport	7	transport - intracellular
1.73e-72	1794	5346	868	0.162	0.484	GO:0015031	BP	29	protein transport	5	transport - intracellular
9.98e-17	162	5346	103	0.019	0.636	GO:0050658	BP	29	RNA transport	6	transport - intracellular
5.91e-98	1536	5346	825	0.154	0.537	GO:0046907	BP	29	intracellular transport	4	transport - intracellular
0.000825	125	5346	63	0.012	0.504	GO:0016482	BP	29	cytosolic transport	5	transport - intracellular
4.95e-66	1002	5346	548	0.103	0.547	GO:0006886	BP	29	intracellular protein transport	5	transport - intracellular
5.33e-53	672	5346	387	0.072	0.576	GO:0006605	BP	29	protein targeting	6	transport - intracellular
9.58e-28	310	5346	187	0.035	0.603	GO:0017038	BP	29	protein import	5	transport - intracellular
6.48e-05	99	5346	55	0.01	0.556	GO:0010970	BP	29	transport along microtubule	6	transport - intracellular
4.72e-07	464	5346	197	0.037	0.425	GO:0009306	BP	29	protein secretion	5	transport - intracellular
2.08e-38	454	5346	268	0.05	0.59	GO:0032386	BP	29	regulation of intracellular transport	5	transport - intracellular
5.15e-36	722	5346	373	0.07	0.517	GO:0051223	BP	29	regulation of protein transport	6	transport - intracellular
4.3e-31	361	5346	215	0.04	0.596	GO:0033157	BP	29	regulation of intracellular protein transport	6	transport - intracellular
1.11e-22	766	5346	356	0.067	0.465	GO:0051270	BP	29	regulation of cellular component movement	4	transport - intracellular
1.33e-13	403	5346	195	0.036	0.484	GO:0051272	BP	29	positive regulation of cellular component movement	4	transport - intracellular
6.98e-20	280	5346	160	0.03	0.571	GO:0032388	BP	29	positive regulation of intracellular transport	4	transport - intracellular
4.42e-19	445	5346	225	0.042	0.506	GO:0051222	BP	29	positive regulation of protein transport	4	transport - intracellular
2.92e-16	249	5346	140	0.026	0.562	GO:0090316	BP	29	positive regulation of intracellular protein transport	4	transport - intracellular
9.47e-13	110	5346	73	0.014	0.664	GO:0032387	BP	29	negative regulation of intracellular transport	4	transport - intracellular
8.03e-14	189	5346	110	0.021	0.582	GO:0051224	BP	29	negative regulation of protein transport	4	transport - intracellular
1.98e-12	88	5346	62	0.012	0.705	GO:0090317	BP	29	negative regulation of intracellular protein transport	4	transport - intracellular
0.00568	65	5346	37	0.007	0.569	GO:1902583	BP	29	multi-organism intracellular transport	5	transport - intracellular
0.00744	244	5346	104	0.019	0.426	GO:0051271	BP	29	negative regulation of cellular component movement	4	transport - intracellular
9.06e-55	449	5346	292	0.055	0.65	GO:0051169	BP	29	nuclear transport	5	transport - nuclear
1.47e-54	441	5346	288	0.054	0.653	GO:0006913	BP	29	nucleocytoplasmic transport	6	transport - nuclear
1.72e-34	282	5346	185	0.035	0.656	GO:0051170	BP	29	nuclear import	7	transport - nuclear
9.16e-19	177	5346	113	0.021	0.638	GO:0051168	BP	29	nuclear export	7	transport - nuclear
1.96e-09	117	5346	71	0.013	0.607	GO:0071426	BP	29	ribonucleoprotein complex export from nucleus	8	transport - nuclear
4.26e-08	104	5346	63	0.012	0.606	GO:0071427	BP	29	mRNA-containing ribonucleoprotein complex export from nucleus	9	transport - nuclear
0.036	45	5346	27	0.005	0.6	GO:0000060	BP	29	protein import into nucleus, translocation	7	transport - nuclear
1.59e-16	92	5346	69	0.013	0.75	GO:0042991	BP	29	transcription factor import into nucleus	7	transport - nuclear
0.0149	15	5346	13	0.002	0.867	GO:1904872	BP	29	regulation of telomerase RNA localization to Cajal body	4	transport - nuclear
7.05e-26	206	5346	137	0.026	0.665	GO:0046822	BP	29	regulation of nucleocytoplasmic transport	6	transport - nuclear
7.63e-20	167	5346	110	0.021	0.659	GO:0042306	BP	29	regulation of protein import into nucleus	8	transport - nuclear
3.88e-16	89	5346	67	0.013	0.753	GO:0042990	BP	29	regulation of transcription factor import into nucleus	9	transport - nuclear
8.14e-05	31	5346	24	0.004	0.774	GO:0046825	BP	29	regulation of protein export from nucleus	7	transport - nuclear
8.39e-07	44	5346	33	0.006	0.75	GO:0042348	BP	29	NF-kappaB import into nucleus	7	transport - nuclear
8.39e-07	44	5346	33	0.006	0.75	GO:0042345	BP	29	regulation of NF-kappaB import into nucleus	7	transport - nuclear
1.58e-13	114	5346	76	0.014	0.667	GO:0046824	BP	29	positive regulation of nucleocytoplasmic transport	5	transport - nuclear
2.45e-10	94	5346	62	0.012	0.66	GO:0042307	BP	29	positive regulation of protein import into nucleus	5	transport - nuclear
4.89e-08	49	5346	37	0.007	0.755	GO:0042993	BP	29	positive regulation of transcription factor import into nucleus	6	transport - nuclear
0.00393	25	5346	19	0.004	0.76	GO:0042346	BP	29	positive regulation of NF-kappaB import into nucleus	7	transport - nuclear
5.34e-10	70	5346	50	0.009	0.714	GO:0046823	BP	29	negative regulation of nucleocytoplasmic transport	5	transport - nuclear
3.05e-07	61	5346	42	0.008	0.689	GO:0042308	BP	29	negative regulation of protein import into nucleus	5	transport - nuclear
1.89e-06	39	5346	30	0.006	0.769	GO:0042992	BP	29	negative regulation of transcription factor import into nucleus	6	transport - nuclear
0.0149	15	5346	13	0.002	0.867	GO:1904874	BP	29	positive regulation of telomerase RNA localization to Cajal body	1	transport - nuclear
0.0449	14	5346	12	0.002	0.857	GO:0043248	BP	29	proteasome assembly	8	ubiquitin-proteasome
3.61e-114	742	5346	511	0.096	0.689	GO:0016567	BP	29	protein ubiquitination	9	ubiquitin-proteasome
3.85e-12	54	5346	44	0.008	0.815	GO:0006513	BP	29	protein monoubiquitination	10	ubiquitin-proteasome
5.77e-59	249	5346	198	0.037	0.795	GO:0000209	BP	29	protein polyubiquitination	10	ubiquitin-proteasome
6.9e-11	42	5346	36	0.007	0.857	GO:0070534	BP	29	protein K63-linked ubiquitination	11	ubiquitin-proteasome
0.000538	27	5346	21	0.004	0.778	GO:0070979	BP	29	protein K11-linked ubiquitination	11	ubiquitin-proteasome
2.03e-12	50	5346	42	0.008	0.84	GO:0070936	BP	29	protein K48-linked ubiquitination	11	ubiquitin-proteasome
6.89e-09	51	5346	39	0.007	0.765	GO:0051865	BP	29	protein autoubiquitination	10	ubiquitin-proteasome
2.92e-12	129	5346	81	0.015	0.628	GO:0016579	BP	29	protein deubiquitination	9	ubiquitin-proteasome
1.62e-07	25	5346	23	0.004	0.92	GO:0070536	BP	29	protein K63-linked deubiquitination	10	ubiquitin-proteasome
5.26e-06	22	5346	20	0.004	0.909	GO:0071108	BP	29	protein K48-linked deubiquitination	10	ubiquitin-proteasome
1.64e-93	380	5346	304	0.057	0.8	GO:0010498	BP	29	proteasomal protein catabolic process	8	ubiquitin-proteasome
1.93e-108	553	5346	411	0.077	0.743	GO:0006511	BP	29	ubiquitin-dependent protein catabolic process	9	ubiquitin-proteasome
1.36e-93	351	5346	288	0.054	0.821	GO:0043161	BP	29	proteasome-mediated ubiquitin-dependent protein catabolic process	10	ubiquitin-proteasome
7.63e-44	202	5346	157	0.029	0.777	GO:0042787	BP	29	protein ubiquitination involved in ubiquitin-dependent protein catabolic process	10	ubiquitin-proteasome
0.0202	17	5346	14	0.003	0.824	GO:0090083	BP	29	regulation of inclusion body assembly	5	ubiquitin-proteasome
6.66e-56	240	5346	190	0.036	0.792	GO:0031396	BP	29	regulation of protein ubiquitination	8	ubiquitin-proteasome
3.53e-29	114	5346	94	0.018	0.825	GO:0051438	BP	29	regulation of ubiquitin-protein transferase activity	9	ubiquitin-proteasome
3.39e-20	83	5346	68	0.013	0.819	GO:1904666	BP	29	regulation of ubiquitin protein ligase activity	10	ubiquitin-proteasome
3.05e-32	141	5346	112	0.021	0.794	GO:0061136	BP	29	regulation of proteasomal protein catabolic process	8	ubiquitin-proteasome
1.03e-28	106	5346	89	0.017	0.84	GO:0032434	BP	29	regulation of proteasomal ubiquitin-dependent protein catabolic process	9	ubiquitin-proteasome
6.62e-23	98	5346	79	0.015	0.806	GO:2000058	BP	29	regulation of protein ubiquitination involved in ubiquitin-dependent protein catabolic process	8	ubiquitin-proteasome
2.35e-45	172	5346	142	0.027	0.826	GO:0031398	BP	29	positive regulation of protein ubiquitination	8	ubiquitin-proteasome
1.54e-26	99	5346	83	0.016	0.838	GO:0051443	BP	29	positive regulation of ubiquitin-protein transferase activity	9	ubiquitin-proteasome
1.74e-20	79	5346	66	0.012	0.835	GO:1904668	BP	29	positive regulation of ubiquitin protein ligase activity	10	ubiquitin-proteasome
2.93e-21	83	5346	69	0.013	0.831	GO:1901800	BP	29	positive regulation of proteasomal protein catabolic process	8	ubiquitin-proteasome
7.82e-20	68	5346	59	0.011	0.868	GO:0032436	BP	29	positive regulation of proteasomal ubiquitin-dependent protein catabolic process	9	ubiquitin-proteasome
2.33e-22	90	5346	74	0.014	0.822	GO:2000060	BP	29	positive regulation of protein ubiquitination involved in ubiquitin-dependent protein catabolic process	8	ubiquitin-proteasome
5.16e-27	127	5346	99	0.019	0.78	GO:0031397	BP	29	negative regulation of protein ubiquitination	8	ubiquitin-proteasome
1.35e-21	79	5346	67	0.013	0.848	GO:0051444	BP	29	negative regulation of ubiquitin-protein transferase activity	9	ubiquitin-proteasome
8.86e-19	73	5346	61	0.011	0.836	GO:1904667	BP	29	negative regulation of ubiquitin protein ligase activity	10	ubiquitin-proteasome
0.000244	34	5346	25	0.005	0.735	GO:1901799	BP	29	negative regulation of proteasomal protein catabolic process	8	ubiquitin-proteasome
5.79e-05	27	5346	22	0.004	0.815	GO:0032435	BP	29	negative regulation of proteasomal ubiquitin-dependent protein catabolic process	9	ubiquitin-proteasome
1.18e-20	77	5346	65	0.012	0.844	GO:0031145	BP	29	anaphase-promoting complex-dependent catabolic process	11	ubiquitin-proteasome - cell cycle
2.03e-19	72	5346	61	0.011	0.847	GO:0051439	BP	29	regulation of ubiquitin-protein ligase activity involved in mitotic cell cycle	11	ubiquitin-proteasome - cell cycle
3.49e-20	76	5346	64	0.012	0.842	GO:0051437	BP	29	positive regulation of ubiquitin-protein ligase activity involved in regulation of mitotic cell cycle transition	9	ubiquitin-proteasome - cell cycle
6e-19	71	5346	60	0.011	0.845	GO:0051436	BP	29	negative regulation of ubiquitin-protein ligase activity involved in mitotic cell cycle	11	ubiquitin-proteasome - cell cycle
3.31e-17	83	5346	65	0.012	0.783	GO:0036503	BP	29	ERAD pathway	4	ubiquitin-proteasome - ER
1.5e-13	66	5346	52	0.01	0.788	GO:0030433	BP	29	ER-associated ubiquitin-dependent protein catabolic process	5	ubiquitin-proteasome - ER
1.41e-11	127	5346	79	0.015	0.622	GO:0030968	BP	29	endoplasmic reticulum unfolded protein response	5	ubiquitin-proteasome - ER
5.79e-05	27	5346	22	0.004	0.815	GO:1904292	BP	29	regulation of ERAD pathway	6	ubiquitin-proteasome - ER
0.0383	9	5346	9	0.002	1	GO:1903069	BP	29	regulation of ER-associated ubiquitin-dependent protein catabolic process	10	ubiquitin-proteasome - ER
1.28e-10	39	5346	34	0.006	0.872	GO:0016574	BP	29	histone ubiquitination	8	ubiquitin-proteasome - histone
7.21e-06	19	5346	18	0.003	0.947	GO:0033522	BP	29	histone H2A ubiquitination	9	ubiquitin-proteasome - histone
0.000371	23	5346	19	0.004	0.826	GO:0010390	BP	29	histone monoubiquitination	9	ubiquitin-proteasome - histone
0.0281	12	5346	11	0.002	0.917	GO:0035518	BP	29	histone H2A monoubiquitination	10	ubiquitin-proteasome - histone
5.24e-05	20	5346	18	0.003	0.9	GO:0036499	BP	29	PERK-mediated unfolded protein response	6	ubiquitin-proteasome - PERK
2.93e-05	23	5346	20	0.004	0.87	GO:0031146	BP	29	SCF-dependent proteasomal ubiquitin-dependent protein catabolic process	11	ubiquitin-proteasome - SCF
1.93e-21	177	5346	117	0.022	0.661	GO:0035966	BP	29	response to topologically incorrect protein	4	UPR
1.7e-18	167	5346	108	0.02	0.647	GO:0006986	BP	29	response to unfolded protein	5	UPR
0.0149	15	5346	13	0.002	0.867	GO:0051788	BP	29	response to misfolded protein	5	UPR
9.11e-15	138	5346	89	0.017	0.645	GO:0035967	BP	29	cellular response to topologically incorrect protein	5	UPR
5.57e-12	130	5346	81	0.015	0.623	GO:0034620	BP	29	cellular response to unfolded protein	6	UPR
0.0281	12	5346	11	0.002	0.917	GO:0071218	BP	29	cellular response to misfolded protein	6	UPR
5.58e-08	204	5346	104	0.019	0.51	GO:0007033	BP	29	vacuole organization	5	vesicle
2.79e-06	323	5346	144	0.027	0.446	GO:0016050	BP	29	vesicle organization	5	vesicle
0.00543	42	5346	27	0.005	0.643	GO:0044088	BP	29	regulation of vacuole organization	6	vesicle
8.68e-12	270	5346	139	0.026	0.515	GO:0007034	BP	29	vacuolar transport	5	vesicle - transport
7.88e-36	1388	5346	621	0.116	0.447	GO:0016192	BP	29	vesicle-mediated transport	5	vesicle - transport
2.05e-12	239	5346	128	0.024	0.536	GO:0051648	BP	29	vesicle localization	5	vesicle - transport
0.00618	40	5346	26	0.005	0.65	GO:0099518	BP	29	vesicle cytoskeletal trafficking	6	vesicle - transport
0.00779	36	5346	24	0.004	0.667	GO:0047496	BP	29	vesicle transport along microtubule	8	vesicle - transport
0.0462	77	5346	40	0.007	0.519	GO:0006903	BP	29	vesicle targeting	4	vesicle - transport
0.00059	29	5346	22	0.004	0.759	GO:1903335	BP	29	regulation of vacuolar transport	5	vesicle - transport
1.13e-19	416	5346	215	0.04	0.517	GO:0060627	BP	29	regulation of vesicle-mediated transport	4	vesicle - transport
0.00568	65	5346	37	0.007	0.569	GO:0075733	BP	29	intracellular transport of virus	6	virus
0.0227	187	5346	82	0.015	0.439	GO:0050688	BP	29	regulation of defense response to virus	5	virus
0.000371	23	5346	19	0.004	0.826	GO:0032897	BP	29	negative regulation of viral transcription	6	virus
3.3e-104	1018	5346	622	0.116	0.611	GO:0016032	BP	29	viral process	4	virus
0.000665	68	5346	40	0.007	0.588	GO:0046794	BP	29	transport of virus	5	virus
8.78e-58	429	5346	287	0.054	0.669	GO:0019058	BP	29	viral life cycle	5	virus
2.54e-48	183	5346	151	0.028	0.825	GO:0019080	BP	29	viral gene expression	6	virus
3.17e-15	97	5346	70	0.013	0.722	GO:0019079	BP	29	viral genome replication	5	virus
3.87e-07	34	5346	28	0.005	0.824	GO:0019076	BP	29	viral release from host cell	5	virus
0.011	10	5346	10	0.002	1	GO:0019081	BP	29	viral translation	7	virus
2.73e-44	172	5346	141	0.026	0.82	GO:0019083	BP	29	viral transcription	8	virus
9.61e-05	37	5346	27	0.005	0.73	GO:0019048	BP	29	modulation by virus of host morphology or physiology	7	virus
1.81e-11	408	5346	191	0.036	0.468	GO:0009615	BP	29	response to virus	6	virus
9.4e-05	35	5346	26	0.005	0.743	GO:0098586	BP	29	cellular response to virus	7	virus
0.00011	327	5346	140	0.026	0.428	GO:0051607	BP	29	defense response to virus	7	virus
0.0274	23	5346	17	0.003	0.739	GO:0019054	BP	29	modulation by virus of host process	5	virus
1.17e-24	351	5346	199	0.037	0.567	GO:0050792	BP	29	regulation of viral process	4	virus
2.31e-29	166	5346	122	0.023	0.735	GO:1903900	BP	29	regulation of viral life cycle	5	virus
2.54e-05	30	5346	24	0.004	0.8	GO:1902186	BP	29	regulation of viral release from host cell	6	virus
1.04e-13	77	5346	58	0.011	0.753	GO:0045069	BP	29	regulation of viral genome replication	6	virus
1.09e-16	59	5346	51	0.01	0.864	GO:0046782	BP	29	regulation of viral transcription	8	virus
0.0265	21	5346	16	0.003	0.762	GO:0043921	BP	29	modulation by host of viral transcription	9	virus
0.0105	28	5346	20	0.004	0.714	GO:0050690	BP	29	regulation of defense response to virus by virus	6	virus
2.34e-23	99	5346	80	0.015	0.808	GO:0048524	BP	29	positive regulation of viral process	4	virus
8.94e-24	86	5346	73	0.014	0.849	GO:1903902	BP	29	positive regulation of viral life cycle	5	virus
1.08e-08	30	5346	27	0.005	0.9	GO:0045070	BP	29	positive regulation of viral genome replication	6	virus
3.88e-10	38	5346	33	0.006	0.868	GO:0050434	BP	29	positive regulation of viral transcription	7	virus
3.15e-10	103	5346	66	0.012	0.641	GO:0048525	BP	29	negative regulation of viral process	4	virus
4.43e-08	84	5346	54	0.01	0.643	GO:1903901	BP	29	negative regulation of viral life cycle	5	virus
7.21e-05	49	5346	33	0.006	0.673	GO:0045071	BP	29	negative regulation of viral genome replication	6	virus
