# Supplementary material for: Stratification of candidate genes for Parkinson’s disease using weighted protein-protein interaction network analysis
Source: BMC Genomics. 2018 Jun 13;19:452. doi: 10.1186/s12864-018-4804-9 (PMC6000968; doi:10.1186/s12864-018-4804-9)
Supplement: Supplementary file 6 — g:Pprofiler enrichment for the FTD IIHs. (XLSX 23 kb) [file 12864_2018_4804_MOESM6_ESM.xlsx]

## Sheet: FTD-IIHs
p-value	T	Q	Q&T	Q&T/Q	Q&T/T	term ID	t type	t group	t name	t depth	Q&T list	Semantic Class
0.0225	333	29	6	0.207	0.018	GO:0030198	BP	4	extracellular matrix organization	3	FSCN1,HSP90AB1,HSPA8,FN1,APP,VCAM1	adhesion cell matrix
4.96e-08	1651	29	17	0.586	0.01	GO:0007049	BP	4	cell cycle	2	HSP90AA1,EP300,HSPA8,TRIM32,COPS5,CDK2,PIN1,PML,TP53,APP,EGFR,RPS3,MCM7,TUBA1A,PDCD6IP,HTT,GNB2L1	cell cycle
1.22e-05	934	29	12	0.414	0.013	GO:0000278	BP	4	mitotic cell cycle	3	HSP90AA1,EP300,CDK2,PIN1,PML,TP53,APP,EGFR,RPS3,MCM7,TUBA1A,HTT	cell cycle
1.08e-05	924	29	12	0.414	0.013	GO:0051726	BP	4	regulation of cell cycle	3	EP300,HSPA8,TRIM32,COPS5,CDK2,PIN1,PML,TP53,APP,EGFR,PDCD6IP,GNB2L1	cell cycle
0.0102	453	29	7	0.241	0.015	GO:0007346	BP	4	regulation of mitotic cell cycle	4	EP300,CDK2,PIN1,PML,TP53,APP,EGFR	cell cycle
0.000867	313	29	7	0.241	0.022	GO:0045787	BP	4	positive regulation of cell cycle	3	EP300,TRIM32,CDK2,PML,TP53,APP,EGFR	cell cycle
4.39e-05	1295	29	13	0.448	0.01	GO:0022402	BP	4	cell cycle process	1	HSP90AA1,EP300,CDK2,PIN1,PML,TP53,APP,EGFR,RPS3,MCM7,TUBA1A,PDCD6IP,HTT	cell cycle
5.01e-06	863	29	12	0.414	0.014	GO:1903047	BP	4	mitotic cell cycle process	2	HSP90AA1,EP300,CDK2,PIN1,PML,TP53,APP,EGFR,RPS3,MCM7,TUBA1A,HTT	cell cycle
0.00272	544	29	8	0.276	0.015	GO:0010564	BP	4	regulation of cell cycle process	2	EP300,CDK2,PIN1,PML,TP53,APP,EGFR,PDCD6IP	cell cycle
0.04	103	29	4	0.138	0.039	GO:0071156	BP	4	regulation of cell cycle arrest	3	EP300,CDK2,PML,TP53	cell cycle
0.0286	201	29	5	0.172	0.025	GO:0045930	BP	4	negative regulation of mitotic cell cycle	1	EP300,CDK2,PML,TP53,EGFR	cell cycle
0.0162	82	29	4	0.138	0.049	GO:0071158	BP	4	positive regulation of cell cycle arrest	1	EP300,CDK2,PML,TP53	cell cycle
0.00639	65	29	4	0.138	0.062	GO:0072395	BP	4	signal transduction involved in cell cycle checkpoint	1	EP300,CDK2,PML,TP53	cell cycle - checkpoint
0.00528	62	29	4	0.138	0.065	GO:0072413	BP	4	signal transduction involved in mitotic cell cycle checkpoint	2	EP300,CDK2,PML,TP53	cell cycle - checkpoint
0.00812	69	29	4	0.138	0.058	GO:0044819	BP	4	mitotic G1/S transition checkpoint	1	EP300,CDK2,PML,TP53	cell cycle - checkpoint
0.000119	516	29	9	0.31	0.017	GO:0044770	BP	4	cell cycle phase transition	2	HSP90AA1,EP300,CDK2,PML,TP53,APP,EGFR,MCM7,TUBA1A	cell cycle - phase transition
0.00302	235	29	6	0.207	0.026	GO:0044843	BP	4	cell cycle G1/S phase transition	3	EP300,CDK2,PML,TP53,EGFR,MCM7	cell cycle - phase transition
0.0218	190	29	5	0.172	0.026	GO:0044839	BP	4	cell cycle G2/M phase transition	3	HSP90AA1,CDK2,TP53,APP,TUBA1A	cell cycle - phase transition
7.65e-05	490	29	9	0.31	0.018	GO:0044772	BP	4	mitotic cell cycle phase transition	3	HSP90AA1,EP300,CDK2,PML,TP53,APP,EGFR,MCM7,TUBA1A	cell cycle - phase transition
0.00235	225	29	6	0.207	0.027	GO:0000082	BP	4	G1/S transition of mitotic cell cycle	4	EP300,CDK2,PML,TP53,EGFR,MCM7	cell cycle - phase transition
0.0147	309	29	6	0.207	0.019	GO:1901987	BP	4	regulation of cell cycle phase transition	3	EP300,CDK2,PML,TP53,APP,EGFR	cell cycle - phase transition
0.00507	141	29	5	0.172	0.035	GO:1902806	BP	4	regulation of cell cycle G1/S phase transition	4	EP300,CDK2,PML,TP53,EGFR	cell cycle - phase transition
0.0098	288	29	6	0.207	0.021	GO:1901990	BP	4	regulation of mitotic cell cycle phase transition	4	EP300,CDK2,PML,TP53,APP,EGFR	cell cycle - phase transition
0.00353	131	29	5	0.172	0.038	GO:2000045	BP	4	regulation of G1/S transition of mitotic cell cycle	5	EP300,CDK2,PML,TP53,EGFR	cell cycle - phase transition
0.0279	94	29	4	0.138	0.043	GO:1902807	BP	4	negative regulation of cell cycle G1/S phase transition	1	EP300,CDK2,PML,TP53	cell cycle - phase transition
0.0245	91	29	4	0.138	0.044	GO:2000134	BP	4	negative regulation of G1/S transition of mitotic cell cycle	2	EP300,CDK2,PML,TP53	cell cycle - phase transition
7.08e-06	85	29	6	0.207	0.071	GO:0048144	BP	3	fibroblast proliferation	1	ESR1,FN1,TRIM32,PML,TP53,EGFR	DEVELOPMENT cell-proliferation epithel.
6.59e-06	84	29	6	0.207	0.071	GO:0048145	BP	3	regulation of fibroblast proliferation	2	ESR1,FN1,TRIM32,PML,TP53,EGFR	DEVELOPMENT cell-proliferation epithel.
0.00259	52	29	4	0.138	0.077	GO:0048146	BP	3	positive regulation of fibroblast proliferation	2	ESR1,FN1,PML,EGFR	DEVELOPMENT cell-proliferation epithel.
2.86e-08	1879	29	18	0.621	0.01	GO:0008219	BP	4	cell death	2	HSP90AA1,ESR1,HSP90AB1,EP300,HDAC1,TRIM32,TCP1,PIN1,PML,TP53,APP,EGFR,RPS3,YWHAZ,VCP,PDCD6IP,HTT,GNB2L1	cell death
1.1e-08	1776	29	18	0.621	0.01	GO:0012501	BP	4	programmed cell death	3	HSP90AA1,ESR1,HSP90AB1,EP300,HDAC1,TRIM32,TCP1,PIN1,PML,TP53,APP,EGFR,RPS3,YWHAZ,VCP,PDCD6IP,HTT,GNB2L1	cell death
8.82e-09	1753	29	18	0.621	0.01	GO:0006915	BP	4	apoptotic process	4	HSP90AA1,ESR1,HSP90AB1,EP300,HDAC1,TRIM32,TCP1,PIN1,PML,TP53,APP,EGFR,RPS3,YWHAZ,VCP,PDCD6IP,HTT,GNB2L1	cell death
0.00868	282	29	6	0.207	0.021	GO:0070997	BP	4	neuron death	3	HSP90AB1,HDAC1,PIN1,TP53,APP,GNB2L1	cell death
0.0361	211	29	5	0.172	0.024	GO:0051402	BP	4	neuron apoptotic process	4	HSP90AB1,HDAC1,PIN1,TP53,APP	cell death
1.49e-05	1442	29	14	0.483	0.01	GO:0010941	BP	4	regulation of cell death	3	ESR1,HSP90AB1,HDAC1,TRIM32,TCP1,PIN1,PML,TP53,EGFR,RPS3,YWHAZ,VCP,HTT,GNB2L1	cell death
6.71e-06	1356	29	14	0.483	0.01	GO:0043067	BP	4	regulation of programmed cell death	4	ESR1,HSP90AB1,HDAC1,TRIM32,TCP1,PIN1,PML,TP53,EGFR,RPS3,YWHAZ,VCP,HTT,GNB2L1	cell death
5.81e-06	1341	29	14	0.483	0.01	GO:0042981	BP	4	regulation of apoptotic process	5	ESR1,HSP90AB1,HDAC1,TRIM32,TCP1,PIN1,PML,TP53,EGFR,RPS3,YWHAZ,VCP,HTT,GNB2L1	cell death
0.00474	586	29	8	0.276	0.014	GO:0010942	BP	4	positive regulation of cell death	3	HDAC1,PIN1,PML,TP53,RPS3,YWHAZ,VCP,GNB2L1	cell death
0.00324	557	29	8	0.276	0.014	GO:0043068	BP	4	positive regulation of programmed cell death	4	HDAC1,PIN1,PML,TP53,RPS3,YWHAZ,VCP,GNB2L1	cell death
0.00303	552	29	8	0.276	0.014	GO:0043065	BP	4	positive regulation of apoptotic process	5	HDAC1,PIN1,PML,TP53,RPS3,YWHAZ,VCP,GNB2L1	cell death
0.00855	859	29	9	0.31	0.01	GO:0060548	BP	4	negative regulation of cell death	2	HSP90AB1,HDAC1,TRIM32,PIN1,TP53,EGFR,YWHAZ,HTT,GNB2L1	cell death
0.046	799	29	8	0.276	0.01	GO:0043069	BP	4	negative regulation of programmed cell death	3	HSP90AB1,HDAC1,TRIM32,PIN1,TP53,EGFR,YWHAZ,HTT	cell death
0.0409	786	29	8	0.276	0.01	GO:0043066	BP	4	negative regulation of apoptotic process	4	HSP90AB1,HDAC1,TRIM32,PIN1,TP53,EGFR,YWHAZ,HTT	cell death
0.00736	274	29	6	0.207	0.022	GO:0097193	BP	4	intrinsic apoptotic signaling pathway	4	EP300,TRIM32,PML,TP53,RPS3,GNB2L1	cell death - intrinsic apoptosis
0.00371	567	29	8	0.276	0.014	GO:0097190	BP	4	apoptotic signaling pathway	3	EP300,TRIM32,PML,TP53,RPS3,YWHAZ,HTT,GNB2L1	cell death - signaling
0.00257	368	29	7	0.241	0.019	GO:2001233	BP	4	regulation of apoptotic signaling pathway	4	TRIM32,PML,TP53,RPS3,YWHAZ,HTT,GNB2L1	cell death - signaling
0.013	171	29	5	0.172	0.029	GO:2001235	BP	4	positive regulation of apoptotic signaling pathway	4	PML,TP53,RPS3,YWHAZ,GNB2L1	cell death - signaling
0.00108	481	29	8	0.276	0.017	GO:0016049	BP	4	cell growth	2	FN1,TRIM32,PIN1,PML,TP53,APP,EGFR,GNB2L1	development
0.00312	379	29	7	0.241	0.018	GO:0001558	BP	4	regulation of cell growth	4	FN1,TRIM32,PIN1,PML,TP53,EGFR,GNB2L1	development
1.99e-05	764	29	11	0.379	0.014	GO:0006974	BP	4	cellular response to DNA damage stimulus	3	EP300,STUB1,TRIM32,COPS5,CDK2,PML,TP53,EGFR,RPS3,VCP,MCM7	DNA - damage
0.00107	103	29	5	0.172	0.049	GO:0008630	BP	4	intrinsic apoptotic signaling pathway in response to DNA damage	5	EP300,TRIM32,PML,TP53,RPS3	DNA - damage cell death
0.0329	98	29	4	0.138	0.041	GO:0044774	BP	4	mitotic DNA integrity checkpoint	4	EP300,CDK2,PML,TP53	DNA - damage checkpoint
0.0256	92	29	4	0.138	0.043	GO:0044773	BP	4	mitotic DNA damage checkpoint	4	EP300,CDK2,PML,TP53	DNA - damage checkpoint
0.0432	105	29	4	0.138	0.038	GO:0030330	BP	4	DNA damage response, signal transduction by p53 class mediator	5	EP300,CDK2,PML,TP53	DNA - damage checkpoint
0.0086	70	29	4	0.138	0.057	GO:0044783	BP	4	G1 DNA damage checkpoint	1	EP300,CDK2,PML,TP53	DNA - damage checkpoint
0.006	64	29	4	0.138	0.062	GO:0072401	BP	4	signal transduction involved in DNA integrity checkpoint	2	EP300,CDK2,PML,TP53	DNA - damage checkpoint
0.00528	62	29	4	0.138	0.065	GO:1902403	BP	4	signal transduction involved in mitotic DNA integrity checkpoint	3	EP300,CDK2,PML,TP53	DNA - damage checkpoint
0.00812	69	29	4	0.138	0.058	GO:0031571	BP	4	mitotic G1 DNA damage checkpoint	2	EP300,CDK2,PML,TP53	DNA - damage checkpoint
0.006	64	29	4	0.138	0.062	GO:0072422	BP	4	signal transduction involved in DNA damage checkpoint	1	EP300,CDK2,PML,TP53	DNA - damage checkpoint
0.00494	61	29	4	0.138	0.066	GO:1902400	BP	4	intracellular signal transduction involved in G1 DNA damage checkpoint	2	EP300,CDK2,PML,TP53	DNA - damage checkpoint
0.00528	62	29	4	0.138	0.065	GO:1902402	BP	4	signal transduction involved in mitotic DNA damage checkpoint	2	EP300,CDK2,PML,TP53	DNA - damage checkpoint
0.00494	61	29	4	0.138	0.066	GO:0072431	BP	4	signal transduction involved in mitotic G1 DNA damage checkpoint	3	EP300,CDK2,PML,TP53	DNA - damage checkpoint
0.00462	60	29	4	0.138	0.067	GO:0006977	BP	4	DNA damage response, signal transduction by p53 class mediator resulting in cell cycle arrest	4	EP300,CDK2,PML,TP53	DNA - damage checkpoint
0.000164	938	29	11	0.379	0.012	GO:0006259	BP	4	DNA metabolic process	1	EP300,STUB1,TCP1,COPS5,CDK2,PML,TP53,EGFR,RPS3,VCP,MCM7	DNA - metabolism
0.0293	349	29	6	0.207	0.017	GO:0051052	BP	4	regulation of DNA metabolic process	2	TCP1,CDK2,PML,TP53,EGFR,RPS3	DNA - metabolism
0.0223	191	29	5	0.172	0.026	GO:0051054	BP	4	positive regulation of DNA metabolic process	2	TCP1,CDK2,PML,EGFR,RPS3	DNA - metabolism
8.64e-05	497	29	9	0.31	0.018	GO:0006281	BP	4	DNA repair	2	EP300,STUB1,COPS5,CDK2,PML,TP53,EGFR,RPS3,VCP	DNA - repair
0.000222	256	29	7	0.241	0.027	GO:0034976	BP	4	response to endoplasmic reticulum stress	3	EP300,STUB1,COPS5,PML,TP53,VCP,GNB2L1	ER - stress
0.00991	1416	29	11	0.379	0.008	GO:0010629	BP	4	negative regulation of gene expression	5	ESR1,EP300,HSPA8,HDAC1,TRIM32,CDK2,PML,TP53,EGFR,RPS3,GNB2L1	gene expression
0.000683	453	29	8	0.276	0.018	GO:0010608	BP	4	posttranscriptional regulation of gene expression	1	ELAVL1,ESR1,HSPA8,APP,EGFR,RPS3,YWHAZ,GNB2L1	gene expression
6.41e-05	1616	29	14	0.483	0.009	GO:0010628	BP	4	positive regulation of gene expression	1	ELAVL1,ESR1,EP300,HSPA8,FN1,HDAC1,COPS5,CDK2,PIN1,PML,TP53,APP,EGFR,RPS3	gene expression
0.0291	95	29	4	0.138	0.042	GO:0007006	BP	19	mitochondrial membrane organization	1	HSP90AA1,TP53,YWHAZ,HSPA4	mitochondria
0.0108	22	29	3	0.103	0.136	GO:0097435	BP	4	fibril organization	4	HSP90AB1,HSPA8,APP	cytosketeton
0.00123	3611	29	18	0.621	0.005	GO:0006996	BP	4	organelle organization	3	FSCN1,HSP90AA1,ESR1,EP300,HDAC1,TRIM32,TCP1,COPS5,CDK2,PIN1,PML,TP53,RPS3,YWHAZ,MCM7,PDCD6IP,HSPA4,HTT	organelle
0.00347	562	29	8	0.276	0.014	GO:0010638	BP	4	positive regulation of organelle organization	1	FSCN1,TCP1,PML,TP53,RPS3,YWHAZ,PDCD6IP,HTT	organelle
1.51e-05	2375	29	17	0.586	0.007	GO:0008104	BP	4	protein localization	3	HSP90AA1,ESR1,HSP90AB1,HSPA8,FN1,HDAC1,TCP1,PIN1,PML,TP53,EGFR,RPS3,YWHAZ,VCP,PDCD6IP,HSPA4,GNB2L1	protein localization
2.52e-05	1794	29	15	0.517	0.008	GO:0015031	BP	4	protein transport	4	HSP90AA1,HSP90AB1,HSPA8,FN1,HDAC1,TCP1,PML,TP53,EGFR,RPS3,YWHAZ,VCP,PDCD6IP,HSPA4,GNB2L1	protein localization
5.21e-06	866	29	12	0.414	0.014	GO:0033365	BP	4	protein localization to organelle	5	HSP90AA1,ESR1,HSP90AB1,HSPA8,TCP1,PIN1,PML,TP53,EGFR,RPS3,YWHAZ,HSPA4	protein localization
4.82e-05	635	29	10	0.345	0.016	GO:0072594	BP	4	establishment of protein localization to organelle	6	HSP90AA1,HSP90AB1,HSPA8,TCP1,PML,TP53,EGFR,RPS3,YWHAZ,HSPA4	protein localization
0.013	672	29	8	0.276	0.012	GO:0006605	BP	4	protein targeting	5	HSP90AA1,HSP90AB1,HSPA8,PML,EGFR,RPS3,YWHAZ,HSPA4	protein localization
0.0149	310	29	6	0.207	0.019	GO:0017038	BP	4	protein import	4	HSP90AA1,HSP90AB1,HSPA8,PML,EGFR,HSPA4	protein localization
1.1e-05	925	29	12	0.414	0.013	GO:0032880	BP	4	regulation of protein localization	3	HSP90AA1,HSP90AB1,HSPA8,FN1,HDAC1,TCP1,PIN1,PML,TP53,EGFR,YWHAZ,GNB2L1	protein localization
0.00243	536	29	8	0.276	0.015	GO:1903827	BP	4	regulation of cellular protein localization	4	HSP90AA1,HSP90AB1,TCP1,PIN1,TP53,EGFR,YWHAZ,GNB2L1	protein localization
0.0194	500	29	7	0.241	0.014	GO:1904951	BP	4	positive regulation of establishment of protein localization	2	HSP90AA1,HSP90AB1,TCP1,TP53,EGFR,YWHAZ,GNB2L1	protein localization
0.0017	346	29	7	0.241	0.02	GO:1903829	BP	4	positive regulation of cellular protein localization	2	HSP90AA1,HSP90AB1,TCP1,TP53,EGFR,YWHAZ,GNB2L1	protein localization
0.0153	482	29	7	0.241	0.015	GO:0072657	BP	4	protein localization to membrane	4	HSP90AA1,TP53,EGFR,RPS3,YWHAZ,HSPA4,GNB2L1	protein localization - membrane
0.0021	357	29	7	0.241	0.02	GO:0090150	BP	4	establishment of protein localization to membrane	5	HSP90AA1,TP53,EGFR,RPS3,YWHAZ,HSPA4,GNB2L1	protein localization - membrane
0.027	344	29	6	0.207	0.017	GO:0034504	BP	4	protein localization to nucleus	6	HSP90AA1,HSP90AB1,TCP1,PIN1,PML,EGFR	protein localization -nucleus
0.0345	209	29	5	0.172	0.024	GO:1900180	BP	4	regulation of protein localization to nucleus	5	HSP90AA1,HSP90AB1,TCP1,PIN1,EGFR	protein localization -nucleus
0.0334	8045	29	24	0.828	0.003	GO:0050896	BP	4	response to stimulus	1	HSP90AA1,ESR1,HSP90AB1,EP300,STUB1,HSPA8,FN1,HDAC1,TRIM32,COPS5,CDK2,PIN1,PML,TP53,APP,EGFR,RPS3,VCAM1,YWHAZ,VCP,MCM7,HSPA4,HTT,GNB2L1	response to stimulus
0.00229	1504	29	12	0.414	0.008	GO:0009719	BP	4	response to endogenous stimulus	2	HSP90AA1,ESR1,HSP90AB1,EP300,STUB1,HDAC1,PIN1,PML,APP,EGFR,VCAM1,MCM7	response to stimulus
1.1e-05	3945	29	21	0.724	0.005	GO:0042221	BP	4	response to chemical	2	HSP90AA1,ESR1,HSP90AB1,EP300,STUB1,HSPA8,HDAC1,TRIM32,COPS5,CDK2,PIN1,PML,TP53,APP,EGFR,RPS3,VCAM1,VCP,MCM7,HSPA4,GNB2L1	response to stimulus
1.37e-05	2723	29	18	0.621	0.007	GO:0010033	BP	4	response to organic substance	3	HSP90AA1,ESR1,HSP90AB1,EP300,STUB1,HSPA8,HDAC1,TRIM32,COPS5,PIN1,PML,APP,EGFR,VCAM1,VCP,MCM7,HSPA4,GNB2L1	response to stimulus
5.77e-05	1073	29	12	0.414	0.011	GO:0009628	BP	4	response to abiotic stimulus	2	HSP90AA1,HSP90AB1,EP300,HSPA8,HDAC1,TRIM32,PML,TP53,APP,EGFR,VCAM1,HTT	response to stimulus
0.0104	291	29	6	0.207	0.021	GO:0009416	BP	4	response to light stimulus	4	EP300,TRIM32,PML,TP53,APP,EGFR	response to stimulus
1.47e-06	3552	29	21	0.724	0.006	GO:0048583	BP	4	regulation of response to stimulus	2	HSP90AA1,ESR1,HSP90AB1,EP300,STUB1,HSPA8,FN1,HDAC1,TRIM32,COPS5,CDK2,PIN1,PML,TP53,APP,EGFR,RPS3,VCAM1,YWHAZ,HTT,GNB2L1	response to stimulus
0.000462	1890	29	14	0.483	0.007	GO:0048584	BP	4	positive regulation of response to stimulus	2	HSP90AA1,ESR1,HSP90AB1,EP300,HDAC1,TRIM32,PIN1,PML,TP53,EGFR,RPS3,YWHAZ,HTT,GNB2L1	response to stimulus
0.00553	6717	29	23	0.793	0.003	GO:0051716	BP	4	cellular response to stimulus	1	HSP90AA1,ESR1,HSP90AB1,EP300,STUB1,HSPA8,FN1,HDAC1,TRIM32,COPS5,CDK2,PIN1,PML,TP53,APP,EGFR,RPS3,VCAM1,YWHAZ,VCP,MCM7,HTT,GNB2L1	response to stimulus
4.55e-06	2546	29	18	0.621	0.007	GO:0070887	BP	4	cellular response to chemical stimulus	2	ESR1,HSP90AB1,EP300,STUB1,HDAC1,TRIM32,COPS5,CDK2,PIN1,PML,TP53,APP,EGFR,RPS3,VCAM1,VCP,MCM7,GNB2L1	response to stimulus
0.000219	2105	29	15	0.517	0.007	GO:0071310	BP	4	cellular response to organic substance	3	ESR1,HSP90AB1,EP300,STUB1,HDAC1,TRIM32,COPS5,PIN1,PML,APP,EGFR,VCAM1,VCP,MCM7,GNB2L1	response to stimulus
0.0448	106	29	4	0.138	0.038	GO:0034605	BP	4	cellular response to heat	1	HSP90AA1,HSP90AB1,EP300,HSPA8	response to stimulus
0.0113	75	29	4	0.138	0.053	GO:1900034	BP	4	regulation of cellular response to heat	2	HSP90AA1,HSP90AB1,EP300,HSPA8	response to stimulus
0.00647	423	29	7	0.241	0.017	GO:0009314	BP	4	response to radiation	3	EP300,TRIM32,PML,TP53,APP,EGFR,VCAM1	response to stimulus - radiation
0.00269	124	29	5	0.172	0.04	GO:0009411	BP	4	response to UV	5	EP300,TRIM32,PML,TP53,EGFR	response to stimulus - radiation
0.00601	1345	29	11	0.379	0.008	GO:0051254	BP	4	positive regulation of RNA metabolic process	4	ESR1,EP300,HSPA8,HDAC1,COPS5,CDK2,PIN1,PML,TP53,APP,EGFR	RNA - metabolism
0.0346	1303	29	10	0.345	0.008	GO:1902680	BP	4	positive regulation of RNA biosynthetic process	2	ESR1,EP300,HDAC1,COPS5,CDK2,PIN1,PML,TP53,APP,EGFR	RNA - metabolism
0.00376	5977	29	22	0.759	0.004	GO:0023052	BP	4	signaling	1	HSP90AA1,ESR1,HSP90AB1,EP300,STUB1,HSPA8,FN1,HDAC1,TRIM32,COPS5,CDK2,PIN1,PML,TP53,APP,EGFR,RPS3,VCAM1,YWHAZ,VCP,HTT,GNB2L1	signaling
0.00391	5990	29	22	0.759	0.004	GO:0007154	BP	4	cell communication	2	HSP90AA1,ESR1,HSP90AB1,EP300,STUB1,HSPA8,FN1,HDAC1,TRIM32,COPS5,CDK2,PIN1,PML,TP53,APP,EGFR,RPS3,VCAM1,YWHAZ,VCP,HTT,GNB2L1	signaling
6.24e-05	2991	29	18	0.621	0.006	GO:0023051	BP	4	regulation of signaling	2	ESR1,HSP90AB1,EP300,STUB1,FN1,HDAC1,TRIM32,COPS5,CDK2,PIN1,PML,TP53,APP,EGFR,RPS3,YWHAZ,HTT,GNB2L1	signaling
4.68e-05	2938	29	18	0.621	0.006	GO:0010646	BP	4	regulation of cell communication	3	ESR1,HSP90AB1,EP300,STUB1,FN1,HDAC1,TRIM32,COPS5,CDK2,PIN1,PML,TP53,APP,EGFR,RPS3,YWHAZ,HTT,GNB2L1	signaling
0.00568	5530	29	21	0.724	0.004	GO:0007165	BP	4	signal transduction	2	HSP90AA1,ESR1,HSP90AB1,EP300,STUB1,FN1,HDAC1,TRIM32,COPS5,CDK2,PIN1,PML,TP53,APP,EGFR,RPS3,VCAM1,YWHAZ,VCP,HTT,GNB2L1	signaling
0.00331	2586	29	15	0.517	0.006	GO:0035556	BP	4	intracellular signal transduction	3	ESR1,EP300,FN1,HDAC1,TRIM32,COPS5,CDK2,PIN1,PML,TP53,EGFR,RPS3,VCAM1,HTT,GNB2L1	signaling
0.00475	254	29	6	0.207	0.024	GO:0072331	BP	4	signal transduction by p53 class mediator	4	EP300,HDAC1,CDK2,PIN1,PML,TP53	signaling
8.99e-06	2654	29	18	0.621	0.007	GO:0009966	BP	4	regulation of signal transduction	3	ESR1,HSP90AB1,EP300,STUB1,FN1,HDAC1,TRIM32,COPS5,CDK2,PIN1,PML,TP53,APP,EGFR,RPS3,YWHAZ,HTT,GNB2L1	signaling
9.29e-05	1664	29	14	0.483	0.008	GO:1902531	BP	4	regulation of intracellular signal transduction	4	ESR1,EP300,FN1,HDAC1,TRIM32,COPS5,CDK2,PIN1,PML,TP53,EGFR,RPS3,HTT,GNB2L1	signaling
0.000341	162	29	6	0.207	0.037	GO:1901796	BP	4	regulation of signal transduction by p53 class mediator	5	EP300,HDAC1,CDK2,PIN1,PML,TP53	signaling
0.00654	612	29	8	0.276	0.013	GO:0070848	BP	4	response to growth factor	4	STUB1,PIN1,PML,APP,EGFR,VCAM1,MCM7,GNB2L1	signaling - growth factor
0.00492	589	29	8	0.276	0.014	GO:0071363	BP	4	cellular response to growth factor stimulus	4	STUB1,PIN1,PML,APP,EGFR,VCAM1,MCM7,GNB2L1	signaling - growth factor
1.55e-07	3590	29	22	0.759	0.006	GO:0006950	BP	4	response to stress	2	HSP90AA1,ESR1,HSP90AB1,EP300,STUB1,HSPA8,FN1,HDAC1,TRIM32,COPS5,CDK2,PML,TP53,APP,EGFR,RPS3,VCAM1,YWHAZ,VCP,MCM7,HSPA4,GNB2L1	stress
0.00575	1339	29	11	0.379	0.008	GO:0080134	BP	4	regulation of response to stress	3	HSP90AA1,ESR1,HSP90AB1,EP300,HSPA8,TRIM32,COPS5,PML,EGFR,RPS3,GNB2L1	stress
2.43e-06	1800	29	16	0.552	0.009	GO:0033554	BP	4	cellular response to stress	2	HSP90AA1,HSP90AB1,EP300,STUB1,HSPA8,HDAC1,TRIM32,COPS5,CDK2,PML,TP53,EGFR,RPS3,VCP,MCM7,GNB2L1	stress
1.51e-05	562	29	10	0.345	0.018	GO:0080135	BP	4	regulation of cellular response to stress	3	HSP90AA1,HSP90AB1,EP300,HSPA8,TRIM32,COPS5,PML,EGFR,RPS3,GNB2L1	stress
0.000154	373	29	8	0.276	0.021	GO:0006979	BP	4	response to oxidative stress	3	HDAC1,CDK2,PML,TP53,APP,EGFR,RPS3,GNB2L1	stress - oxidative
0.00161	211	29	6	0.207	0.028	GO:0034599	BP	4	cellular response to oxidative stress	3	HDAC1,CDK2,PML,TP53,RPS3,GNB2L1	stress - oxidative
0.0308	1286	29	10	0.345	0.008	GO:1903508	BP	4	positive regulation of nucleic acid-templated transcription	3	ESR1,EP300,HDAC1,COPS5,CDK2,PIN1,PML,TP53,APP,EGFR	transcription
0.0308	1286	29	10	0.345	0.008	GO:0045893	BP	4	positive regulation of transcription, DNA-templated	1	ESR1,EP300,HDAC1,COPS5,CDK2,PIN1,PML,TP53,APP,EGFR	transcription
0.0251	981	29	9	0.31	0.009	GO:0045944	BP	4	positive regulation of transcription from RNA polymerase II promoter	1	ESR1,EP300,HDAC1,COPS5,PIN1,PML,TP53,APP,EGFR	transcription - pol II promoter
0.0206	328	29	6	0.207	0.018	GO:0006417	BP	4	regulation of translation	1	ELAVL1,ESR1,APP,EGFR,RPS3,GNB2L1	translation
0.000803	4449	29	20	0.69	0.004	GO:0006810	BP	4	transport	3	HSP90AA1,HSP90AB1,HSPA8,FN1,HDAC1,TCP1,COPS5,CDK2,PML,TP53,APP,EGFR,RPS3,YWHAZ,VCP,TUBA1A,PDCD6IP,HSPA4,HTT,GNB2L1	transport
0.00298	2565	29	15	0.517	0.006	GO:0071702	BP	4	organic substance transport	4	HSP90AA1,HSP90AB1,HSPA8,FN1,HDAC1,TCP1,PML,TP53,EGFR,RPS3,YWHAZ,VCP,PDCD6IP,HSPA4,GNB2L1	transport
0.01	1729	29	12	0.414	0.007	GO:0051049	BP	4	regulation of transport	3	HSP90AA1,HSP90AB1,HSPA8,FN1,HDAC1,PML,TP53,EGFR,YWHAZ,PDCD6IP,HTT,GNB2L1	transport
1.28e-06	5609	29	25	0.862	0.004	GO:0051179	BP	4	localization	1	FSCN1,HSP90AA1,ESR1,HSP90AB1,HSPA8,FN1,HDAC1,TRIM32,TCP1,COPS5,CDK2,PIN1,PML,TP53,APP,EGFR,RPS3,VCAM1,YWHAZ,VCP,TUBA1A,PDCD6IP,HSPA4,HTT,GNB2L1	transport - intracellular
0.0013	4575	29	20	0.69	0.004	GO:0051234	BP	4	establishment of localization	2	HSP90AA1,HSP90AB1,HSPA8,FN1,HDAC1,TCP1,COPS5,CDK2,PML,TP53,APP,EGFR,RPS3,YWHAZ,VCP,TUBA1A,PDCD6IP,HSPA4,HTT,GNB2L1	transport - intracellular
0.000125	2728	29	17	0.586	0.006	GO:0033036	BP	4	macromolecule localization	2	HSP90AA1,ESR1,HSP90AB1,HSPA8,FN1,HDAC1,TCP1,PIN1,PML,TP53,EGFR,RPS3,YWHAZ,VCP,PDCD6IP,HSPA4,GNB2L1	transport - intracellular
8.17e-05	1956	29	15	0.517	0.008	GO:0045184	BP	4	establishment of protein localization	4	HSP90AA1,HSP90AB1,HSPA8,FN1,HDAC1,TCP1,PML,TP53,EGFR,RPS3,YWHAZ,VCP,PDCD6IP,HSPA4,GNB2L1	transport - intracellular
3.92e-05	1555	29	14	0.483	0.009	GO:0070727	BP	4	cellular macromolecule localization	3	HSP90AA1,ESR1,HSP90AB1,HSPA8,TCP1,PIN1,PML,TP53,EGFR,RPS3,YWHAZ,VCP,HSPA4,GNB2L1	transport - intracellular
3.61e-05	1545	29	14	0.483	0.009	GO:0034613	BP	4	cellular protein localization	4	HSP90AA1,ESR1,HSP90AB1,HSPA8,TCP1,PIN1,PML,TP53,EGFR,RPS3,YWHAZ,VCP,HSPA4,GNB2L1	transport - intracellular
0.00416	1912	29	13	0.448	0.007	GO:0051649	BP	4	establishment of localization in cell	3	HSP90AA1,HSP90AB1,HSPA8,PML,TP53,APP,EGFR,RPS3,YWHAZ,VCP,TUBA1A,HSPA4,HTT	transport - intracellular
0.000331	1536	29	13	0.448	0.008	GO:0046907	BP	4	intracellular transport	3	HSP90AA1,HSP90AB1,HSPA8,PML,TP53,APP,EGFR,RPS3,YWHAZ,VCP,TUBA1A,HSPA4,HTT	transport - intracellular
0.00332	1002	29	10	0.345	0.01	GO:0006886	BP	4	intracellular protein transport	4	HSP90AA1,HSP90AB1,HSPA8,PML,TP53,EGFR,RPS3,YWHAZ,VCP,HSPA4	transport - intracellular
0.00107	2372	29	15	0.517	0.006	GO:0032879	BP	4	regulation of localization	2	HSP90AA1,HSP90AB1,HSPA8,FN1,HDAC1,TRIM32,TCP1,PIN1,PML,TP53,EGFR,YWHAZ,PDCD6IP,HTT,GNB2L1	transport - intracellular
0.000406	797	29	10	0.345	0.013	GO:0060341	BP	4	regulation of cellular localization	3	HSP90AA1,HSP90AB1,TCP1,PIN1,PML,TP53,EGFR,YWHAZ,HTT,GNB2L1	transport - intracellular
3e-05	795	29	11	0.379	0.014	GO:0070201	BP	4	regulation of establishment of protein localization	4	HSP90AA1,HSP90AB1,HSPA8,FN1,HDAC1,TCP1,PML,TP53,EGFR,YWHAZ,GNB2L1	transport - intracellular
0.00204	722	29	9	0.31	0.012	GO:0051223	BP	4	regulation of protein transport	5	HSP90AA1,HSP90AB1,HSPA8,FN1,HDAC1,PML,TP53,EGFR,GNB2L1	transport - intracellular
0.00256	742	29	9	0.31	0.012	GO:0016567	BP	4	protein ubiquitination	7	HSP90AA1,HSP90AB1,STUB1,TRIM32,CDK2,PIN1,PML,RPS3,VCP	ubiquitin-proteasome
0.0474	380	29	6	0.207	0.016	GO:0010498	BP	4	proteasomal protein catabolic process	5	HSP90AB1,STUB1,PML,TP53,VCP,GNB2L1	ubiquitin-proteasome
0.0373	553	29	7	0.241	0.013	GO:0006511	BP	4	ubiquitin-dependent protein catabolic process	6	HSP90AB1,STUB1,TRIM32,PML,TP53,VCP,GNB2L1	ubiquitin-proteasome
0.0303	351	29	6	0.207	0.017	GO:0043161	BP	4	proteasome-mediated ubiquitin-dependent protein catabolic process	7	HSP90AB1,STUB1,PML,TP53,VCP,GNB2L1	ubiquitin-proteasome
0.0448	106	29	4	0.138	0.038	GO:0032434	BP	4	regulation of proteasomal ubiquitin-dependent protein catabolic process	8	HSP90AB1,STUB1,VCP,GNB2L1	ubiquitin-proteasome
0.000143	240	29	7	0.241	0.029	GO:0031396	BP	4	regulation of protein ubiquitination	5	HSP90AA1,HSP90AB1,STUB1,CDK2,PIN1,PML,RPS3	ubiquitin-proteasome
0.00303	127	29	5	0.172	0.039	GO:0030968	BP	4	endoplasmic reticulum unfolded protein response	3	EP300,STUB1,COPS5,VCP,GNB2L1	ubiquitin-proteasome - ER
9.55e-09	177	29	9	0.31	0.051	GO:0035966	BP	4	response to topologically incorrect protein	3	HSP90AA1,HSP90AB1,EP300,STUB1,HSPA8,COPS5,VCP,HSPA4,GNB2L1	UPR
5.64e-09	167	29	9	0.31	0.054	GO:0006986	BP	4	response to unfolded protein	4	HSP90AA1,HSP90AB1,EP300,STUB1,HSPA8,COPS5,VCP,HSPA4,GNB2L1	UPR
0.00456	138	29	5	0.172	0.036	GO:0035967	BP	4	cellular response to topologically incorrect protein	3	EP300,STUB1,COPS5,VCP,GNB2L1	UPR
0.0034	130	29	5	0.172	0.038	GO:0034620	BP	4	cellular response to unfolded protein	4	EP300,STUB1,COPS5,VCP,GNB2L1	UPR
