# Supplementary material for: Stratification of candidate genes for Parkinson’s disease using weighted protein-protein interaction network analysis
Source: BMC Genomics. 2018 Jun 13;19:452. doi: 10.1186/s12864-018-4804-9 (PMC6000968; doi:10.1186/s12864-018-4804-9)
Supplement: Supplementary file 7 — g:Pprofiler enrichment for the PS IIHs. (XLSX 29 kb) [file 12864_2018_4804_MOESM7_ESM.xlsx]

## Sheet: parkinsonism-IIHs
p-value	T	Q	Q&T	Q&T/Q	Q&T/T	term ID	t type	t group	t name	t depth	Q&T list	Semantic Group
0.000853	1650	25	12	0.48	0.007	GO:0007049	BP	14	cell cycle	1	HSP90AA1,GSK3B,AURKA,EZH2,HSPA8,RNF2,CDK2,MDM2,PML,TP53,APP,EGFR	cell cycle
0.000358	939	25	10	0.4	0.011	GO:0000278	BP	14	mitotic cell cycle	2	HSP90AA1,AURKA,EZH2,RNF2,CDK2,MDM2,PML,TP53,APP,EGFR	cell cycle
0.00372	923	25	9	0.36	0.01	GO:0051726	BP	14	regulation of cell cycle	2	AURKA,EZH2,HSPA8,CDK2,MDM2,PML,TP53,APP,EGFR	cell cycle
0.000213	461	25	8	0.32	0.017	GO:0007346	BP	14	regulation of mitotic cell cycle	3	AURKA,EZH2,CDK2,MDM2,PML,TP53,APP,EGFR	cell cycle
0.000288	314	25	7	0.28	0.022	GO:0045787	BP	14	positive regulation of cell cycle	3	AURKA,CDK2,MDM2,PML,TP53,APP,EGFR	cell cycle
0.00692	1296	25	10	0.4	0.008	GO:0022402	BP	14	cell cycle process	1	HSP90AA1,GSK3B,AURKA,EZH2,CDK2,MDM2,PML,TP53,APP,EGFR	cell cycle
0.00217	865	25	9	0.36	0.01	GO:1903047	BP	14	mitotic cell cycle process	2	HSP90AA1,AURKA,EZH2,CDK2,MDM2,PML,TP53,APP,EGFR	cell cycle
0.000844	552	25	8	0.32	0.014	GO:0010564	BP	14	regulation of cell cycle process	2	AURKA,EZH2,CDK2,MDM2,PML,TP53,APP,EGFR	cell cycle
0.00114	234	25	6	0.24	0.026	GO:0090068	BP	14	positive regulation of cell cycle process	2	AURKA,CDK2,MDM2,PML,TP53,APP	cell cycle
0.00271	438	25	7	0.28	0.016	GO:0045786	BP	14	negative regulation of cell cycle	2	AURKA,EZH2,CDK2,MDM2,PML,TP53,EGFR	cell cycle
0.0293	237	25	5	0.2	0.021	GO:0007050	BP	14	cell cycle arrest	3	AURKA,CDK2,MDM2,PML,TP53	cell cycle
0.000485	103	25	5	0.2	0.049	GO:0071156	BP	14	regulation of cell cycle arrest	4	AURKA,CDK2,MDM2,PML,TP53	cell cycle
0.000154	82	25	5	0.2	0.061	GO:0071158	BP	14	positive regulation of cell cycle arrest	4	AURKA,CDK2,MDM2,PML,TP53	cell cycle
0.000676	214	25	6	0.24	0.028	GO:0010948	BP	14	negative regulation of cell cycle process	3	AURKA,EZH2,CDK2,MDM2,PML,TP53	cell cycle
1.7e-05	208	25	7	0.28	0.034	GO:0045930	BP	14	negative regulation of mitotic cell cycle	3	AURKA,EZH2,CDK2,MDM2,PML,TP53,EGFR	cell cycle
0.0175	213	25	5	0.2	0.023	GO:0000075	BP	14	cell cycle checkpoint	2	AURKA,CDK2,MDM2,PML,TP53	cell cycle - checkpoint
4.74e-05	65	25	5	0.2	0.077	GO:0072395	BP	14	signal transduction involved in cell cycle checkpoint	5	AURKA,CDK2,MDM2,PML,TP53	cell cycle - checkpoint
0.00275	146	25	5	0.2	0.034	GO:0007093	BP	14	mitotic cell cycle checkpoint	4	AURKA,CDK2,MDM2,PML,TP53	cell cycle - checkpoint
3.72e-05	62	25	5	0.2	0.081	GO:0072413	BP	14	signal transduction involved in mitotic cell cycle checkpoint	5	AURKA,CDK2,MDM2,PML,TP53	cell cycle - checkpoint
6.43e-05	69	25	5	0.2	0.072	GO:0044819	BP	14	mitotic G1/S transition checkpoint	6	AURKA,CDK2,MDM2,PML,TP53	cell cycle - checkpoint
2.71e-05	517	25	9	0.36	0.017	GO:0044770	BP	14	cell cycle phase transition	2	HSP90AA1,AURKA,EZH2,CDK2,MDM2,PML,TP53,APP,EGFR	cell cycle - phase transition
4.07e-05	236	25	7	0.28	0.03	GO:0044843	BP	14	cell cycle G1/S phase transition	3	AURKA,EZH2,CDK2,MDM2,PML,TP53,EGFR	cell cycle - phase transition
0.00953	188	25	5	0.2	0.027	GO:0044839	BP	14	cell cycle G2/M phase transition	3	HSP90AA1,AURKA,CDK2,TP53,APP	cell cycle - phase transition
1.67e-05	489	25	9	0.36	0.018	GO:0044772	BP	14	mitotic cell cycle phase transition	3	HSP90AA1,AURKA,EZH2,CDK2,MDM2,PML,TP53,APP,EGFR	cell cycle - phase transition
2.93e-05	225	25	7	0.28	0.031	GO:0000082	BP	14	G1/S transition of mitotic cell cycle	4	AURKA,EZH2,CDK2,MDM2,PML,TP53,EGFR	cell cycle - phase transition
1.03e-05	312	25	8	0.32	0.026	GO:1901987	BP	14	regulation of cell cycle phase transition	3	AURKA,EZH2,CDK2,MDM2,PML,TP53,APP,EGFR	cell cycle - phase transition
1.25e-06	143	25	7	0.28	0.049	GO:1902806	BP	14	regulation of cell cycle G1/S phase transition	4	AURKA,EZH2,CDK2,MDM2,PML,TP53,EGFR	cell cycle - phase transition
5.5e-06	288	25	8	0.32	0.028	GO:1901990	BP	14	regulation of mitotic cell cycle phase transition	4	AURKA,EZH2,CDK2,MDM2,PML,TP53,APP,EGFR	cell cycle - phase transition
6.72e-07	131	25	7	0.28	0.053	GO:2000045	BP	14	regulation of G1/S transition of mitotic cell cycle	5	AURKA,EZH2,CDK2,MDM2,PML,TP53,EGFR	cell cycle - phase transition
8.56e-05	151	25	6	0.24	0.04	GO:1901988	BP	14	negative regulation of cell cycle phase transition	4	AURKA,EZH2,CDK2,MDM2,PML,TP53	cell cycle - phase transition
5.25e-06	95	25	6	0.24	0.063	GO:1902807	BP	14	negative regulation of cell cycle G1/S phase transition	5	AURKA,EZH2,CDK2,MDM2,PML,TP53	cell cycle - phase transition
5.22e-05	139	25	6	0.24	0.043	GO:1901991	BP	14	negative regulation of mitotic cell cycle phase transition	4	AURKA,EZH2,CDK2,MDM2,PML,TP53	cell cycle - phase transition
4.04e-06	91	25	6	0.24	0.066	GO:2000134	BP	14	negative regulation of G1/S transition of mitotic cell cycle	5	AURKA,EZH2,CDK2,MDM2,PML,TP53	cell cycle - phase transition
3.09e-06	1886	25	15	0.6	0.008	GO:0008219	BP	14	cell death	1	CREBBP,HSP90AA1,GSK3B,AURKA,ESR1,UBE2D3,MDM2,PML,ARRB2,TP53,APP,EGFR,YWHAZ,PARK2,IKBKE	cell death
1.39e-06	1782	25	15	0.6	0.008	GO:0012501	BP	14	programmed cell death	2	CREBBP,HSP90AA1,GSK3B,AURKA,ESR1,UBE2D3,MDM2,PML,ARRB2,TP53,APP,EGFR,YWHAZ,PARK2,IKBKE	cell death
1.16e-06	1759	25	15	0.6	0.009	GO:0006915	BP	14	apoptotic process	3	CREBBP,HSP90AA1,GSK3B,AURKA,ESR1,UBE2D3,MDM2,PML,ARRB2,TP53,APP,EGFR,YWHAZ,PARK2,IKBKE	cell death
0.00214	1450	25	11	0.44	0.008	GO:0010941	BP	14	regulation of cell death	2	CREBBP,GSK3B,AURKA,ESR1,MDM2,PML,ARRB2,TP53,EGFR,YWHAZ,PARK2	cell death
0.00115	1363	25	11	0.44	0.008	GO:0043067	BP	14	regulation of programmed cell death	3	CREBBP,GSK3B,AURKA,ESR1,MDM2,PML,ARRB2,TP53,EGFR,YWHAZ,PARK2	cell death
0.00103	1348	25	11	0.44	0.008	GO:0042981	BP	14	regulation of apoptotic process	4	CREBBP,GSK3B,AURKA,ESR1,MDM2,PML,ARRB2,TP53,EGFR,YWHAZ,PARK2	cell death
0.0229	859	25	8	0.32	0.009	GO:0060548	BP	14	negative regulation of cell death	2	GSK3B,AURKA,MDM2,ARRB2,TP53,EGFR,YWHAZ,PARK2	cell death
0.0133	798	25	8	0.32	0.01	GO:0043069	BP	14	negative regulation of programmed cell death	3	GSK3B,AURKA,MDM2,ARRB2,TP53,EGFR,YWHAZ,PARK2	cell death
0.0118	785	25	8	0.32	0.01	GO:0043066	BP	14	negative regulation of apoptotic process	4	GSK3B,AURKA,MDM2,ARRB2,TP53,EGFR,YWHAZ,PARK2	cell death
0.05	42	25	3	0.12	0.071	GO:1901028	BP	14	regulation of mitochondrial outer membrane permeabilization involved in apoptotic signaling pathway	3	GSK3B,TP53,YWHAZ	cell death - mitochondria
0.0287	35	25	3	0.12	0.086	GO:1901030	BP	14	positive regulation of mitochondrial outer membrane permeabilization involved in apoptotic signaling pathway	4	GSK3B,TP53,YWHAZ	cell death - mitochondria
0.000771	113	25	5	0.2	0.044	GO:0008637	BP	14	apoptotic mitochondrial changes	1	GSK3B,ARRB2,TP53,YWHAZ,PARK2	cell death - mitochondria
0.0151	568	25	7	0.28	0.012	GO:0097190	BP	14	apoptotic signaling pathway	3	GSK3B,PML,ARRB2,TP53,YWHAZ,PARK2,IKBKE	cell death - signaling
0.016	369	25	6	0.24	0.016	GO:2001233	BP	14	regulation of apoptotic signaling pathway	4	GSK3B,PML,ARRB2,TP53,YWHAZ,PARK2	cell death - signaling
0.00616	172	25	5	0.2	0.029	GO:2001235	BP	14	positive regulation of apoptotic signaling pathway	5	GSK3B,PML,TP53,YWHAZ,PARK2	cell death - signaling
0.00249	1158	25	10	0.4	0.009	GO:0030030	BP	14	cell projection organization	2	HSP90AA1,GSK3B,AURKA,EZH2,FN1,MDM2,APP,EGFR,GRB2,PARK2	cytoskeleton - cell projection
0.0141	562	25	7	0.28	0.012	GO:0048858	BP	14	cell projection morphogenesis	2	GSK3B,AURKA,FN1,APP,EGFR,GRB2,PARK2	cytoskeleton - cell projection
0.0292	1187	25	9	0.36	0.008	GO:0016477	BP	1	cell migration	1	HSP90AA1,GSK3B,FN1,MDM2,PML,ARRB2,EGFR,VCAM1,GRB2	development
0.00653	5611	25	19	0.76	0.003	GO:0032502	BP	14	developmental process	1	CREBBP,HSP90AA1,GSK3B,AURKA,ESR1,EZH2,FN1,RNF2,MDM2,PML,ARRB2,TP53,APP,EGFR,VCAM1,GRB2,PARK2,USP7,HIST1H4A	development
0.00198	5225	25	19	0.76	0.004	GO:0048856	BP	14	anatomical structure development	2	CREBBP,HSP90AA1,GSK3B,AURKA,ESR1,EZH2,FN1,RNF2,MDM2,PML,ARRB2,TP53,APP,EGFR,VCAM1,GRB2,PARK2,USP7,HIST1H4A	development
0.00533	2357	25	13	0.52	0.006	GO:0009653	BP	14	anatomical structure morphogenesis	2	CREBBP,GSK3B,AURKA,ESR1,FN1,RNF2,MDM2,PML,ARRB2,APP,EGFR,GRB2,PARK2	development
0.000305	483	25	8	0.32	0.017	GO:0016049	BP	14	cell growth	2	GSK3B,AURKA,FN1,PML,TP53,APP,EGFR,PARK2	development
0.0158	572	25	7	0.28	0.012	GO:0048589	BP	14	developmental growth	2	GSK3B,AURKA,ESR1,EZH2,FN1,APP,PARK2	development
0.000676	214	25	6	0.24	0.028	GO:0060560	BP	14	developmental growth involved in morphogenesis	3	GSK3B,AURKA,ESR1,FN1,APP,PARK2	development
0.000418	4768	25	19	0.76	0.004	GO:0007275	BP	14	multicellular organism development	2	CREBBP,HSP90AA1,GSK3B,AURKA,ESR1,EZH2,FN1,RNF2,MDM2,PML,ARRB2,TP53,APP,EGFR,VCAM1,GRB2,PARK2,USP7,HIST1H4A	development
0.000566	3719	25	17	0.68	0.005	GO:0048869	BP	14	cellular developmental process	1	HSP90AA1,GSK3B,AURKA,ESR1,EZH2,FN1,RNF2,MDM2,PML,ARRB2,TP53,APP,EGFR,VCAM1,GRB2,PARK2,HIST1H4A	development
0.000268	3541	25	17	0.68	0.005	GO:0030154	BP	14	cell differentiation	2	HSP90AA1,GSK3B,AURKA,ESR1,EZH2,FN1,RNF2,MDM2,PML,ARRB2,TP53,APP,EGFR,VCAM1,GRB2,PARK2,HIST1H4A	development
0.0209	1829	25	11	0.44	0.006	GO:0048468	BP	14	cell development	2	GSK3B,AURKA,ESR1,EZH2,FN1,RNF2,MDM2,APP,EGFR,GRB2,PARK2	development
0.0111	194	25	5	0.2	0.026	GO:0048588	BP	14	developmental cell growth	3	GSK3B,AURKA,FN1,APP,PARK2	development
0.0192	381	25	6	0.24	0.016	GO:0001558	BP	14	regulation of cell growth	3	GSK3B,FN1,PML,TP53,EGFR,PARK2	development
0.0177	582	25	7	0.28	0.012	GO:0032990	BP	14	cell part morphogenesis	1	GSK3B,AURKA,FN1,APP,EGFR,GRB2,PARK2	development
0.0141	1403	25	10	0.4	0.007	GO:0022008	BP	14	neurogenesis	1	HSP90AA1,GSK3B,AURKA,EZH2,FN1,MDM2,APP,EGFR,GRB2,PARK2	development - neuronal
0.00794	1316	25	10	0.4	0.008	GO:0048699	BP	14	generation of neurons	2	HSP90AA1,GSK3B,AURKA,EZH2,FN1,MDM2,APP,EGFR,GRB2,PARK2	development - neuronal
0.0304	1193	25	9	0.36	0.008	GO:0030182	BP	14	neuron differentiation	3	GSK3B,AURKA,EZH2,FN1,MDM2,APP,EGFR,GRB2,PARK2	development - neuronal
0.00457	946	25	9	0.36	0.01	GO:0048666	BP	14	neuron development	4	GSK3B,AURKA,EZH2,FN1,MDM2,APP,EGFR,GRB2,PARK2	development - neuronal
0.00118	804	25	9	0.36	0.011	GO:0031175	BP	14	neuron projection development	5	GSK3B,AURKA,EZH2,FN1,MDM2,APP,EGFR,GRB2,PARK2	development - neuronal - axon
0.0114	544	25	7	0.28	0.013	GO:0048812	BP	14	neuron projection morphogenesis	6	GSK3B,AURKA,FN1,APP,EGFR,GRB2,PARK2	development - neuronal - axon
0.000196	86	25	5	0.2	0.058	GO:0048144	BP	12	fibroblast proliferation	1	ESR1,FN1,PML,TP53,EGFR	DEVELOPMENT cell-proliferation epithel.
0.000185	85	25	5	0.2	0.059	GO:0048145	BP	12	regulation of fibroblast proliferation	2	ESR1,FN1,PML,TP53,EGFR	DEVELOPMENT cell-proliferation epithel.
0.00139	52	25	4	0.16	0.077	GO:0048146	BP	12	positive regulation of fibroblast proliferation	2	ESR1,FN1,PML,EGFR	DEVELOPMENT cell-proliferation epithel.
3.17e-06	769	25	11	0.44	0.014	GO:0006974	BP	14	cellular response to DNA damage stimulus	3	AURKA,UBE2D3,CDK2,MDM2,PML,TP53,EGFR,GRB2,USP7,IKBKE,HIST1H4A	DNA - damage
2.16e-05	120	25	6	0.24	0.05	GO:0042770	BP	14	signal transduction in response to DNA damage	4	AURKA,CDK2,MDM2,PML,TP53,GRB2	DNA - damage
0.00056	106	25	5	0.2	0.047	GO:0030330	BP	14	DNA damage response, signal transduction by p53 class mediator	5	AURKA,CDK2,MDM2,PML,TP53	DNA - damage checkpoint
0.00347	153	25	5	0.2	0.033	GO:0031570	BP	14	DNA integrity checkpoint	3	AURKA,CDK2,MDM2,PML,TP53	DNA - damage checkpoint
0.00248	143	25	5	0.2	0.035	GO:0000077	BP	14	DNA damage checkpoint	4	AURKA,CDK2,MDM2,PML,TP53	DNA - damage checkpoint
6.91e-05	70	25	5	0.2	0.071	GO:0044783	BP	14	G1 DNA damage checkpoint	5	AURKA,CDK2,MDM2,PML,TP53	DNA - damage checkpoint
4.38e-05	64	25	5	0.2	0.078	GO:0072401	BP	14	signal transduction involved in DNA integrity checkpoint	6	AURKA,CDK2,MDM2,PML,TP53	DNA - damage checkpoint
4.38e-05	64	25	5	0.2	0.078	GO:0072422	BP	14	signal transduction involved in DNA damage checkpoint	7	AURKA,CDK2,MDM2,PML,TP53	DNA - damage checkpoint
3.43e-05	61	25	5	0.2	0.082	GO:1902400	BP	14	intracellular signal transduction involved in G1 DNA damage checkpoint	8	AURKA,CDK2,MDM2,PML,TP53	DNA - damage checkpoint
0.000378	98	25	5	0.2	0.051	GO:0044774	BP	14	mitotic DNA integrity checkpoint	5	AURKA,CDK2,MDM2,PML,TP53	DNA - damage checkpoint
3.72e-05	62	25	5	0.2	0.081	GO:1902403	BP	14	signal transduction involved in mitotic DNA integrity checkpoint	6	AURKA,CDK2,MDM2,PML,TP53	DNA - damage checkpoint
0.000275	92	25	5	0.2	0.054	GO:0044773	BP	14	mitotic DNA damage checkpoint	6	AURKA,CDK2,MDM2,PML,TP53	DNA - damage checkpoint
3.72e-05	62	25	5	0.2	0.081	GO:1902402	BP	14	signal transduction involved in mitotic DNA damage checkpoint	7	AURKA,CDK2,MDM2,PML,TP53	DNA - damage checkpoint
6.43e-05	69	25	5	0.2	0.072	GO:0031571	BP	14	mitotic G1 DNA damage checkpoint	7	AURKA,CDK2,MDM2,PML,TP53	DNA - damage checkpoint
3.43e-05	61	25	5	0.2	0.082	GO:0072431	BP	14	signal transduction involved in mitotic G1 DNA damage checkpoint	6	AURKA,CDK2,MDM2,PML,TP53	DNA - damage checkpoint
3.15e-05	60	25	5	0.2	0.083	GO:0006977	BP	14	DNA damage response, signal transduction by p53 class mediator resulting in cell cycle arrest	7	AURKA,CDK2,MDM2,PML,TP53	DNA - damage checkpoint
0.00038	945	25	10	0.4	0.011	GO:0006259	BP	14	DNA metabolic process	4	GSK3B,EZH2,UBE2D3,CDK2,PML,ARRB2,TP53,EGFR,USP7,HIST1H4A	DNA - metabolism
0.000624	352	25	7	0.28	0.02	GO:0051052	BP	14	regulation of DNA metabolic process	4	GSK3B,CDK2,PML,ARRB2,TP53,EGFR,USP7	DNA - metabolism
0.00635	498	25	7	0.28	0.014	GO:0006281	BP	14	DNA repair	4	UBE2D3,CDK2,PML,TP53,EGFR,USP7,HIST1H4A	DNA - repair
0.00161	131	25	5	0.2	0.038	GO:0043433	BP	14	negative regulation of sequence-specific DNA binding transcription factor activity	1	ESR1,EZH2,RNF2,ARRB2,USP7	gene expres -transcription factors
0.000213	5208	25	20	0.8	0.004	GO:0010467	BP	14	gene expression	4	CREBBP,GSK3B,ESR1,EZH2,UBE2D3,HSPA8,FN1,RNF2,CDK2,MDM2,PML,ARRB2,TP53,APP,EGFR,YWHAZ,PARK2,SP1,USP7,HIST1H4A	gene expression
4.15e-06	4207	25	20	0.8	0.005	GO:0010468	BP	14	regulation of gene expression	4	CREBBP,GSK3B,ESR1,EZH2,UBE2D3,HSPA8,FN1,RNF2,CDK2,MDM2,PML,ARRB2,TP53,APP,EGFR,YWHAZ,PARK2,SP1,USP7,HIST1H4A	gene expression
0.041	254	25	5	0.2	0.02	GO:0040029	BP	14	regulation of gene expression, epigenetic	5	GSK3B,ESR1,EZH2,EGFR,HIST1H4A	gene expression
1.48e-05	1432	25	13	0.52	0.009	GO:0010629	BP	14	negative regulation of gene expression	4	CREBBP,ESR1,EZH2,UBE2D3,HSPA8,RNF2,CDK2,MDM2,PML,TP53,EGFR,PARK2,HIST1H4A	gene expression
3.75e-07	1624	25	15	0.6	0.009	GO:0010628	BP	14	positive regulation of gene expression	4	CREBBP,GSK3B,ESR1,HSPA8,FN1,CDK2,MDM2,PML,ARRB2,TP53,APP,EGFR,PARK2,SP1,HIST1H4A	gene expression
0.0461	2404	25	12	0.48	0.005	GO:0002376	BP	14	immune system process	1	CREBBP,HSP90AA1,ESR1,UBE2D3,FN1,PML,ARRB2,APP,VCAM1,GRB2,IKBKE,HIST1H4A	immune system
0.0264	876	25	8	0.32	0.009	GO:0002684	BP	14	positive regulation of immune system process	2	CREBBP,HSP90AA1,ESR1,UBE2D3,ARRB2,VCAM1,GRB2,IKBKE	immune system
0.0279	1515	25	10	0.4	0.007	GO:0006952	BP	14	defense response	3	CREBBP,ESR1,UBE2D3,FN1,PML,ARRB2,APP,EGFR,VCAM1,IKBKE	immune system
0.0239	396	25	6	0.24	0.015	GO:0031349	BP	14	positive regulation of defense response	3	CREBBP,ESR1,UBE2D3,ARRB2,EGFR,IKBKE	immune system
0.0206	1464	25	10	0.4	0.007	GO:0006955	BP	14	immune response	2	CREBBP,HSP90AA1,ESR1,UBE2D3,PML,ARRB2,APP,VCAM1,GRB2,IKBKE	immune system
0.0164	821	25	8	0.32	0.01	GO:0050776	BP	14	regulation of immune response	3	CREBBP,HSP90AA1,ESR1,UBE2D3,ARRB2,VCAM1,GRB2,IKBKE	immune system
0.0243	611	25	7	0.28	0.011	GO:0050778	BP	14	positive regulation of immune response	3	CREBBP,HSP90AA1,ESR1,UBE2D3,ARRB2,GRB2,IKBKE	immune system
0.00519	483	25	7	0.28	0.014	GO:0002253	BP	14	activation of immune response	4	CREBBP,HSP90AA1,ESR1,UBE2D3,ARRB2,GRB2,IKBKE	immune system
0.011	778	25	8	0.32	0.01	GO:0045087	BP	14	innate immune response	3	CREBBP,ESR1,UBE2D3,PML,ARRB2,APP,VCAM1,IKBKE	immune system - innate
0.0358	247	25	5	0.2	0.02	GO:0002218	BP	14	activation of innate immune response	5	CREBBP,ESR1,UBE2D3,ARRB2,IKBKE	immune system - innate
0.0312	240	25	5	0.2	0.021	GO:0002758	BP	14	innate immune response-activating signal transduction	5	CREBBP,ESR1,UBE2D3,ARRB2,IKBKE	immune system - innate
0.0037	459	25	7	0.28	0.015	GO:0002764	BP	14	immune response-regulating signaling pathway	3	CREBBP,HSP90AA1,ESR1,UBE2D3,ARRB2,GRB2,IKBKE	immune system - receptors
0.00232	428	25	7	0.28	0.016	GO:0002757	BP	14	immune response-activating signal transduction	4	CREBBP,HSP90AA1,ESR1,UBE2D3,ARRB2,GRB2,IKBKE	immune system - receptors
0.00709	5639	25	19	0.76	0.003	GO:0051179	BP	14	localization	1	HSP90AA1,GSK3B,AURKA,ESR1,EZH2,UBE2D3,HSPA8,FN1,CDK2,MDM2,PML,ARRB2,TP53,APP,EGFR,VCAM1,YWHAZ,GRB2,PARK2	localization
0.000521	2739	25	15	0.6	0.005	GO:0033036	BP	14	macromolecule localization	2	HSP90AA1,GSK3B,AURKA,ESR1,EZH2,UBE2D3,HSPA8,FN1,MDM2,PML,ARRB2,TP53,EGFR,YWHAZ,PARK2	localization
8.02e-05	2386	25	15	0.6	0.006	GO:0008104	BP	14	protein localization	3	HSP90AA1,GSK3B,AURKA,ESR1,EZH2,UBE2D3,HSPA8,FN1,MDM2,PML,ARRB2,TP53,EGFR,YWHAZ,PARK2	localization
0.00547	1961	25	12	0.48	0.006	GO:0045184	BP	14	establishment of protein localization	4	HSP90AA1,GSK3B,UBE2D3,HSPA8,FN1,MDM2,PML,ARRB2,TP53,EGFR,YWHAZ,PARK2	localization
0.0411	2377	25	12	0.48	0.005	GO:0032879	BP	14	regulation of localization	2	HSP90AA1,GSK3B,UBE2D3,HSPA8,FN1,MDM2,PML,ARRB2,TP53,EGFR,YWHAZ,PARK2	localization
2.14e-05	923	25	11	0.44	0.012	GO:0032880	BP	14	regulation of protein localization	3	HSP90AA1,GSK3B,UBE2D3,HSPA8,FN1,MDM2,PML,TP53,EGFR,YWHAZ,PARK2	localization
4.43e-06	794	25	11	0.44	0.014	GO:0070201	BP	14	regulation of establishment of protein localization	4	HSP90AA1,GSK3B,UBE2D3,HSPA8,FN1,MDM2,PML,TP53,EGFR,YWHAZ,PARK2	localization
0.00644	499	25	7	0.28	0.014	GO:1904951	BP	14	positive regulation of establishment of protein localization	5	HSP90AA1,GSK3B,UBE2D3,MDM2,TP53,EGFR,YWHAZ	localization
4.59e-05	1573	25	13	0.52	0.008	GO:0070727	BP	14	cellular macromolecule localization	3	HSP90AA1,GSK3B,AURKA,ESR1,EZH2,UBE2D3,HSPA8,MDM2,PML,TP53,EGFR,YWHAZ,PARK2	localization
4.22e-05	1562	25	13	0.52	0.008	GO:0034613	BP	14	cellular protein localization	4	HSP90AA1,GSK3B,AURKA,ESR1,EZH2,UBE2D3,HSPA8,MDM2,PML,TP53,EGFR,YWHAZ,PARK2	localization
3.41e-08	876	25	13	0.52	0.015	GO:0033365	BP	14	protein localization to organelle	5	HSP90AA1,GSK3B,AURKA,ESR1,EZH2,UBE2D3,HSPA8,MDM2,PML,TP53,EGFR,YWHAZ,PARK2	localization
0.000177	643	25	9	0.36	0.014	GO:0072594	BP	14	establishment of protein localization to organelle	6	HSP90AA1,GSK3B,UBE2D3,HSPA8,PML,TP53,EGFR,YWHAZ,PARK2	localization
0.00113	800	25	9	0.36	0.011	GO:0060341	BP	14	regulation of cellular localization	3	HSP90AA1,GSK3B,UBE2D3,MDM2,PML,TP53,EGFR,YWHAZ,PARK2	localization
0.000694	538	25	8	0.32	0.015	GO:1903827	BP	14	regulation of cellular protein localization	4	HSP90AA1,GSK3B,UBE2D3,MDM2,TP53,EGFR,YWHAZ,PARK2	localization
0.000555	346	25	7	0.28	0.02	GO:1903829	BP	14	positive regulation of cellular protein localization	5	HSP90AA1,GSK3B,UBE2D3,MDM2,TP53,EGFR,YWHAZ	localization
0.0343	1926	25	11	0.44	0.006	GO:0051649	BP	14	establishment of localization in cell	1	HSP90AA1,GSK3B,UBE2D3,HSPA8,MDM2,PML,TP53,APP,EGFR,YWHAZ,PARK2	localization
0.000774	219	25	6	0.24	0.027	GO:0010821	BP	14	regulation of mitochondrion organization	2	GSK3B,UBE2D3,ARRB2,TP53,YWHAZ,PARK2	mitochondria
0.00503	165	25	5	0.2	0.03	GO:0010822	BP	14	positive regulation of mitochondrion organization	3	GSK3B,UBE2D3,TP53,YWHAZ,PARK2	mitochondria
0.015	94	25	4	0.16	0.043	GO:0007006	BP	18	mitochondrial membrane organization	1	HSP90AA1,GSK3B,TP53,YWHAZ	mitochondria
0.00258	269	25	6	0.24	0.022	GO:0006839	BP	11	mitochondrial transport	1	HSP90AA1,GSK3B,UBE2D3,TP53,YWHAZ,PARK2	mitochondria - transport
0.000467	966	25	10	0.4	0.01	GO:0033043	BP	14	regulation of organelle organization	1	GSK3B,AURKA,UBE2D3,PML,ARRB2,TP53,YWHAZ,GRB2,PARK2,USP7	organelle
0.000397	500	25	8	0.32	0.016	GO:0010638	BP	14	positive regulation of organelle organization	2	GSK3B,AURKA,UBE2D3,PML,TP53,YWHAZ,GRB2,PARK2	organelle
0.00881	185	25	5	0.2	0.027	GO:0070585	BP	14	protein localization to mitochondrion	6	HSP90AA1,UBE2D3,TP53,YWHAZ,PARK2	protein localization - mitochondria
0.00813	182	25	5	0.2	0.027	GO:0072655	BP	14	establishment of protein localization to mitochondrion	7	HSP90AA1,UBE2D3,TP53,YWHAZ,PARK2	protein localization - mitochondria
0.0479	126	25	4	0.16	0.032	GO:1903747	BP	14	regulation of establishment of protein localization to mitochondrion	5	UBE2D3,TP53,YWHAZ,PARK2	protein localization - mitochondria
0.00431	19	25	3	0.12	0.158	GO:0046827	BP	14	positive regulation of protein export from nucleus	1	GSK3B,MDM2,TP53	protein localization - nucleus
6.32e-05	8070	25	24	0.96	0.003	GO:0050896	BP	14	response to stimulus	1	CREBBP,HSP90AA1,GSK3B,AURKA,ESR1,EZH2,UBE2D3,HSPA8,FN1,CDK2,MDM2,PML,ARRB2,TP53,APP,EGFR,VCAM1,YWHAZ,GRB2,PARK2,SP1,USP7,IKBKE,HIST1H4A	response to stimulus
1.71e-05	3964	25	19	0.76	0.005	GO:0042221	BP	14	response to chemical	2	CREBBP,HSP90AA1,GSK3B,ESR1,EZH2,UBE2D3,HSPA8,CDK2,MDM2,PML,ARRB2,TP53,APP,EGFR,VCAM1,GRB2,PARK2,SP1,IKBKE	response to stimulus
1.1e-05	866	25	11	0.44	0.013	GO:1901698	BP	14	response to nitrogen compound	3	HSP90AA1,ESR1,EZH2,CDK2,MDM2,APP,EGFR,VCAM1,GRB2,PARK2,SP1	response to stimulus
0.000473	40	25	4	0.16	0.1	GO:0046677	BP	14	response to antibiotic	3	HSP90AA1,EZH2,MDM2,TP53	response to stimulus
5.43e-05	2736	25	16	0.64	0.006	GO:0010033	BP	14	response to organic substance	3	HSP90AA1,GSK3B,ESR1,EZH2,UBE2D3,HSPA8,MDM2,PML,ARRB2,APP,EGFR,VCAM1,GRB2,PARK2,SP1,IKBKE	response to stimulus
0.00263	885	25	9	0.36	0.01	GO:0014070	BP	14	response to organic cyclic compound	4	HSP90AA1,ESR1,EZH2,MDM2,ARRB2,APP,EGFR,VCAM1,PARK2	response to stimulus
0.00375	460	25	7	0.28	0.015	GO:0010035	BP	14	response to inorganic substance	3	EZH2,CDK2,MDM2,APP,EGFR,VCAM1,PARK2	response to stimulus
2.76e-05	1508	25	13	0.52	0.009	GO:0009719	BP	14	response to endogenous stimulus	2	HSP90AA1,ESR1,EZH2,UBE2D3,MDM2,PML,ARRB2,APP,EGFR,VCAM1,GRB2,PARK2,SP1	response to stimulus
0.000223	1159	25	11	0.44	0.009	GO:0071495	BP	14	cellular response to endogenous stimulus	3	ESR1,EZH2,UBE2D3,MDM2,PML,ARRB2,APP,EGFR,GRB2,PARK2,SP1	response to stimulus
0.000733	760	25	9	0.36	0.012	GO:0010243	BP	14	response to organonitrogen compound	3	HSP90AA1,EZH2,MDM2,APP,EGFR,VCAM1,GRB2,PARK2,SP1	response to stimulus
4.38e-07	1075	25	13	0.52	0.012	GO:0009628	BP	14	response to abiotic stimulus	2	CREBBP,HSP90AA1,GSK3B,UBE2D3,HSPA8,MDM2,PML,ARRB2,TP53,APP,EGFR,VCAM1,GRB2	response to stimulus
0.0156	208	25	5	0.2	0.024	GO:0009266	BP	14	response to temperature stimulus	3	CREBBP,HSP90AA1,GSK3B,HSPA8,ARRB2	response to stimulus
0.00407	291	25	6	0.24	0.021	GO:0009416	BP	14	response to light stimulus	4	CREBBP,MDM2,PML,TP53,APP,EGFR	response to stimulus
0.00976	2071	25	12	0.48	0.006	GO:0009605	BP	14	response to external stimulus	2	ESR1,HSPA8,MDM2,PML,ARRB2,TP53,APP,EGFR,VCAM1,GRB2,PARK2,IKBKE	response to stimulus
1.06e-08	3571	25	21	0.84	0.006	GO:0048583	BP	14	regulation of response to stimulus	2	CREBBP,HSP90AA1,GSK3B,AURKA,ESR1,EZH2,UBE2D3,HSPA8,FN1,CDK2,MDM2,PML,ARRB2,TP53,APP,EGFR,VCAM1,YWHAZ,GRB2,PARK2,IKBKE	response to stimulus
4.09e-05	1897	25	14	0.56	0.007	GO:0048584	BP	14	positive regulation of response to stimulus	2	CREBBP,HSP90AA1,GSK3B,ESR1,EZH2,UBE2D3,PML,ARRB2,TP53,EGFR,YWHAZ,GRB2,PARK2,IKBKE	response to stimulus
9.48e-07	6745	25	24	0.96	0.004	GO:0051716	BP	14	cellular response to stimulus	1	CREBBP,HSP90AA1,GSK3B,AURKA,ESR1,EZH2,UBE2D3,HSPA8,FN1,CDK2,MDM2,PML,ARRB2,TP53,APP,EGFR,VCAM1,YWHAZ,GRB2,PARK2,SP1,USP7,IKBKE,HIST1H4A	response to stimulus
2.17e-05	2570	25	16	0.64	0.006	GO:0070887	BP	14	cellular response to chemical stimulus	2	CREBBP,GSK3B,ESR1,EZH2,UBE2D3,CDK2,MDM2,PML,ARRB2,TP53,APP,EGFR,VCAM1,GRB2,PARK2,SP1	response to stimulus
4.08e-05	542	25	9	0.36	0.017	GO:1901699	BP	14	cellular response to nitrogen compound	3	ESR1,EZH2,CDK2,MDM2,APP,EGFR,GRB2,PARK2,SP1	response to stimulus
0.0016	2123	25	13	0.52	0.006	GO:0071310	BP	14	cellular response to organic substance	3	GSK3B,ESR1,EZH2,UBE2D3,MDM2,PML,ARRB2,APP,EGFR,VCAM1,GRB2,PARK2,SP1	response to stimulus
0.00753	511	25	7	0.28	0.014	GO:0071407	BP	14	cellular response to organic cyclic compound	4	ESR1,EZH2,MDM2,ARRB2,APP,EGFR,PARK2	response to stimulus
0.00386	462	25	7	0.28	0.015	GO:0071417	BP	14	cellular response to organonitrogen compound	4	EZH2,MDM2,APP,EGFR,GRB2,PARK2,SP1	response to stimulus
0.0251	107	25	4	0.16	0.037	GO:0034605	BP	14	cellular response to heat	3	CREBBP,HSP90AA1,GSK3B,HSPA8	response to stimulus
0.0061	75	25	4	0.16	0.053	GO:1900034	BP	14	regulation of cellular response to heat	3	CREBBP,HSP90AA1,GSK3B,HSPA8	response to stimulus
0.00187	1431	25	11	0.44	0.008	GO:1901700	BP	14	response to oxygen-containing compound	3	HSP90AA1,ESR1,EZH2,CDK2,MDM2,APP,EGFR,VCAM1,GRB2,PARK2,SP1	response to stimulus - oxigen
0.00495	301	25	6	0.24	0.02	GO:0070482	BP	14	response to oxygen levels	3	CREBBP,UBE2D3,MDM2,PML,TP53,VCAM1	response to stimulus - oxigen
0.00353	284	25	6	0.24	0.021	GO:0036293	BP	14	response to decreased oxygen levels	4	CREBBP,UBE2D3,MDM2,PML,TP53,VCAM1	response to stimulus - oxigen
0.00299	276	25	6	0.24	0.022	GO:0001666	BP	14	response to hypoxia	3	CREBBP,UBE2D3,MDM2,PML,TP53,VCAM1	response to stimulus - oxigen
0.00319	906	25	9	0.36	0.01	GO:1901701	BP	14	cellular response to oxygen-containing compound	3	ESR1,EZH2,CDK2,MDM2,APP,EGFR,GRB2,PARK2,SP1	response to stimulus - oxigen
0.000112	424	25	8	0.32	0.019	GO:0009314	BP	14	response to radiation	3	CREBBP,MDM2,PML,TP53,APP,EGFR,VCAM1,GRB2	response to stimulus - radiation
0.00123	124	25	5	0.2	0.04	GO:0009411	BP	14	response to UV	5	CREBBP,MDM2,PML,TP53,EGFR	response to stimulus - radiation
0.00133	4497	25	18	0.72	0.004	GO:0016070	BP	14	RNA metabolic process	4	CREBBP,GSK3B,ESR1,EZH2,UBE2D3,HSPA8,RNF2,CDK2,MDM2,PML,ARRB2,TP53,APP,EGFR,PARK2,SP1,USP7,HIST1H4A	RNA - metabolism
8.5e-05	3793	25	18	0.72	0.005	GO:0032774	BP	14	RNA biosynthetic process	4	CREBBP,GSK3B,ESR1,EZH2,UBE2D3,HSPA8,RNF2,CDK2,MDM2,PML,ARRB2,TP53,APP,EGFR,PARK2,SP1,USP7,HIST1H4A	RNA - metabolism
4.32e-05	3640	25	18	0.72	0.005	GO:0051252	BP	14	regulation of RNA metabolic process	4	CREBBP,GSK3B,ESR1,EZH2,UBE2D3,HSPA8,RNF2,CDK2,MDM2,PML,ARRB2,TP53,APP,EGFR,PARK2,SP1,USP7,HIST1H4A	RNA - metabolism
2.6e-05	3529	25	18	0.72	0.005	GO:2001141	BP	14	regulation of RNA biosynthetic process	5	CREBBP,GSK3B,ESR1,EZH2,UBE2D3,HSPA8,RNF2,CDK2,MDM2,PML,ARRB2,TP53,APP,EGFR,PARK2,SP1,USP7,HIST1H4A	RNA - metabolism
0.00108	1354	25	11	0.44	0.008	GO:0051254	BP	14	positive regulation of RNA metabolic process	5	CREBBP,GSK3B,ESR1,HSPA8,CDK2,PML,TP53,APP,EGFR,PARK2,SP1	RNA - metabolism
0.00767	1311	25	10	0.4	0.008	GO:1902680	BP	14	positive regulation of RNA biosynthetic process	5	CREBBP,GSK3B,ESR1,CDK2,PML,TP53,APP,EGFR,PARK2,SP1	RNA - metabolism
0.000289	1189	25	11	0.44	0.009	GO:0051253	BP	14	negative regulation of RNA metabolic process	4	CREBBP,ESR1,EZH2,UBE2D3,HSPA8,RNF2,MDM2,PML,TP53,PARK2,HIST1H4A	RNA - metabolism
0.000195	1144	25	11	0.44	0.01	GO:1902679	BP	14	negative regulation of RNA biosynthetic process	4	CREBBP,ESR1,EZH2,UBE2D3,HSPA8,RNF2,MDM2,PML,TP53,PARK2,HIST1H4A	RNA - metabolism
0.000307	6005	25	21	0.84	0.003	GO:0023052	BP	14	signaling	1	CREBBP,HSP90AA1,GSK3B,AURKA,ESR1,EZH2,UBE2D3,HSPA8,FN1,CDK2,MDM2,PML,ARRB2,TP53,APP,EGFR,VCAM1,YWHAZ,GRB2,PARK2,IKBKE	signaling
2.12e-05	3005	25	17	0.68	0.006	GO:0023051	BP	14	regulation of signaling	2	CREBBP,GSK3B,AURKA,ESR1,EZH2,FN1,CDK2,MDM2,PML,ARRB2,TP53,APP,EGFR,YWHAZ,GRB2,PARK2,IKBKE	signaling
0.000321	6019	25	21	0.84	0.003	GO:0007154	BP	14	cell communication	1	CREBBP,HSP90AA1,GSK3B,AURKA,ESR1,EZH2,UBE2D3,HSPA8,FN1,CDK2,MDM2,PML,ARRB2,TP53,APP,EGFR,VCAM1,YWHAZ,GRB2,PARK2,IKBKE	signaling
1.61e-05	2953	25	17	0.68	0.006	GO:0010646	BP	14	regulation of cell communication	2	CREBBP,GSK3B,AURKA,ESR1,EZH2,FN1,CDK2,MDM2,PML,ARRB2,TP53,APP,EGFR,YWHAZ,GRB2,PARK2,IKBKE	signaling
0.000687	5555	25	20	0.8	0.004	GO:0007165	BP	14	signal transduction	2	CREBBP,HSP90AA1,GSK3B,AURKA,ESR1,EZH2,UBE2D3,FN1,CDK2,MDM2,PML,ARRB2,TP53,APP,EGFR,VCAM1,YWHAZ,GRB2,PARK2,IKBKE	signaling
0.000244	2589	25	15	0.6	0.006	GO:0035556	BP	14	intracellular signal transduction	3	GSK3B,AURKA,ESR1,EZH2,FN1,CDK2,MDM2,PML,ARRB2,TP53,EGFR,VCAM1,GRB2,PARK2,IKBKE	signaling
0.00185	254	25	6	0.24	0.024	GO:0072331	BP	14	signal transduction by p53 class mediator	4	AURKA,CDK2,MDM2,PML,TP53,PARK2	signaling
3.26e-06	2667	25	17	0.68	0.006	GO:0009966	BP	14	regulation of signal transduction	3	CREBBP,GSK3B,AURKA,ESR1,EZH2,FN1,CDK2,MDM2,PML,ARRB2,TP53,APP,EGFR,YWHAZ,GRB2,PARK2,IKBKE	signaling
9.35e-05	1669	25	13	0.52	0.008	GO:1902531	BP	14	regulation of intracellular signal transduction	4	AURKA,ESR1,EZH2,FN1,CDK2,MDM2,PML,ARRB2,TP53,EGFR,GRB2,PARK2,IKBKE	signaling
0.00013	162	25	6	0.24	0.037	GO:1901796	BP	14	regulation of signal transduction by p53 class mediator	5	AURKA,CDK2,MDM2,PML,TP53,PARK2	signaling
0.0399	39	25	3	0.12	0.077	GO:0038128	BP	15	ERBB2 signaling pathway	1	HSP90AA1,EGFR,GRB2	signaling - ERBB2
0.000124	617	25	9	0.36	0.015	GO:0070848	BP	14	response to growth factor	4	GSK3B,UBE2D3,MDM2,PML,ARRB2,APP,EGFR,VCAM1,GRB2	signaling - growth factor
8.85e-05	593	25	9	0.36	0.015	GO:0071363	BP	14	cellular response to growth factor stimulus	4	GSK3B,UBE2D3,MDM2,PML,ARRB2,APP,EGFR,VCAM1,GRB2	signaling - growth factor
0.0358	117	25	4	0.16	0.034	GO:0002224	BP	13	toll-like receptor signaling pathway	1	ESR1,UBE2D3,ARRB2,IKBKE	signaling - toll-like
1.65e-11	3600	25	23	0.92	0.006	GO:0006950	BP	14	response to stress	2	CREBBP,HSP90AA1,GSK3B,AURKA,ESR1,EZH2,UBE2D3,HSPA8,FN1,CDK2,MDM2,PML,ARRB2,TP53,APP,EGFR,VCAM1,YWHAZ,GRB2,PARK2,USP7,IKBKE,HIST1H4A	stress
8.7e-05	1341	25	12	0.48	0.009	GO:0080134	BP	14	regulation of response to stress	3	CREBBP,HSP90AA1,GSK3B,ESR1,UBE2D3,HSPA8,MDM2,PML,ARRB2,EGFR,PARK2,IKBKE	stress
6.47e-09	1810	25	17	0.68	0.009	GO:0033554	BP	14	cellular response to stress	2	CREBBP,HSP90AA1,GSK3B,AURKA,EZH2,UBE2D3,HSPA8,CDK2,MDM2,PML,TP53,EGFR,GRB2,PARK2,USP7,IKBKE,HIST1H4A	stress
0.000993	564	25	8	0.32	0.014	GO:0080135	BP	14	regulation of cellular response to stress	2	CREBBP,HSP90AA1,GSK3B,HSPA8,MDM2,PML,EGFR,PARK2	stress
4.42e-05	376	25	8	0.32	0.021	GO:0006979	BP	14	response to oxidative stress	3	EZH2,CDK2,MDM2,PML,TP53,APP,EGFR,PARK2	stress - oxidative
0.000695	215	25	6	0.24	0.028	GO:0034599	BP	14	cellular response to oxidative stress	3	EZH2,CDK2,MDM2,PML,TP53,PARK2	stress - oxidative
5.04e-05	3674	25	18	0.72	0.005	GO:0097659	BP	14	nucleic acid-templated transcription	5	CREBBP,GSK3B,ESR1,EZH2,UBE2D3,HSPA8,RNF2,CDK2,MDM2,PML,ARRB2,TP53,APP,EGFR,PARK2,SP1,USP7,HIST1H4A	transcription
4.75e-05	3661	25	18	0.72	0.005	GO:0006351	BP	14	transcription, DNA-templated	3	CREBBP,GSK3B,ESR1,EZH2,UBE2D3,HSPA8,RNF2,CDK2,MDM2,PML,ARRB2,TP53,APP,EGFR,PARK2,SP1,USP7,HIST1H4A	transcription
2.39e-05	3511	25	18	0.72	0.005	GO:1903506	BP	14	regulation of nucleic acid-templated transcription	6	CREBBP,GSK3B,ESR1,EZH2,UBE2D3,HSPA8,RNF2,CDK2,MDM2,PML,ARRB2,TP53,APP,EGFR,PARK2,SP1,USP7,HIST1H4A	transcription
2.18e-05	3492	25	18	0.72	0.005	GO:0006355	BP	14	regulation of transcription, DNA-templated	7	CREBBP,GSK3B,ESR1,EZH2,UBE2D3,HSPA8,RNF2,CDK2,MDM2,PML,ARRB2,TP53,APP,EGFR,PARK2,SP1,USP7,HIST1H4A	transcription
0.00677	1293	25	10	0.4	0.008	GO:1903508	BP	14	positive regulation of nucleic acid-templated transcription	6	CREBBP,GSK3B,ESR1,CDK2,PML,TP53,APP,EGFR,PARK2,SP1	transcription
0.00677	1293	25	10	0.4	0.008	GO:0045893	BP	14	positive regulation of transcription, DNA-templated	7	CREBBP,GSK3B,ESR1,CDK2,PML,TP53,APP,EGFR,PARK2,SP1	transcription
0.000169	1128	25	11	0.44	0.01	GO:1903507	BP	14	negative regulation of nucleic acid-templated transcription	5	CREBBP,ESR1,EZH2,UBE2D3,HSPA8,RNF2,MDM2,PML,TP53,PARK2,HIST1H4A	transcription
0.000119	1090	25	11	0.44	0.01	GO:0045892	BP	14	negative regulation of transcription, DNA-templated	6	CREBBP,ESR1,EZH2,UBE2D3,HSPA8,RNF2,MDM2,PML,TP53,PARK2,HIST1H4A	transcription
6.6e-05	1969	25	14	0.56	0.007	GO:0006366	BP	14	transcription from RNA polymerase II promoter	4	CREBBP,GSK3B,ESR1,EZH2,UBE2D3,RNF2,MDM2,PML,ARRB2,TP53,APP,EGFR,PARK2,SP1	transcription - pol II promoter
0.000195	1775	25	13	0.52	0.007	GO:0006357	BP	14	regulation of transcription from RNA polymerase II promoter	8	CREBBP,GSK3B,ESR1,EZH2,UBE2D3,RNF2,MDM2,PML,TP53,APP,EGFR,PARK2,SP1	transcription - pol II promoter
0.00648	724	25	8	0.32	0.011	GO:0000122	BP	14	negative regulation of transcription from RNA polymerase II promoter	7	CREBBP,ESR1,EZH2,UBE2D3,RNF2,MDM2,TP53,PARK2	transcription - pol II promoter
0.0014	1727	25	12	0.48	0.007	GO:0051049	BP	14	regulation of transport	1	HSP90AA1,GSK3B,UBE2D3,HSPA8,FN1,MDM2,PML,ARRB2,TP53,EGFR,YWHAZ,PARK2	transport
0.00278	891	25	9	0.36	0.01	GO:0051050	BP	14	positive regulation of transport	1	HSP90AA1,GSK3B,UBE2D3,MDM2,ARRB2,TP53,EGFR,YWHAZ,PARK2	transport
0.0022	1801	25	12	0.48	0.007	GO:0015031	BP	14	protein transport	4	HSP90AA1,GSK3B,UBE2D3,HSPA8,FN1,MDM2,PML,ARRB2,TP53,EGFR,YWHAZ,PARK2	transport - intracellular
2.97e-05	721	25	10	0.4	0.014	GO:0051223	BP	14	regulation of protein transport	2	HSP90AA1,GSK3B,UBE2D3,HSPA8,FN1,MDM2,PML,TP53,EGFR,PARK2	transport - intracellular
0.00409	1548	25	11	0.44	0.007	GO:0046907	BP	14	intracellular transport	1	HSP90AA1,GSK3B,UBE2D3,HSPA8,MDM2,PML,TP53,APP,EGFR,YWHAZ,PARK2	transport - intracellular
0.00349	455	25	7	0.28	0.015	GO:0032386	BP	14	regulation of intracellular transport	2	HSP90AA1,GSK3B,UBE2D3,MDM2,TP53,EGFR,PARK2	transport - intracellular
0.000726	1013	25	10	0.4	0.01	GO:0006886	BP	14	intracellular protein transport	2	HSP90AA1,GSK3B,UBE2D3,HSPA8,MDM2,PML,TP53,EGFR,YWHAZ,PARK2	transport - intracellular
0.00397	678	25	8	0.32	0.012	GO:0006605	BP	14	protein targeting	3	HSP90AA1,GSK3B,UBE2D3,HSPA8,PML,EGFR,YWHAZ,PARK2	transport - intracellular
0.000754	362	25	7	0.28	0.019	GO:0033157	BP	14	regulation of intracellular protein transport	3	HSP90AA1,GSK3B,UBE2D3,MDM2,TP53,EGFR,PARK2	transport - intracellular
0.00325	280	25	6	0.24	0.021	GO:0032388	BP	14	positive regulation of intracellular transport	2	HSP90AA1,GSK3B,UBE2D3,MDM2,TP53,EGFR	transport - intracellular
0.0456	444	25	6	0.24	0.014	GO:0051222	BP	14	positive regulation of protein transport	2	HSP90AA1,GSK3B,UBE2D3,MDM2,TP53,EGFR	transport - intracellular
0.00164	249	25	6	0.24	0.024	GO:0090316	BP	14	positive regulation of intracellular protein transport	3	HSP90AA1,GSK3B,UBE2D3,MDM2,TP53,EGFR	transport - intracellular
0.0468	446	25	6	0.24	0.013	GO:0006913	BP	14	nucleocytoplasmic transport	1	HSP90AA1,GSK3B,MDM2,PML,TP53,EGFR	transport - nuclear
0.0156	208	25	5	0.2	0.024	GO:0046822	BP	14	regulation of nucleocytoplasmic transport	2	HSP90AA1,GSK3B,MDM2,TP53,EGFR	transport - nuclear
0.0218	32	25	3	0.12	0.094	GO:0046825	BP	14	regulation of protein export from nucleus	3	GSK3B,MDM2,TP53	transport - nuclear
0.000842	115	25	5	0.2	0.043	GO:0046824	BP	14	positive regulation of nucleocytoplasmic transport	3	HSP90AA1,GSK3B,MDM2,TP53,EGFR	transport - nuclear
0.00067	752	25	9	0.36	0.012	GO:0016567	BP	14	protein ubiquitination	9	HSP90AA1,AURKA,UBE2D3,RNF2,CDK2,MDM2,PML,ARRB2,PARK2	ubiquitin-proteasome
5.87e-05	390	25	8	0.32	0.021	GO:0010498	BP	14	proteasomal protein catabolic process	4	GSK3B,AURKA,UBE2D3,MDM2,PML,ARRB2,TP53,PARK2	ubiquitin-proteasome
5.49e-05	561	25	9	0.36	0.016	GO:0006511	BP	14	ubiquitin-dependent protein catabolic process	5	GSK3B,AURKA,UBE2D3,MDM2,PML,ARRB2,TP53,PARK2,USP7	ubiquitin-proteasome
3.22e-05	361	25	8	0.32	0.022	GO:0043161	BP	14	proteasome-mediated ubiquitin-dependent protein catabolic process	6	GSK3B,AURKA,UBE2D3,MDM2,PML,ARRB2,TP53,PARK2	ubiquitin-proteasome
0.0325	242	25	5	0.2	0.021	GO:0031396	BP	14	regulation of protein ubiquitination	1	HSP90AA1,CDK2,PML,ARRB2,PARK2	ubiquitin-proteasome
0.0225	104	25	4	0.16	0.038	GO:0032434	BP	14	regulation of proteasomal ubiquitin-dependent protein catabolic process	1	GSK3B,AURKA,MDM2,PARK2	ubiquitin-proteasome
0.00915	83	25	4	0.16	0.048	GO:1901800	BP	14	positive regulation of proteasomal protein catabolic process	1	GSK3B,AURKA,MDM2,PARK2	ubiquitin-proteasome
0.00411	68	25	4	0.16	0.059	GO:0032436	BP	14	positive regulation of proteasomal ubiquitin-dependent protein catabolic process	2	GSK3B,AURKA,MDM2,PARK2	ubiquitin-proteasome
