# Supplementary material for: Stratification of candidate genes for Parkinson’s disease using weighted protein-protein interaction network analysis
Source: BMC Genomics. 2018 Jun 13;19:452. doi: 10.1186/s12864-018-4804-9 (PMC6000968; doi:10.1186/s12864-018-4804-9)
Supplement: Supplementary file 8 — g:Pprofiler enrichment for the PD IIHs. (XLSX 25 kb) [file 12864_2018_4804_MOESM8_ESM.xlsx]

## Sheet: PD-IIHs
p-value	T	Q	Q&T	Q&T/Q	Q&T/T	term ID	t type	t group	t name	t depth	Q&T list	Semantic Class
0.0334	5	24	2	0.083	0.4	GO:0070842	BP	1	aggresome assembly	1	VCP,PARK2	autophagy
0.0311	939	24	8	0.333	0.009	GO:0000278	BP	1	mitotic cell cycle	1	HSP90AA1,RNF2,MDM2,TP53,APP,EGFR,CUL5,PSMD2	cell cycle
0.00415	489	24	7	0.292	0.014	GO:0044772	BP	1	mitotic cell cycle phase transition	1	HSP90AA1,MDM2,TP53,APP,EGFR,CUL5,PSMD2	cell cycle - phase transition
0.006	517	24	7	0.292	0.014	GO:0044770	BP	1	cell cycle phase transition	1	HSP90AA1,MDM2,TP53,APP,EGFR,CUL5,PSMD2	cell cycle - phase transition
1.86e-12	1759	24	19	0.792	0.011	GO:0006915	BP	1	apoptotic process	1	TNFRSF1A,HSP90AA1,HSP90AB1,BIRC2,TRAF2,YWHAQ,MDM2,RIPK1,TP53,APP,EGFR,SQSTM1,YWHAZ,VCP,CUL5,YWHAB,TRAF6,PARK2,LRRK2	cell death
2.37e-12	1782	24	19	0.792	0.011	GO:0012501	BP	1	programmed cell death	1	TNFRSF1A,HSP90AA1,HSP90AB1,BIRC2,TRAF2,YWHAQ,MDM2,RIPK1,TP53,APP,EGFR,SQSTM1,YWHAZ,VCP,CUL5,YWHAB,TRAF6,PARK2,LRRK2	cell death
6.79e-12	1886	24	19	0.792	0.01	GO:0008219	BP	1	cell death	1	TNFRSF1A,HSP90AA1,HSP90AB1,BIRC2,TRAF2,YWHAQ,MDM2,RIPK1,TP53,APP,EGFR,SQSTM1,YWHAZ,VCP,CUL5,YWHAB,TRAF6,PARK2,LRRK2	cell death
4.89e-10	1348	24	16	0.667	0.012	GO:0042981	BP	1	regulation of apoptotic process	1	TNFRSF1A,HSP90AB1,BIRC2,TRAF2,YWHAQ,MDM2,RIPK1,TP53,EGFR,SQSTM1,YWHAZ,VCP,YWHAB,TRAF6,PARK2,LRRK2	cell death
5.8e-10	1363	24	16	0.667	0.012	GO:0043067	BP	1	regulation of programmed cell death	1	TNFRSF1A,HSP90AB1,BIRC2,TRAF2,YWHAQ,MDM2,RIPK1,TP53,EGFR,SQSTM1,YWHAZ,VCP,YWHAB,TRAF6,PARK2,LRRK2	cell death
1.51e-09	1450	24	16	0.667	0.011	GO:0010941	BP	1	regulation of cell death	1	TNFRSF1A,HSP90AB1,BIRC2,TRAF2,YWHAQ,MDM2,RIPK1,TP53,EGFR,SQSTM1,YWHAZ,VCP,YWHAB,TRAF6,PARK2,LRRK2	cell death
6.17e-08	559	24	11	0.458	0.02	GO:0043068	BP	1	positive regulation of programmed cell death	1	TRAF2,YWHAQ,RIPK1,TP53,SQSTM1,YWHAZ,VCP,YWHAB,TRAF6,PARK2,LRRK2	cell death
1.04e-07	587	24	11	0.458	0.019	GO:0010942	BP	1	positive regulation of cell death	1	TRAF2,YWHAQ,RIPK1,TP53,SQSTM1,YWHAZ,VCP,YWHAB,TRAF6,PARK2,LRRK2	cell death
1.07e-07	785	24	12	0.5	0.015	GO:0043066	BP	1	negative regulation of apoptotic process	1	HSP90AB1,BIRC2,TRAF2,MDM2,RIPK1,TP53,EGFR,SQSTM1,YWHAZ,TRAF6,PARK2,LRRK2	cell death
1.3e-07	798	24	12	0.5	0.015	GO:0043069	BP	1	negative regulation of programmed cell death	1	HSP90AB1,BIRC2,TRAF2,MDM2,RIPK1,TP53,EGFR,SQSTM1,YWHAZ,TRAF6,PARK2,LRRK2	cell death
3.04e-07	859	24	12	0.5	0.014	GO:0060548	BP	1	negative regulation of cell death	1	HSP90AB1,BIRC2,TRAF2,MDM2,RIPK1,TP53,EGFR,SQSTM1,YWHAZ,TRAF6,PARK2,LRRK2	cell death
1.46e-06	554	24	10	0.417	0.018	GO:0043065	BP	1	positive regulation of apoptotic process	1	TRAF2,YWHAQ,RIPK1,TP53,SQSTM1,YWHAZ,VCP,YWHAB,TRAF6,PARK2	cell death
0.00245	279	24	6	0.25	0.022	GO:0070997	BP	1	neuron death	1	HSP90AB1,TRAF2,TP53,APP,PARK2,LRRK2	cell death
0.00789	24	24	3	0.125	0.125	GO:0010939	BP	1	regulation of necrotic cell death	1	BIRC2,TRAF2,RIPK1	cell death
0.01	3	24	2	0.083	0.667	GO:1901026	BP	1	ripoptosome assembly involved in necroptotic process	1	BIRC2,RIPK1	cell death
0.0231	34	24	3	0.125	0.088	GO:0097300	BP	1	programmed necrotic cell death	1	BIRC2,TRAF2,RIPK1	cell death
0.029	247	24	5	0.208	0.02	GO:1901214	BP	1	regulation of neuron death	1	HSP90AB1,TRAF2,TP53,PARK2,LRRK2	cell death
0.00874	193	24	5	0.208	0.026	GO:0043281	BP	1	regulation of cysteine-type endopeptidase activity involved in apoptotic process	1	BIRC2,TRAF2,MDM2,RIPK1,VCP	cell death - enzymes
0.00212	272	24	6	0.25	0.022	GO:0097193	BP	1	intrinsic apoptotic signaling pathway	1	TNFRSF1A,TRAF2,TP53,CUL5,PARK2,LRRK2	cell death - intrinsic apoptosis
0.000104	29	24	4	0.167	0.138	GO:1900739	BP	1	regulation of protein insertion into mitochondrial membrane involved in apoptotic signaling pathway	1	YWHAQ,TP53,YWHAZ,YWHAB	cell death - mitochondria
0.000104	29	24	4	0.167	0.138	GO:1900740	BP	1	positive regulation of protein insertion into mitochondrial membrane involved in apoptotic signaling pathway	1	YWHAQ,TP53,YWHAZ,YWHAB	cell death - mitochondria
0.000138	31	24	4	0.167	0.129	GO:0001844	BP	1	protein insertion into mitochondrial membrane involved in apoptotic signaling pathway	1	YWHAQ,TP53,YWHAZ,YWHAB	cell death - mitochondria
0.000229	35	24	4	0.167	0.114	GO:1901030	BP	1	positive regulation of mitochondrial outer membrane permeabilization involved in apoptotic signaling pathway	1	YWHAQ,TP53,YWHAZ,YWHAB	cell death - mitochondria
0.000487	42	24	4	0.167	0.095	GO:1901028	BP	1	regulation of mitochondrial outer membrane permeabilization involved in apoptotic signaling pathway	1	YWHAQ,TP53,YWHAZ,YWHAB	cell death - mitochondria
0.00062	113	24	5	0.208	0.044	GO:0008637	BP	1	apoptotic mitochondrial changes	1	YWHAQ,TP53,YWHAZ,YWHAB,PARK2	cell death - mitochondria
0.00108	51	24	4	0.167	0.078	GO:1902686	BP	1	mitochondrial outer membrane permeabilization involved in programmed cell death	1	YWHAQ,TP53,YWHAZ,YWHAB	cell death - mitochondria
0.00108	51	24	4	0.167	0.078	GO:1902110	BP	1	positive regulation of mitochondrial membrane permeability involved in apoptotic process	1	YWHAQ,TP53,YWHAZ,YWHAB	cell death - mitochondria
0.00158	56	24	4	0.167	0.071	GO:1902108	BP	1	regulation of mitochondrial membrane permeability involved in apoptotic process	1	YWHAQ,TP53,YWHAZ,YWHAB	cell death - mitochondria
0.01	3	24	2	0.083	0.667	GO:0097343	BP	1	ripoptosome assembly	1	BIRC2,RIPK1	cell death - ripoptosome
1.86e-06	568	24	10	0.417	0.018	GO:0097190	BP	1	apoptotic signaling pathway	1	TNFRSF1A,TRAF2,YWHAQ,RIPK1,TP53,YWHAZ,CUL5,YWHAB,PARK2,LRRK2	cell death - signaling
3.3e-06	172	24	7	0.292	0.041	GO:2001235	BP	1	positive regulation of apoptotic signaling pathway	1	TRAF2,YWHAQ,RIPK1,TP53,YWHAZ,YWHAB,PARK2	cell death - signaling
2.64e-05	369	24	8	0.333	0.022	GO:2001233	BP	1	regulation of apoptotic signaling pathway	1	TRAF2,YWHAQ,RIPK1,TP53,YWHAZ,YWHAB,PARK2,LRRK2	cell death - signaling
0.000332	9	24	3	0.125	0.333	GO:0071550	BP	1	death-inducing signaling complex assembly	1	TNFRSF1A,TRAF2,RIPK1	cell death - signaling
0.00601	22	24	3	0.125	0.136	GO:0097435	BP	1	fibril organization	1	HSP90AB1,RIPK1,APP	cytoskeleton
0.00955	4768	24	17	0.708	0.004	GO:0007275	BP	1	multicellular organism development	1	TNFRSF1A,HSP90AA1,HSP90AB1,BIRC2,PTGES3,RNF2,YWHAQ,MDM2,RIPK1,TP53,APP,EGFR,VCAM1,TRAF6,PSMD2,PARK2,LRRK2	development
0.0166	5611	24	18	0.75	0.003	GO:0032502	BP	1	developmental process	1	TNFRSF1A,HSP90AA1,HSP90AB1,BIRC2,PTGES3,RNF2,YWHAQ,MDM2,RIPK1,TP53,APP,EGFR,SQSTM1,VCAM1,TRAF6,PSMD2,PARK2,LRRK2	development
0.0366	5225	24	17	0.708	0.003	GO:0048856	BP	1	anatomical structure development	1	TNFRSF1A,HSP90AA1,HSP90AB1,BIRC2,PTGES3,RNF2,YWHAQ,MDM2,RIPK1,TP53,APP,EGFR,VCAM1,TRAF6,PSMD2,PARK2,LRRK2	development
0.0489	3541	24	14	0.583	0.004	GO:0030154	BP	1	cell differentiation	1	TNFRSF1A,HSP90AA1,BIRC2,RNF2,MDM2,RIPK1,TP53,APP,EGFR,SQSTM1,VCAM1,TRAF6,PARK2,LRRK2	development
0.0357	258	24	5	0.208	0.019	GO:0034976	BP	1	response to endoplasmic reticulum stress	1	TRAF2,TP53,VCP,PARK2,LRRK2	ER - stress
0.00114	1432	24	11	0.458	0.008	GO:0010629	BP	1	negative regulation of gene expression	1	BIRC2,RNF2,YWHAQ,MDM2,TP53,EGFR,SQSTM1,YWHAB,TRAF6,PARK2,LRRK2	gene expression
0.00147	4207	24	17	0.708	0.004	GO:0010468	BP	1	regulation of gene expression	1	TNFRSF1A,BIRC2,RNF2,TRAF2,YWHAQ,MDM2,RIPK1,TP53,APP,EGFR,SQSTM1,YWHAZ,YWHAB,TRAF6,PSMD2,PARK2,LRRK2	gene expression
0.0349	5208	24	17	0.708	0.003	GO:0010467	BP	1	gene expression	1	TNFRSF1A,BIRC2,RNF2,TRAF2,YWHAQ,MDM2,RIPK1,TP53,APP,EGFR,SQSTM1,YWHAZ,YWHAB,TRAF6,PSMD2,PARK2,LRRK2	gene expression
0.0116	821	24	8	0.333	0.01	GO:0050776	BP	1	regulation of immune response	1	HSP90AA1,HSP90AB1,BIRC2,TRAF2,RIPK1,VCAM1,TRAF6,PSMD2	immune system
0.0133	1464	24	10	0.417	0.007	GO:0006955	BP	1	immune response	1	TNFRSF1A,HSP90AA1,HSP90AB1,BIRC2,TRAF2,RIPK1,APP,VCAM1,TRAF6,PSMD2	immune system
0.018	611	24	7	0.292	0.011	GO:0050778	BP	1	positive regulation of immune response	1	HSP90AA1,HSP90AB1,BIRC2,TRAF2,RIPK1,TRAF6,PSMD2	immune system
0.0185	396	24	6	0.25	0.015	GO:0031349	BP	1	positive regulation of defense response	1	TNFRSF1A,BIRC2,RIPK1,EGFR,TRAF6,PSMD2	immune system
0.0187	876	24	8	0.333	0.009	GO:0002684	BP	1	positive regulation of immune system process	1	HSP90AA1,HSP90AB1,BIRC2,TRAF2,RIPK1,VCAM1,TRAF6,PSMD2	immune system
0.0287	428	24	6	0.25	0.014	GO:0002757	BP	1	immune response-activating signal transduction	1	HSP90AA1,HSP90AB1,BIRC2,RIPK1,TRAF6,PSMD2	immune system - receptors
0.0427	459	24	6	0.25	0.013	GO:0002764	BP	1	immune response-regulating signaling pathway	1	HSP90AA1,HSP90AB1,BIRC2,RIPK1,TRAF6,PSMD2	immune system - receptors
1.22e-07	794	24	12	0.5	0.015	GO:0070201	BP	1	regulation of establishment of protein localization	1	HSP90AA1,HSP90AB1,TRAF2,YWHAQ,MDM2,TP53,EGFR,YWHAZ,YWHAB,TRAF6,PARK2,LRRK2	localization
6.96e-07	923	24	12	0.5	0.013	GO:0032880	BP	1	regulation of protein localization	1	HSP90AA1,HSP90AB1,TRAF2,YWHAQ,MDM2,TP53,EGFR,YWHAZ,YWHAB,TRAF6,PARK2,LRRK2	localization
1.1e-06	538	24	10	0.417	0.019	GO:1903827	BP	1	regulation of cellular protein localization	1	HSP90AA1,HSP90AB1,YWHAQ,MDM2,TP53,EGFR,YWHAZ,YWHAB,PARK2,LRRK2	localization
1.6e-05	346	24	8	0.333	0.023	GO:1903829	BP	1	positive regulation of cellular protein localization	1	HSP90AA1,HSP90AB1,YWHAQ,MDM2,TP53,EGFR,YWHAZ,YWHAB	localization
3.06e-05	1961	24	14	0.583	0.007	GO:0045184	BP	1	establishment of protein localization	1	TNFRSF1A,HSP90AA1,HSP90AB1,TRAF2,YWHAQ,MDM2,TP53,EGFR,YWHAZ,VCP,YWHAB,TRAF6,PARK2,LRRK2	localization
3.64e-05	2386	24	15	0.625	0.006	GO:0008104	BP	1	protein localization	1	TNFRSF1A,HSP90AA1,HSP90AB1,TRAF2,YWHAQ,MDM2,TP53,EGFR,SQSTM1,YWHAZ,VCP,YWHAB,TRAF6,PARK2,LRRK2	localization
4.97e-05	800	24	10	0.417	0.013	GO:0060341	BP	1	regulation of cellular localization	1	HSP90AA1,HSP90AB1,YWHAQ,MDM2,TP53,EGFR,YWHAZ,YWHAB,PARK2,LRRK2	localization
0.000117	643	24	9	0.375	0.014	GO:0072594	BP	1	establishment of protein localization to organelle	1	HSP90AA1,HSP90AB1,YWHAQ,TP53,EGFR,YWHAZ,YWHAB,PARK2,LRRK2	localization
0.000117	876	24	10	0.417	0.011	GO:0033365	BP	1	protein localization to organelle	1	HSP90AA1,HSP90AB1,YWHAQ,MDM2,TP53,EGFR,YWHAZ,YWHAB,PARK2,LRRK2	localization
0.000242	2739	24	15	0.625	0.005	GO:0033036	BP	1	macromolecule localization	1	TNFRSF1A,HSP90AA1,HSP90AB1,TRAF2,YWHAQ,MDM2,TP53,EGFR,SQSTM1,YWHAZ,VCP,YWHAB,TRAF6,PARK2,LRRK2	localization
0.000264	1562	24	12	0.5	0.008	GO:0034613	BP	1	cellular protein localization	1	TNFRSF1A,HSP90AA1,HSP90AB1,YWHAQ,MDM2,TP53,EGFR,YWHAZ,VCP,YWHAB,PARK2,LRRK2	localization
0.000272	499	24	8	0.333	0.016	GO:1904951	BP	1	positive regulation of establishment of protein localization	1	HSP90AA1,HSP90AB1,YWHAQ,MDM2,TP53,EGFR,YWHAZ,YWHAB	localization
0.000285	1573	24	12	0.5	0.008	GO:0070727	BP	1	cellular macromolecule localization	1	TNFRSF1A,HSP90AA1,HSP90AB1,YWHAQ,MDM2,TP53,EGFR,YWHAZ,VCP,YWHAB,PARK2,LRRK2	localization
0.000686	4595	24	18	0.75	0.004	GO:0051234	BP	1	establishment of localization	1	TNFRSF1A,HSP90AA1,HSP90AB1,TRAF2,YWHAQ,MDM2,RIPK1,TP53,APP,EGFR,SQSTM1,YWHAZ,VCP,CUL5,YWHAB,TRAF6,PARK2,LRRK2	localization
0.00239	5639	24	19	0.792	0.003	GO:0051179	BP	1	localization	1	TNFRSF1A,HSP90AA1,HSP90AB1,TRAF2,YWHAQ,MDM2,RIPK1,TP53,APP,EGFR,SQSTM1,VCAM1,YWHAZ,VCP,CUL5,YWHAB,TRAF6,PARK2,LRRK2	localization
0.00259	1926	24	12	0.5	0.006	GO:0051649	BP	1	establishment of localization in cell	1	HSP90AA1,HSP90AB1,YWHAQ,MDM2,TP53,APP,EGFR,YWHAZ,VCP,YWHAB,PARK2,LRRK2	localization
0.0032	2377	24	13	0.542	0.005	GO:0032879	BP	1	regulation of localization	1	HSP90AA1,HSP90AB1,TRAF2,YWHAQ,MDM2,RIPK1,TP53,EGFR,YWHAZ,YWHAB,TRAF6,PARK2,LRRK2	localization
0.00367	69	24	4	0.167	0.058	GO:0090559	BP	1	regulation of membrane permeability	1	YWHAQ,TP53,YWHAZ,YWHAB	membrane
1.77e-05	219	24	7	0.292	0.032	GO:0010821	BP	1	regulation of mitochondrion organization	1	YWHAQ,TP53,SQSTM1,YWHAZ,YWHAB,PARK2,LRRK2	mitochondria
0.000246	94	24	5	0.208	0.053	GO:0007006	BP	1	mitochondrial membrane organization	1	HSP90AA1,YWHAQ,TP53,YWHAZ,YWHAB	mitochondria
0.000994	50	24	4	0.167	0.08	GO:0097345	BP	1	mitochondrial outer membrane permeabilization	1	YWHAQ,TP53,YWHAZ,YWHAB	mitochondria
0.00126	53	24	4	0.167	0.075	GO:0035794	BP	1	positive regulation of mitochondrial membrane permeability	1	YWHAQ,TP53,YWHAZ,YWHAB	mitochondria
0.00271	64	24	4	0.167	0.062	GO:0046902	BP	1	regulation of mitochondrial membrane permeability	1	YWHAQ,TP53,YWHAZ,YWHAB	mitochondria
0.00405	165	24	5	0.208	0.03	GO:0010822	BP	1	positive regulation of mitochondrion organization	1	YWHAQ,TP53,YWHAZ,YWHAB,PARK2	mitochondria
0.0047	727	24	8	0.333	0.011	GO:0007005	BP	1	mitochondrion organization	1	HSP90AA1,YWHAQ,TP53,SQSTM1,YWHAZ,YWHAB,PARK2,LRRK2	mitochondria
7.3e-05	269	24	7	0.292	0.026	GO:0006839	BP	1	mitochondrial transport	1	HSP90AA1,YWHAQ,TP53,YWHAZ,YWHAB,PARK2,LRRK2	mitochondria - transport
0.0111	91	24	4	0.167	0.044	GO:1905477	BP	1	positive regulation of protein localization to membrane	1	YWHAQ,TP53,YWHAZ,YWHAB	protein localization - membrane
0.0472	131	24	4	0.167	0.031	GO:1905475	BP	1	regulation of protein localization to membrane	1	YWHAQ,TP53,YWHAZ,YWHAB	protein localization - membrane
6.41e-06	46	24	5	0.208	0.109	GO:0051205	BP	1	protein insertion into membrane	1	YWHAQ,TP53,EGFR,YWHAZ,YWHAB	protein localization - membrane
0.000158	32	24	4	0.167	0.125	GO:0051204	BP	1	protein insertion into mitochondrial membrane	1	YWHAQ,TP53,YWHAZ,YWHAB	protein localization - membrane
0.000512	358	24	7	0.292	0.02	GO:0090150	BP	1	establishment of protein localization to membrane	1	TNFRSF1A,HSP90AA1,YWHAQ,TP53,EGFR,YWHAZ,YWHAB	protein localization - membrane
0.00382	483	24	7	0.292	0.014	GO:0072657	BP	1	protein localization to membrane	1	TNFRSF1A,HSP90AA1,YWHAQ,TP53,EGFR,YWHAZ,YWHAB	protein localization - membrane
4.89e-06	182	24	7	0.292	0.038	GO:0072655	BP	1	establishment of protein localization to mitochondrion	1	HSP90AA1,YWHAQ,TP53,YWHAZ,YWHAB,PARK2,LRRK2	protein localization - mitochondria
5.48e-06	185	24	7	0.292	0.038	GO:0070585	BP	1	protein localization to mitochondrion	1	HSP90AA1,YWHAQ,TP53,YWHAZ,YWHAB,PARK2,LRRK2	protein localization - mitochondria
2.21e-05	126	24	6	0.25	0.048	GO:1903747	BP	1	regulation of establishment of protein localization to mitochondrion	1	YWHAQ,TP53,YWHAZ,YWHAB,PARK2,LRRK2	protein localization - mitochondria
0.0273	114	24	4	0.167	0.035	GO:1903749	BP	1	positive regulation of establishment of protein localization to mitochondrion	1	YWHAQ,TP53,YWHAZ,YWHAB	protein localization - mitochondria
2.07e-09	3571	24	21	0.875	0.006	GO:0048583	BP	1	regulation of response to stimulus	1	TNFRSF1A,HSP90AA1,HSP90AB1,BIRC2,PTGES3,BAG2,TRAF2,YWHAQ,MDM2,RIPK1,TP53,APP,EGFR,SQSTM1,VCAM1,YWHAZ,YWHAB,TRAF6,PSMD2,PARK2,LRRK2	response to stimulus
1.48e-06	1897	24	15	0.625	0.008	GO:0048584	BP	1	positive regulation of response to stimulus	1	TNFRSF1A,HSP90AA1,HSP90AB1,BIRC2,TRAF2,YWHAQ,RIPK1,TP53,EGFR,YWHAZ,YWHAB,TRAF6,PSMD2,PARK2,LRRK2	response to stimulus
2.51e-06	6745	24	23	0.958	0.003	GO:0051716	BP	1	cellular response to stimulus	1	TNFRSF1A,HSP90AA1,HSP90AB1,BIRC2,PTGES3,BAG2,TRAF2,YWHAQ,MDM2,RIPK1,TP53,APP,EGFR,SQSTM1,VCAM1,YWHAZ,VCP,CUL5,YWHAB,TRAF6,PSMD2,PARK2,LRRK2	response to stimulus
7.19e-06	2123	24	15	0.625	0.007	GO:0071310	BP	1	cellular response to organic substance	1	TNFRSF1A,HSP90AB1,BIRC2,PTGES3,TRAF2,MDM2,RIPK1,APP,EGFR,VCAM1,VCP,TRAF6,PSMD2,PARK2,LRRK2	response to stimulus
8.97e-06	2570	24	16	0.667	0.006	GO:0070887	BP	1	cellular response to chemical stimulus	1	TNFRSF1A,HSP90AB1,BIRC2,PTGES3,TRAF2,MDM2,RIPK1,TP53,APP,EGFR,VCAM1,VCP,TRAF6,PSMD2,PARK2,LRRK2	response to stimulus
2.27e-05	2736	24	16	0.667	0.006	GO:0010033	BP	1	response to organic substance	1	TNFRSF1A,HSP90AA1,HSP90AB1,BIRC2,PTGES3,TRAF2,MDM2,RIPK1,APP,EGFR,VCAM1,VCP,TRAF6,PSMD2,PARK2,LRRK2	response to stimulus
6.1e-05	1075	24	11	0.458	0.01	GO:0009628	BP	1	response to abiotic stimulus	1	TNFRSF1A,HSP90AA1,HSP90AB1,BIRC2,PTGES3,BAG2,MDM2,TP53,APP,EGFR,VCAM1	response to stimulus
0.000105	866	24	10	0.417	0.012	GO:1901698	BP	1	response to nitrogen compound	1	HSP90AA1,HSP90AB1,BIRC2,TRAF2,MDM2,APP,EGFR,VCAM1,PARK2,LRRK2	response to stimulus
0.000129	885	24	10	0.417	0.011	GO:0014070	BP	1	response to organic cyclic compound	1	HSP90AA1,HSP90AB1,BIRC2,PTGES3,MDM2,APP,EGFR,VCAM1,PARK2,LRRK2	response to stimulus
0.00014	8070	24	23	0.958	0.003	GO:0050896	BP	1	response to stimulus	1	TNFRSF1A,HSP90AA1,HSP90AB1,BIRC2,PTGES3,BAG2,TRAF2,YWHAQ,MDM2,RIPK1,TP53,APP,EGFR,SQSTM1,VCAM1,YWHAZ,VCP,CUL5,YWHAB,TRAF6,PSMD2,PARK2,LRRK2	response to stimulus
0.000146	460	24	8	0.333	0.017	GO:0010035	BP	1	response to inorganic substance	1	TRAF2,MDM2,RIPK1,APP,EGFR,VCAM1,PARK2,LRRK2	response to stimulus
0.000487	760	24	9	0.375	0.012	GO:0010243	BP	1	response to organonitrogen compound	1	HSP90AA1,HSP90AB1,BIRC2,MDM2,APP,EGFR,VCAM1,PARK2,LRRK2	response to stimulus
0.000593	3964	24	17	0.708	0.004	GO:0042221	BP	1	response to chemical	1	TNFRSF1A,HSP90AA1,HSP90AB1,BIRC2,PTGES3,TRAF2,MDM2,RIPK1,TP53,APP,EGFR,VCAM1,VCP,TRAF6,PSMD2,PARK2,LRRK2	response to stimulus
0.00389	302	24	6	0.25	0.02	GO:0010038	BP	1	response to metal ion	1	MDM2,APP,EGFR,VCAM1,PARK2,LRRK2	response to stimulus
0.00514	75	24	4	0.167	0.053	GO:1900034	BP	1	regulation of cellular response to heat	1	HSP90AA1,HSP90AB1,PTGES3,BAG2	response to stimulus
0.00555	511	24	7	0.292	0.014	GO:0071407	BP	1	cellular response to organic cyclic compound	1	HSP90AB1,PTGES3,MDM2,APP,EGFR,PARK2,LRRK2	response to stimulus
0.0173	1508	24	10	0.417	0.007	GO:0009719	BP	1	response to endogenous stimulus	1	HSP90AA1,HSP90AB1,BIRC2,PTGES3,MDM2,APP,EGFR,VCAM1,PARK2,LRRK2	response to stimulus
0.0212	107	24	4	0.167	0.037	GO:0034605	BP	1	cellular response to heat	1	HSP90AA1,HSP90AB1,PTGES3,BAG2	response to stimulus
0.0307	250	24	5	0.208	0.02	GO:0071496	BP	1	cellular response to external stimulus	1	TNFRSF1A,MDM2,TP53,EGFR,LRRK2	response to stimulus
0.038	40	24	3	0.125	0.075	GO:0046677	BP	1	response to antibiotic	1	HSP90AA1,MDM2,TP53	response to stimulus
0.0472	131	24	4	0.167	0.031	GO:0043279	BP	1	response to alkaloid	1	HSP90AA1,HSP90AB1,MDM2,VCAM1	response to stimulus
7.56e-06	1431	24	13	0.542	0.009	GO:1901700	BP	1	response to oxygen-containing compound	1	TNFRSF1A,HSP90AA1,HSP90AB1,BIRC2,TRAF2,MDM2,RIPK1,APP,EGFR,VCAM1,TRAF6,PARK2,LRRK2	response to stimulus - oxigen
0.0239	906	24	8	0.333	0.009	GO:1901701	BP	1	cellular response to oxygen-containing compound	1	TRAF2,MDM2,RIPK1,APP,EGFR,TRAF6,PARK2,LRRK2	response to stimulus - oxigen
0.047	3529	24	14	0.583	0.004	GO:2001141	BP	1	regulation of RNA biosynthetic process	1	TNFRSF1A,BIRC2,RNF2,TRAF2,YWHAQ,MDM2,RIPK1,TP53,APP,EGFR,SQSTM1,YWHAB,TRAF6,PARK2	RNA - metabolism
8.64e-07	5555	24	22	0.917	0.004	GO:0007165	BP	1	signal transduction	1	TNFRSF1A,HSP90AA1,HSP90AB1,BIRC2,PTGES3,TRAF2,YWHAQ,MDM2,RIPK1,TP53,APP,EGFR,SQSTM1,VCAM1,YWHAZ,VCP,CUL5,YWHAB,TRAF6,PSMD2,PARK2,LRRK2	signaling
1.2e-06	2667	24	17	0.708	0.006	GO:0009966	BP	1	regulation of signal transduction	1	TNFRSF1A,HSP90AB1,BIRC2,TRAF2,YWHAQ,MDM2,RIPK1,TP53,APP,EGFR,SQSTM1,YWHAZ,YWHAB,TRAF6,PSMD2,PARK2,LRRK2	signaling
4.28e-06	1366	24	13	0.542	0.01	GO:0009967	BP	1	positive regulation of signal transduction	1	TNFRSF1A,BIRC2,TRAF2,YWHAQ,RIPK1,TP53,EGFR,YWHAZ,YWHAB,TRAF6,PSMD2,PARK2,LRRK2	signaling
4.5e-06	6005	24	22	0.917	0.004	GO:0023052	BP	1	signaling	1	TNFRSF1A,HSP90AA1,HSP90AB1,BIRC2,PTGES3,TRAF2,YWHAQ,MDM2,RIPK1,TP53,APP,EGFR,SQSTM1,VCAM1,YWHAZ,VCP,CUL5,YWHAB,TRAF6,PSMD2,PARK2,LRRK2	signaling
4.73e-06	6019	24	22	0.917	0.004	GO:0007154	BP	1	cell communication	1	TNFRSF1A,HSP90AA1,HSP90AB1,BIRC2,PTGES3,TRAF2,YWHAQ,MDM2,RIPK1,TP53,APP,EGFR,SQSTM1,VCAM1,YWHAZ,VCP,CUL5,YWHAB,TRAF6,PSMD2,PARK2,LRRK2	signaling
6.07e-06	2953	24	17	0.708	0.006	GO:0010646	BP	1	regulation of cell communication	1	TNFRSF1A,HSP90AB1,BIRC2,TRAF2,YWHAQ,MDM2,RIPK1,TP53,APP,EGFR,SQSTM1,YWHAZ,YWHAB,TRAF6,PSMD2,PARK2,LRRK2	signaling
8e-06	3005	24	17	0.708	0.006	GO:0023051	BP	1	regulation of signaling	1	TNFRSF1A,HSP90AB1,BIRC2,TRAF2,YWHAQ,MDM2,RIPK1,TP53,APP,EGFR,SQSTM1,YWHAZ,YWHAB,TRAF6,PSMD2,PARK2,LRRK2	signaling
1e-05	2589	24	16	0.667	0.006	GO:0035556	BP	1	intracellular signal transduction	1	TNFRSF1A,BIRC2,TRAF2,YWHAQ,MDM2,RIPK1,TP53,EGFR,SQSTM1,VCAM1,CUL5,YWHAB,TRAF6,PSMD2,PARK2,LRRK2	signaling
1.23e-05	1489	24	13	0.542	0.009	GO:0010647	BP	1	positive regulation of cell communication	1	TNFRSF1A,BIRC2,TRAF2,YWHAQ,RIPK1,TP53,EGFR,YWHAZ,YWHAB,TRAF6,PSMD2,PARK2,LRRK2	signaling
1.3e-05	1496	24	13	0.542	0.009	GO:0023056	BP	1	positive regulation of signaling	1	TNFRSF1A,BIRC2,TRAF2,YWHAQ,RIPK1,TP53,EGFR,YWHAZ,YWHAB,TRAF6,PSMD2,PARK2,LRRK2	signaling
0.000897	2555	24	14	0.583	0.005	GO:0007166	BP	1	cell surface receptor signaling pathway	1	TNFRSF1A,HSP90AA1,HSP90AB1,BIRC2,TRAF2,RIPK1,APP,EGFR,VCAM1,CUL5,TRAF6,PSMD2,PARK2,LRRK2	signaling
0.00155	872	24	9	0.375	0.01	GO:1902533	BP	1	positive regulation of intracellular signal transduction	1	TNFRSF1A,BIRC2,TRAF2,RIPK1,TP53,EGFR,TRAF6,PARK2,LRRK2	signaling
0.00522	1669	24	11	0.458	0.007	GO:1902531	BP	1	regulation of intracellular signal transduction	1	TNFRSF1A,BIRC2,TRAF2,MDM2,RIPK1,TP53,EGFR,SQSTM1,TRAF6,PARK2,LRRK2	signaling
0.0189	877	24	8	0.333	0.009	GO:0023014	BP	1	signal transduction by protein phosphorylation	1	TRAF2,RIPK1,EGFR,YWHAB,TRAF6,PSMD2,PARK2,LRRK2	signaling
0.0127	28	24	3	0.125	0.107	GO:0071870	BP	1	cellular response to catecholamine stimulus	1	APP,PARK2,LRRK2	signaling - amine
0.0127	28	24	3	0.125	0.107	GO:0071868	BP	1	cellular response to monoamine stimulus	1	APP,PARK2,LRRK2	signaling - amine
0.0174	31	24	3	0.125	0.097	GO:0071867	BP	1	response to monoamine	1	APP,PARK2,LRRK2	signaling - amine
0.0174	31	24	3	0.125	0.097	GO:0071869	BP	1	response to catecholamine	1	APP,PARK2,LRRK2	signaling - amine
9.88e-06	50	24	5	0.208	0.1	GO:0010803	BP	1	regulation of tumor necrosis factor-mediated signaling pathway	1	TNFRSF1A,BIRC2,TRAF2,RIPK1,PARK2	signaling - cytokine
1.75e-05	516	24	9	0.375	0.017	GO:0019221	BP	1	cytokine-mediated signaling pathway	1	TNFRSF1A,HSP90AB1,BIRC2,TRAF2,RIPK1,VCAM1,TRAF6,PSMD2,PARK2	signaling - cytokine
3.5e-05	136	24	6	0.25	0.044	GO:0001959	BP	1	regulation of cytokine-mediated signaling pathway	1	TNFRSF1A,HSP90AB1,BIRC2,TRAF2,RIPK1,PARK2	signaling - cytokine
4.54e-05	142	24	6	0.25	0.042	GO:0060759	BP	1	regulation of response to cytokine stimulus	1	TNFRSF1A,HSP90AB1,BIRC2,TRAF2,RIPK1,PARK2	signaling - cytokine
4.66e-05	252	24	7	0.292	0.028	GO:0071356	BP	1	cellular response to tumor necrosis factor	1	TNFRSF1A,BIRC2,TRAF2,RIPK1,VCAM1,PSMD2,PARK2	signaling - cytokine
6.81e-05	152	24	6	0.25	0.039	GO:0033209	BP	1	tumor necrosis factor-mediated signaling pathway	1	TNFRSF1A,BIRC2,TRAF2,RIPK1,PSMD2,PARK2	signaling - cytokine
7.3e-05	269	24	7	0.292	0.026	GO:0034612	BP	1	response to tumor necrosis factor	1	TNFRSF1A,BIRC2,TRAF2,RIPK1,VCAM1,PSMD2,PARK2	signaling - cytokine
0.000154	664	24	9	0.375	0.014	GO:0071345	BP	1	cellular response to cytokine stimulus	1	TNFRSF1A,HSP90AB1,BIRC2,TRAF2,RIPK1,VCAM1,TRAF6,PSMD2,PARK2	signaling - cytokine
0.000481	759	24	9	0.375	0.012	GO:0034097	BP	1	response to cytokine	1	TNFRSF1A,HSP90AB1,BIRC2,TRAF2,RIPK1,VCAM1,TRAF6,PSMD2,PARK2	signaling - cytokine
0.0352	39	24	3	0.125	0.077	GO:0038128	BP	1	ERBB2 signaling pathway	1	HSP90AA1,EGFR,CUL5	signaling - ERBB2
0.0132	210	24	5	0.208	0.024	GO:0043406	BP	1	positive regulation of MAP kinase activity	1	TRAF2,RIPK1,EGFR,TRAF6,LRRK2	signaling - MAPK
0.0145	846	24	8	0.333	0.009	GO:0000165	BP	1	MAPK cascade	1	TRAF2,RIPK1,EGFR,YWHAB,TRAF6,PSMD2,PARK2,LRRK2	signaling - MAPK
2.48e-05	230	24	7	0.292	0.03	GO:0043122	BP	1	regulation of I-kappaB kinase/NF-kappaB signaling	1	TNFRSF1A,BIRC2,TRAF2,RIPK1,SQSTM1,TRAF6,PARK2	signaling - NFkappaB
5.33e-05	257	24	7	0.292	0.027	GO:0007249	BP	1	I-kappaB kinase/NF-kappaB signaling	1	TNFRSF1A,BIRC2,TRAF2,RIPK1,SQSTM1,TRAF6,PARK2	signaling - NFkappaB
0.000169	177	24	6	0.25	0.034	GO:0043123	BP	1	positive regulation of I-kappaB kinase/NF-kappaB signaling	1	TNFRSF1A,BIRC2,TRAF2,RIPK1,TRAF6,PARK2	signaling - NFkappaB
0.0228	109	24	4	0.167	0.037	GO:0038061	BP	1	NIK/NF-kappaB signaling	1	BIRC2,TRAF2,TRAF6,PSMD2	signaling - NFkappaB
0.05	6	24	2	0.083	0.333	GO:1903265	BP	1	positive regulation of tumor necrosis factor-mediated signaling pathway	1	TRAF2,PARK2	signaling - TNF
0.0174	31	24	3	0.125	0.097	GO:0002756	BP	1	MyD88-independent toll-like receptor signaling pathway	1	BIRC2,RIPK1,TRAF6	signaling - toll-like
5.43e-08	3600	24	20	0.833	0.006	GO:0006950	BP	1	response to stress	1	TNFRSF1A,HSP90AA1,HSP90AB1,BIRC2,PTGES3,BAG2,TRAF2,MDM2,RIPK1,TP53,APP,EGFR,SQSTM1,VCAM1,YWHAZ,VCP,TRAF6,PSMD2,PARK2,LRRK2	stress
6.79e-08	564	24	11	0.458	0.02	GO:0080135	BP	1	regulation of cellular response to stress	1	HSP90AA1,HSP90AB1,PTGES3,BAG2,TRAF2,MDM2,RIPK1,EGFR,TRAF6,PARK2,LRRK2	stress
2.05e-07	1341	24	14	0.583	0.01	GO:0080134	BP	1	regulation of response to stress	1	TNFRSF1A,HSP90AA1,HSP90AB1,BIRC2,PTGES3,BAG2,TRAF2,MDM2,RIPK1,EGFR,TRAF6,PSMD2,PARK2,LRRK2	stress
7.63e-07	1810	24	15	0.625	0.008	GO:0033554	BP	1	cellular response to stress	1	TNFRSF1A,HSP90AA1,HSP90AB1,PTGES3,BAG2,TRAF2,MDM2,RIPK1,TP53,EGFR,SQSTM1,VCP,TRAF6,PARK2,LRRK2	stress
3.06e-05	376	24	8	0.333	0.021	GO:0006979	BP	1	response to oxidative stress	1	TRAF2,MDM2,RIPK1,TP53,APP,EGFR,PARK2,LRRK2	stress - oxidative
0.000533	215	24	6	0.25	0.028	GO:0034599	BP	1	cellular response to oxidative stress	1	TRAF2,MDM2,RIPK1,TP53,PARK2,LRRK2	stress - oxidative
0.0405	126	24	4	0.167	0.032	GO:0034614	BP	1	cellular response to reactive oxygen species	1	TRAF2,MDM2,RIPK1,LRRK2	stress - oxidative
0.0414	3492	24	14	0.583	0.004	GO:0006355	BP	1	regulation of transcription, DNA-templated	1	TNFRSF1A,BIRC2,RNF2,TRAF2,YWHAQ,MDM2,RIPK1,TP53,APP,EGFR,SQSTM1,YWHAB,TRAF6,PARK2	transcription
0.0442	3511	24	14	0.583	0.004	GO:1903506	BP	1	regulation of nucleic acid-templated transcription	1	TNFRSF1A,BIRC2,RNF2,TRAF2,YWHAQ,MDM2,RIPK1,TP53,APP,EGFR,SQSTM1,YWHAB,TRAF6,PARK2	transcription
0.044	985	24	8	0.333	0.008	GO:0045944	BP	1	positive regulation of transcription from RNA polymerase II promoter	1	TNFRSF1A,RIPK1,TP53,APP,EGFR,SQSTM1,TRAF6,PARK2	transcription - pol II promoter
7.38e-05	1727	24	13	0.542	0.008	GO:0051049	BP	1	regulation of transport	1	HSP90AA1,HSP90AB1,TRAF2,YWHAQ,MDM2,RIPK1,TP53,EGFR,YWHAZ,YWHAB,TRAF6,PARK2,LRRK2	transport
0.000957	2568	24	14	0.583	0.005	GO:0071702	BP	1	organic substance transport	1	HSP90AA1,HSP90AB1,TRAF2,YWHAQ,MDM2,RIPK1,TP53,EGFR,YWHAZ,VCP,YWHAB,TRAF6,PARK2,LRRK2	transport
0.00186	891	24	9	0.375	0.01	GO:0051050	BP	1	positive regulation of transport	1	HSP90AA1,HSP90AB1,YWHAQ,MDM2,TP53,EGFR,YWHAZ,YWHAB,PARK2	transport
0.00363	4468	24	17	0.708	0.004	GO:0006810	BP	1	transport	1	HSP90AA1,HSP90AB1,TRAF2,YWHAQ,MDM2,RIPK1,TP53,APP,EGFR,SQSTM1,YWHAZ,VCP,CUL5,YWHAB,TRAF6,PARK2,LRRK2	transport
3.3e-05	1013	24	11	0.458	0.011	GO:0006886	BP	1	intracellular protein transport	1	HSP90AA1,HSP90AB1,YWHAQ,MDM2,TP53,EGFR,YWHAZ,VCP,YWHAB,PARK2,LRRK2	transport - intracellular
0.000122	1801	24	13	0.542	0.007	GO:0015031	BP	1	protein transport	1	HSP90AA1,HSP90AB1,TRAF2,YWHAQ,MDM2,TP53,EGFR,YWHAZ,VCP,YWHAB,TRAF6,PARK2,LRRK2	transport - intracellular
0.000239	1548	24	12	0.5	0.008	GO:0046907	BP	1	intracellular transport	1	HSP90AA1,HSP90AB1,YWHAQ,MDM2,TP53,APP,EGFR,YWHAZ,VCP,YWHAB,PARK2,LRRK2	transport - intracellular
0.000311	721	24	9	0.375	0.012	GO:0051223	BP	1	regulation of protein transport	1	HSP90AA1,HSP90AB1,TRAF2,MDM2,TP53,EGFR,TRAF6,PARK2,LRRK2	transport - intracellular
0.000552	362	24	7	0.292	0.019	GO:0033157	BP	1	regulation of intracellular protein transport	1	HSP90AA1,HSP90AB1,MDM2,TP53,EGFR,PARK2,LRRK2	transport - intracellular
0.00257	455	24	7	0.292	0.015	GO:0032386	BP	1	regulation of intracellular transport	1	HSP90AA1,HSP90AB1,MDM2,TP53,EGFR,PARK2,LRRK2	transport - intracellular
0.00279	678	24	8	0.333	0.012	GO:0006605	BP	1	protein targeting	1	HSP90AA1,HSP90AB1,YWHAQ,EGFR,YWHAZ,YWHAB,PARK2,LRRK2	transport - intracellular
0.0301	249	24	5	0.208	0.02	GO:0090316	BP	1	positive regulation of intracellular protein transport	1	HSP90AA1,HSP90AB1,MDM2,TP53,EGFR	transport - intracellular
0.000677	115	24	5	0.208	0.043	GO:0046824	BP	1	positive regulation of nucleocytoplasmic transport	1	HSP90AA1,HSP90AB1,MDM2,TP53,EGFR	transport - nuclear
0.0126	208	24	5	0.208	0.024	GO:0046822	BP	1	regulation of nucleocytoplasmic transport	1	HSP90AA1,HSP90AB1,MDM2,TP53,EGFR	transport - nuclear
6.52e-08	752	24	12	0.5	0.016	GO:0016567	BP	1	protein ubiquitination	1	HSP90AA1,HSP90AB1,BIRC2,RNF2,TRAF2,MDM2,VCP,CUL5,TRAF6,PSMD2,PARK2,LRRK2	ubiquitin-proteasome
1.65e-06	561	24	10	0.417	0.018	GO:0006511	BP	1	ubiquitin-dependent protein catabolic process	1	HSP90AB1,BIRC2,MDM2,TP53,SQSTM1,VCP,CUL5,PSMD2,PARK2,LRRK2	ubiquitin-proteasome
2.23e-05	361	24	8	0.333	0.022	GO:0043161	BP	1	proteasome-mediated ubiquitin-dependent protein catabolic process	1	HSP90AB1,BIRC2,MDM2,TP53,VCP,PSMD2,PARK2,LRRK2	ubiquitin-proteasome
3.52e-05	242	24	7	0.292	0.029	GO:0031396	BP	1	regulation of protein ubiquitination	1	HSP90AA1,HSP90AB1,BIRC2,TRAF6,PSMD2,PARK2,LRRK2	ubiquitin-proteasome
4.06e-05	390	24	8	0.333	0.021	GO:0010498	BP	1	proteasomal protein catabolic process	1	HSP90AB1,BIRC2,MDM2,TP53,VCP,PSMD2,PARK2,LRRK2	ubiquitin-proteasome
0.000409	104	24	5	0.208	0.048	GO:0032434	BP	1	regulation of proteasomal ubiquitin-dependent protein catabolic process	1	HSP90AB1,MDM2,VCP,PARK2,LRRK2	ubiquitin-proteasome
0.000487	42	24	4	0.167	0.095	GO:0070534	BP	1	protein K63-linked ubiquitination	1	BIRC2,TRAF2,TRAF6,PARK2	ubiquitin-proteasome
0.00117	52	24	4	0.167	0.077	GO:0051865	BP	1	protein autoubiquitination	1	TRAF2,TRAF6,PARK2,LRRK2	ubiquitin-proteasome
0.0018	140	24	5	0.208	0.036	GO:0061136	BP	1	regulation of proteasomal protein catabolic process	1	HSP90AB1,MDM2,VCP,PARK2,LRRK2	ubiquitin-proteasome
0.00346	68	24	4	0.167	0.059	GO:0032436	BP	1	positive regulation of proteasomal ubiquitin-dependent protein catabolic process	1	MDM2,VCP,PARK2,LRRK2	ubiquitin-proteasome
0.00526	174	24	5	0.208	0.029	GO:0031398	BP	1	positive regulation of protein ubiquitination	1	BIRC2,TRAF6,PSMD2,PARK2,LRRK2	ubiquitin-proteasome
0.00771	83	24	4	0.167	0.048	GO:1901800	BP	1	positive regulation of proteasomal protein catabolic process	1	MDM2,VCP,PARK2,LRRK2	ubiquitin-proteasome
0.0307	250	24	5	0.208	0.02	GO:0000209	BP	1	protein polyubiquitination	1	BIRC2,TRAF2,TRAF6,PSMD2,PARK2	ubiquitin-proteasome
