# Supplementary material for: Stratification of candidate genes for Parkinson’s disease using weighted protein-protein interaction network analysis
Source: BMC Genomics. 2018 Jun 13;19:452. doi: 10.1186/s12864-018-4804-9 (PMC6000968; doi:10.1186/s12864-018-4804-9)
Supplement: Supplementary file 11 — Panther enrichment for the entire network. (XLSX 117 kb) [file 12864_2018_4804_MOESM11_ESM.xlsx]

## Sheet: Panther enrichment all net
GO biological process complete	GO	Homo sapiens - REFLIST (20972)	Client Text Box Input (5427)	Client Text Box Input (expected)	Client Text Box Input (fold Enrichment)	Client Text Box Input (P-value)	Semantic class
regulation of cell junction assembly (GO:1901888)	GO:1901888	74	45	19.15	2.35	0.00272	adhesion
cell junction assembly (GO:0034329)	GO:0034329	132	74	34.16	2.17	1.78e-05	adhesion
cell junction organization (GO:0034330)	GO:0034330	190	97	49.17	1.97	7.78e-06	adhesion
positive regulation of cell adhesion (GO:0045785)	GO:0045785	401	195	103.77	1.88	3.67e-12	adhesion
regulation of cell adhesion (GO:0030155)	GO:0030155	664	315	171.83	1.83	1.07e-19	adhesion
negative regulation of cell adhesion (GO:0007162)	GO:0007162	230	107	59.52	1.8	0.000135	adhesion
single organism cell adhesion (GO:0098602)	GO:0098602	268	120	69.35	1.73	0.000148	adhesion
cell-cell junction organization (GO:0045216)	GO:0045216	164	83	42.44	1.96	0.000174	adhesion cell cell
positive regulation of cell-cell adhesion (GO:0022409)	GO:0022409	259	129	67.02	1.92	7.28e-08	adhesion cell cell
negative regulation of cell-cell adhesion (GO:0022408)	GO:0022408	142	70	36.75	1.9	0.00528	adhesion cell cell
regulation of cell-cell adhesion (GO:0022407)	GO:0022407	405	195	104.8	1.86	9.3e-12	adhesion cell cell
single organismal cell-cell adhesion (GO:0016337)	GO:0016337	243	108	62.88	1.72	0.00105	adhesion cell cell
regulation of cell-matrix adhesion (GO:0001952)	GO:0001952	97	52	25.1	2.07	0.0141	adhesion cell matrix
regulation of cell-substrate adhesion (GO:0010810)	GO:0010810	183	86	47.36	1.82	0.00216	adhesion cell substrate
cell-substrate adhesion (GO:0031589)	GO:0031589	165	76	42.7	1.78	0.0209	adhesion cell substrate
cell-cell adhesion via plasma-membrane adhesion molecules (GO:0098742)	GO:0098742	218	26	56.41	0.46	0.0379	adhesion cell-cell
homophilic cell adhesion via plasma membrane adhesion molecules (GO:0007156)	GO:0007156	156	15	40.37	0.37	0.0345	adhesion cell-cell
regulation of cell aging (GO:0090342)	GO:0090342	36	26	9.32	2.79	0.0443	ageing
cell aging (GO:0007569)	GO:0007569	65	44	16.82	2.62	0.000203	ageing
aging (GO:0007568)	GO:0007568	262	150	67.8	2.21	2.47e-14	ageing
positive regulation of macroautophagy (GO:0016239)	GO:0016239	56	46	14.49	3.17	2.66e-07	autophagy
positive regulation of autophagy (GO:0010508)	GO:0010508	100	79	25.88	3.05	2.6e-13	autophagy
mitophagy (GO:0000422)	GO:0000422	33	26	8.54	3.04	0.0096	autophagy
regulation of mitophagy (GO:1903146)	GO:1903146	51	38	13.2	2.88	0.000162	autophagy
regulation of autophagy (GO:0010506)	GO:0010506	298	190	77.11	2.46	5.16e-24	autophagy
regulation of macroautophagy (GO:0016241)	GO:0016241	160	102	41.4	2.46	9.47e-12	autophagy
macroautophagy (GO:0016236)	GO:0016236	137	81	35.45	2.28	2.82e-07	autophagy
autophagy (GO:0006914)	GO:0006914	246	141	63.66	2.21	2.3e-13	autophagy
negative regulation of mitotic cell cycle (GO:0045930)	GO:0045930	272	191	70.39	2.71	3.71e-29	cell cycle
positive regulation of cell cycle arrest (GO:0071158)	GO:0071158	90	63	23.29	2.71	6.03e-08	cell cycle
negative regulation of cell cycle process (GO:0010948)	GO:0010948	270	187	69.87	2.68	8.97e-28	cell cycle
mitotic cell cycle process (GO:1903047)	GO:1903047	635	433	164.32	2.64	7.48e-67	cell cycle
mitotic cell cycle (GO:0000278)	GO:0000278	693	467	179.33	2.6	5.49e-71	cell cycle
regulation of cell cycle arrest (GO:0071156)	GO:0071156	115	77	29.76	2.59	2.68e-09	cell cycle
regulation of mitotic cell cycle (GO:0007346)	GO:0007346	523	349	135.34	2.58	6.12e-51	cell cycle
negative regulation of cell cycle (GO:0045786)	GO:0045786	540	352	139.74	2.52	3.58e-49	cell cycle
cell division (GO:0051301)	GO:0051301	481	306	124.47	2.46	2.79e-40	cell cycle
regulation of cell cycle process (GO:0010564)	GO:0010564	602	381	155.78	2.45	1.5e-50	cell cycle
regulation of cell cycle (GO:0051726)	GO:0051726	1019	636	263.69	2.41	7.94e-86	cell cycle
positive regulation of mitotic cell cycle (GO:0045931)	GO:0045931	133	83	34.42	2.41	1.17e-08	cell cycle
positive regulation of cell cycle (GO:0045787)	GO:0045787	359	219	92.9	2.36	1.41e-25	cell cycle
cell cycle process (GO:0022402)	GO:0022402	1006	604	260.33	2.32	6.19e-75	cell cycle
positive regulation of cell cycle process (GO:0090068)	GO:0090068	264	157	68.32	2.3	1.37e-16	cell cycle
cell cycle (GO:0007049)	GO:0007049	1333	791	344.95	2.29	1.57e-98	cell cycle
cell cycle arrest (GO:0007050)	GO:0007050	155	91	40.11	2.27	2.61e-08	cell cycle
sister chromatid cohesion (GO:0007062)	GO:0007062	114	65	29.5	2.2	8.76e-05	cell cycle
regulation of cell division (GO:0051302)	GO:0051302	133	66	34.42	1.92	0.0087	cell cycle
meiotic cell cycle (GO:0051321)	GO:0051321	207	89	53.57	1.66	0.0448	cell cycle
regulation of chromosome separation (GO:1905818)	GO:1905818	48	34	12.42	2.74	0.00272	cell cycle
mitotic nuclear division (GO:0140014)	GO:0140014	133	86	34.42	2.5	7.41e-10	cell cycle
mitotic G1/S transition checkpoint (GO:0044819)	GO:0044819	74	55	19.15	2.87	1.43e-07	cell cycle - checkpoint
signal transduction involved in mitotic cell cycle checkpoint (GO:0072413)	GO:0072413	65	47	16.82	2.79	9.43e-06	cell cycle - checkpoint
signal transduction involved in cell cycle checkpoint (GO:0072395)	GO:0072395	68	49	17.6	2.78	4.74e-06	cell cycle - checkpoint
mitotic cell cycle checkpoint (GO:0007093)	GO:0007093	146	105	37.78	2.78	1.29e-15	cell cycle - checkpoint
cell cycle checkpoint (GO:0000075)	GO:0000075	202	145	52.27	2.77	2.07e-22	cell cycle - checkpoint
positive regulation of cyclin-dependent protein serine/threonine kinase activity (GO:0045737)	GO:0045737	34	27	8.8	3.07	0.00522	cell cycle - enzyme
positive regulation of cyclin-dependent protein kinase activity (GO:1904031)	GO:1904031	37	29	9.57	3.03	0.00267	cell cycle - enzyme
regulation of cyclin-dependent protein serine/threonine kinase activity (GO:0000079)	GO:0000079	84	65	21.74	2.99	3.87e-10	cell cycle - enzyme
regulation of cyclin-dependent protein kinase activity (GO:1904029)	GO:1904029	87	67	22.51	2.98	1.98e-10	cell cycle - enzyme
negative regulation of cell cycle G2/M phase transition (GO:1902750)	GO:1902750	85	66	22	3	2.13e-10	cell cycle - phase transition
negative regulation of mitotic cell cycle phase transition (GO:1901991)	GO:1901991	197	146	50.98	2.86	6.56e-24	cell cycle - phase transition
regulation of cell cycle G2/M phase transition (GO:1902749)	GO:1902749	127	94	32.86	2.86	1.68e-14	cell cycle - phase transition
cell cycle G1/S phase transition (GO:0044843)	GO:0044843	122	90	31.57	2.85	1.07e-13	cell cycle - phase transition
G1/S transition of mitotic cell cycle (GO:0000082)	GO:0000082	121	89	31.31	2.84	1.91e-13	cell cycle - phase transition
negative regulation of cell cycle phase transition (GO:1901988)	GO:1901988	206	151	53.31	2.83	2.44e-24	cell cycle - phase transition
regulation of G2/M transition of mitotic cell cycle (GO:0010389)	GO:0010389	116	84	30.02	2.8	3.49e-12	cell cycle - phase transition
cell cycle phase transition (GO:0044770)	GO:0044770	273	197	70.65	2.79	1.14e-31	cell cycle - phase transition
mitotic cell cycle phase transition (GO:0044772)	GO:0044772	265	191	68.58	2.79	1.48e-30	cell cycle - phase transition
cell cycle G2/M phase transition (GO:0044839)	GO:0044839	140	100	36.23	2.76	1.44e-14	cell cycle - phase transition
regulation of metaphase/anaphase transition of cell cycle (GO:1902099)	GO:1902099	45	32	11.64	2.75	0.00546	cell cycle - phase transition
G2/M transition of mitotic cell cycle (GO:0000086)	GO:0000086	138	98	35.71	2.74	4.54e-14	cell cycle - phase transition
regulation of mitotic metaphase/anaphase transition (GO:0030071)	GO:0030071	44	31	11.39	2.72	0.00975	cell cycle - phase transition
regulation of mitotic cell cycle phase transition (GO:1901990)	GO:1901990	328	228	84.88	2.69	1.06e-34	cell cycle - phase transition
negative regulation of G1/S transition of mitotic cell cycle (GO:2000134)	GO:2000134	100	69	25.88	2.67	1.18e-08	cell cycle - phase transition
regulation of cell cycle phase transition (GO:1901987)	GO:1901987	352	240	91.09	2.63	2.13e-35	cell cycle - phase transition
negative regulation of cell cycle G1/S phase transition (GO:1902807)	GO:1902807	104	70	26.91	2.6	2.46e-08	cell cycle - phase transition
regulation of G1/S transition of mitotic cell cycle (GO:2000045)	GO:2000045	147	98	38.04	2.58	2.3e-12	cell cycle - phase transition
metaphase plate congression (GO:0051310)	GO:0051310	51	34	13.2	2.58	0.0102	cell cycle - phase transition
positive regulation of mitotic cell cycle phase transition (GO:1901992)	GO:1901992	61	40	15.79	2.53	0.00189	cell cycle - phase transition
regulation of cell cycle G1/S phase transition (GO:1902806)	GO:1902806	160	103	41.4	2.49	3.74e-12	cell cycle - phase transition
positive regulation of cell cycle phase transition (GO:1901989)	GO:1901989	72	46	18.63	2.47	0.000518	cell cycle - phase transition
negative regulation of G2/M transition of mitotic cell cycle (GO:0010972)	GO:0010972	83	64	21.48	2.98	7.02e-10	cell cycle - phase transition
negative regulation of mitotic sister chromatid segregation (GO:0033048)	GO:0033048	23	20	5.95	3.36	0.0385	cell cycle - segregation/cytokinesis
negative regulation of mitotic nuclear division (GO:0045839)	GO:0045839	33	26	8.54	3.04	0.0096	cell cycle - segregation/cytokinesis
mitotic metaphase plate congression (GO:0007080)	GO:0007080	41	30	10.61	2.83	0.0068	cell cycle - segregation/cytokinesis
negative regulation of nuclear division (GO:0051784)	GO:0051784	44	32	11.39	2.81	0.0034	cell cycle - segregation/cytokinesis
regulation of mitotic sister chromatid separation (GO:0010965)	GO:0010965	46	32	11.9	2.69	0.00862	cell cycle - segregation/cytokinesis
regulation of mitotic sister chromatid segregation (GO:0033047)	GO:0033047	54	37	13.97	2.65	0.00187	cell cycle - segregation/cytokinesis
regulation of sister chromatid segregation (GO:0033045)	GO:0033045	65	44	16.82	2.62	0.000203	cell cycle - segregation/cytokinesis
regulation of chromosome segregation (GO:0051983)	GO:0051983	87	58	22.51	2.58	2.39e-06	cell cycle - segregation/cytokinesis
cytokinesis (GO:0000910)	GO:0000910	90	59	23.29	2.53	3.13e-06	cell cycle - segregation/cytokinesis
regulation of cytokinesis (GO:0032465)	GO:0032465	63	40	16.3	2.45	0.00418	cell cycle - segregation/cytokinesis
regulation of mitotic nuclear division (GO:0007088)	GO:0007088	149	94	38.56	2.44	2.2e-10	cell cycle - segregation/cytokinesis
regulation of nuclear division (GO:0051783)	GO:0051783	173	107	44.77	2.39	1.34e-11	cell cycle - segregation/cytokinesis
mitotic sister chromatid segregation (GO:0000070)	GO:0000070	99	58	25.62	2.26	0.000214	cell cycle - segregation/cytokinesis
sister chromatid segregation (GO:0000819)	GO:0000819	181	101	46.84	2.16	3.09e-08	cell cycle - segregation/cytokinesis
nuclear division (GO:0000280)	GO:0000280	270	139	69.87	1.99	1.15e-09	cell cycle - segregation/cytokinesis
nuclear chromosome segregation (GO:0098813)	GO:0098813	251	128	64.95	1.97	1.93e-08	cell cycle - segregation/cytokinesis
chromosome segregation (GO:0007059)	GO:0007059	291	148	75.3	1.97	4.72e-10	cell cycle - segregation/cytokinesis
cytoskeleton-dependent cytokinesis (GO:0061640)	GO:0061640	47	33	12.16	2.71	0.00485	cell cycle-cytoskeleton
mitotic spindle organization (GO:0007052)	GO:0007052	70	46	18.11	2.54	0.000233	cell cycle-cytoskeleton
spindle assembly (GO:0051225)	GO:0051225	74	48	19.15	2.51	0.000174	cell cycle-cytoskeleton
microtubule cytoskeleton organization involved in mitosis (GO:1902850)	GO:1902850	88	57	22.77	2.5	9.34e-06	cell cycle-cytoskeleton
spindle organization (GO:0007051)	GO:0007051	126	79	32.61	2.42	3.2e-08	cell cycle-cytoskeleton
neuron apoptotic process (GO:0051402)	GO:0051402	41	35	10.61	3.3	2.15e-05	cell death
positive regulation of neuron death (GO:1901216)	GO:1901216	75	64	19.41	3.3	7.97e-12	cell death
programmed necrotic cell death (GO:0097300)	GO:0097300	27	22	6.99	3.15	0.0366	cell death
positive regulation of neuron apoptotic process (GO:0043525)	GO:0043525	52	42	13.46	3.12	3.03e-06	cell death
neuron death (GO:0070997)	GO:0070997	53	41	13.72	2.99	1.63e-05	cell death
execution phase of apoptosis (GO:0097194)	GO:0097194	63	43	16.3	2.64	0.000232	cell death
positive regulation of programmed cell death (GO:0043068)	GO:0043068	597	398	154.49	2.58	1.41e-58	cell death
positive regulation of apoptotic process (GO:0043065)	GO:0043065	591	392	152.94	2.56	4.41e-57	cell death
positive regulation of cell death (GO:0010942)	GO:0010942	632	416	163.54	2.54	5.47e-60	cell death
regulation of muscle cell apoptotic process (GO:0010660)	GO:0010660	52	34	13.46	2.53	0.0154	cell death
apoptotic process (GO:0006915)	GO:0006915	903	567	233.67	2.43	1.32e-76	cell death
regulation of neuron apoptotic process (GO:0043523)	GO:0043523	200	124	51.75	2.4	6.66e-14	cell death
negative regulation of neuron death (GO:1901215)	GO:1901215	189	112	48.91	2.29	4.87e-11	cell death
programmed cell death (GO:0012501)	GO:0012501	1026	606	265.5	2.28	1.22e-72	cell death
regulation of programmed cell death (GO:0043067)	GO:0043067	1437	842	371.86	2.26	7.02e-103	cell death
cell death (GO:0008219)	GO:0008219	1061	621	274.56	2.26	3.58e-73	cell death
regulation of apoptotic process (GO:0042981)	GO:0042981	1423	832	368.23	2.26	4.84e-101	cell death
regulation of cell death (GO:0010941)	GO:0010941	1537	898	397.74	2.26	6.1e-110	cell death
negative regulation of cell death (GO:0060548)	GO:0060548	917	529	237.3	2.23	2.02e-59	cell death
negative regulation of programmed cell death (GO:0043069)	GO:0043069	845	486	218.66	2.22	8.8e-54	cell death
negative regulation of apoptotic process (GO:0043066)	GO:0043066	832	477	215.3	2.22	2.59e-52	cell death
negative regulation of neuron apoptotic process (GO:0043524)	GO:0043524	140	79	36.23	2.18	3.92e-06	cell death
regulation of neuron death (GO:1901214)	GO:1901214	281	182	72.72	2.5	1.19e-23	cell death
activation of cysteine-type endopeptidase activity involved in apoptotic process (GO:0006919)	GO:0006919	87	70	22.51	3.11	6.58e-12	cell death - enzymes
positive regulation of cysteine-type endopeptidase activity involved in apoptotic process (GO:0043280)	GO:0043280	121	93	31.31	2.97	2.46e-15	cell death - enzymes
regulation of cysteine-type endopeptidase activity involved in apoptotic process (GO:0043281)	GO:0043281	202	144	52.27	2.75	5.85e-22	cell death - enzymes
negative regulation of cysteine-type endopeptidase activity involved in apoptotic process (GO:0043154)	GO:0043154	84	56	21.74	2.58	4.78e-06	cell death - enzymes
extrinsic apoptotic signaling pathway via death domain receptors (GO:0008625)	GO:0008625	33	31	8.54	3.63	1.96e-05	cell death - extrinsic apoptosis
extrinsic apoptotic signaling pathway in absence of ligand (GO:0097192)	GO:0097192	30	25	7.76	3.22	0.00572	cell death - extrinsic apoptosis
extrinsic apoptotic signaling pathway (GO:0097191)	GO:0097191	91	75	23.55	3.18	1.82e-13	cell death - extrinsic apoptosis
negative regulation of extrinsic apoptotic signaling pathway via death domain receptors (GO:1902042)	GO:1902042	36	27	9.32	2.9	0.015	cell death - extrinsic apoptosis
positive regulation of extrinsic apoptotic signaling pathway (GO:2001238)	GO:2001238	52	37	13.46	2.75	0.000761	cell death - extrinsic apoptosis
regulation of extrinsic apoptotic signaling pathway via death domain receptors (GO:1902041)	GO:1902041	57	40	14.75	2.71	0.000338	cell death - extrinsic apoptosis
regulation of extrinsic apoptotic signaling pathway (GO:2001236)	GO:2001236	159	106	41.15	2.58	1.44e-13	cell death - extrinsic apoptosis
negative regulation of extrinsic apoptotic signaling pathway (GO:2001237)	GO:2001237	105	69	27.17	2.54	9.77e-08	cell death - extrinsic apoptosis
regulation of extrinsic apoptotic signaling pathway in absence of ligand (GO:2001239)	GO:2001239	50	32	12.94	2.47	0.0465	cell death - extrinsic apoptosis
positive regulation of intrinsic apoptotic signaling pathway (GO:2001244)	GO:2001244	56	42	14.49	2.9	2.52e-05	cell death - intrinsic apoptosis
intrinsic apoptotic signaling pathway (GO:0097193)	GO:0097193	153	114	39.59	2.88	2.61e-18	cell death - intrinsic apoptosis
intrinsic apoptotic signaling pathway by p53 class mediator (GO:0072332)	GO:0072332	58	42	15.01	2.8	6.68e-05	cell death - intrinsic apoptosis
regulation of intrinsic apoptotic signaling pathway (GO:2001242)	GO:2001242	152	107	39.33	2.72	2.56e-15	cell death - intrinsic apoptosis
negative regulation of intrinsic apoptotic signaling pathway (GO:2001243)	GO:2001243	91	64	23.55	2.72	3.41e-08	cell death - intrinsic apoptosis
positive regulation of protein insertion into mitochondrial membrane involved in apoptotic signaling pathway (GO:1900740)	GO:1900740	31	27	8.02	3.37	0.0009	cell death - mitochondria
regulation of protein insertion into mitochondrial membrane involved in apoptotic signaling pathway (GO:1900739)	GO:1900739	31	27	8.02	3.37	0.0009	cell death - mitochondria
positive regulation of mitochondrial outer membrane permeabilization involved in apoptotic signaling pathway (GO:1901030)	GO:1901030	40	33	10.35	3.19	0.000133	cell death - mitochondria
regulation of mitochondrial outer membrane permeabilization involved in apoptotic signaling pathway (GO:1901028)	GO:1901028	48	35	12.42	2.82	0.000948	cell death - mitochondria
apoptotic mitochondrial changes (GO:0008637)	GO:0008637	59	42	15.27	2.75	0.000107	cell death - mitochondria
regulation of oxidative stress-induced intrinsic apoptotic signaling pathway (GO:1902175)	GO:1902175	30	24	7.76	3.09	0.0188	cell death - oxidative stress
negative regulation of oxidative stress-induced cell death (GO:1903202)	GO:1903202	42	31	10.87	2.85	0.00377	cell death - oxidative stress
regulation of oxidative stress-induced cell death (GO:1903201)	GO:1903201	62	44	16.04	2.74	5.35e-05	cell death - oxidative stress
positive regulation of apoptotic signaling pathway (GO:2001235)	GO:2001235	180	133	46.58	2.86	1.91e-21	cell death - signaling
apoptotic signaling pathway (GO:0097190)	GO:0097190	291	204	75.3	2.71	3.13e-31	cell death - signaling
regulation of apoptotic signaling pathway (GO:2001233)	GO:2001233	380	256	98.33	2.6	4.07e-37	cell death - signaling
negative regulation of apoptotic signaling pathway (GO:2001234)	GO:2001234	208	135	53.82	2.51	5.72e-17	cell death - signaling
regulation of chromatin organization (GO:1902275)	GO:1902275	163	124	42.18	2.94	7.15e-21	chromatin
positive regulation of chromosome organization (GO:2001252)	GO:2001252	155	116	40.11	2.89	8.05e-19	chromatin
regulation of chromosome organization (GO:0033044)	GO:0033044	300	213	77.63	2.74	1.72e-33	chromatin
negative regulation of chromosome organization (GO:2001251)	GO:2001251	110	78	28.47	2.74	1.11e-10	chromatin
covalent chromatin modification (GO:0016569)	GO:0016569	465	314	120.33	2.61	1.78e-46	chromatin
chromatin organization (GO:0006325)	GO:0006325	648	397	167.69	2.37	1.83e-49	chromatin
chromatin remodeling (GO:0006338)	GO:0006338	149	90	38.56	2.33	7.8e-09	chromatin
chromosome localization (GO:0050000)	GO:0050000	72	43	18.63	2.31	0.00773	chromatin
chromosome organization (GO:0051276)	GO:0051276	1009	590	261.1	2.26	5.11e-69	chromatin
chromatin assembly or disassembly (GO:0006333)	GO:0006333	150	74	38.82	1.91	0.00251	chromatin
cortical cytoskeleton organization (GO:0030865)	GO:0030865	34	27	8.8	3.07	0.00522	cytoskeleton
cortical actin cytoskeleton organization (GO:0030866)	GO:0030866	29	23	7.5	3.06	0.0347	cytoskeleton
regulation of actin filament bundle assembly (GO:0032231)	GO:0032231	87	52	22.51	2.31	0.000593	cytoskeleton
actomyosin structure organization (GO:0031032)	GO:0031032	93	55	24.07	2.29	0.000357	cytoskeleton
positive regulation of actin filament polymerization (GO:0030838)	GO:0030838	85	49	22	2.23	0.00384	cytoskeleton
regulation of microtubule cytoskeleton organization (GO:0070507)	GO:0070507	146	84	37.78	2.22	4.55e-07	cytoskeleton
regulation of microtubule-based process (GO:0032886)	GO:0032886	171	97	44.25	2.19	3.37e-08	cytoskeleton
microtubule organizing center organization (GO:0031023)	GO:0031023	91	51	23.55	2.17	0.00511	cytoskeleton
regulation of actin filament polymerization (GO:0030833)	GO:0030833	150	83	38.82	2.14	3.55e-06	cytoskeleton
regulation of actin filament length (GO:0030832)	GO:0030832	169	93	43.73	2.13	4.35e-07	cytoskeleton
regulation of actin polymerization or depolymerization (GO:0008064)	GO:0008064	168	92	43.47	2.12	7.02e-07	cytoskeleton
regulation of cytoskeleton organization (GO:0051493)	GO:0051493	449	242	116.19	2.08	3.11e-21	cytoskeleton
positive regulation of cytoskeleton organization (GO:0051495)	GO:0051495	193	104	49.94	2.08	1.06e-07	cytoskeleton
regulation of actin filament-based process (GO:0032970)	GO:0032970	339	181	87.72	2.06	8e-15	cytoskeleton
regulation of actin cytoskeleton organization (GO:0032956)	GO:0032956	298	157	77.11	2.04	4.77e-12	cytoskeleton
actin cytoskeleton organization (GO:0030036)	GO:0030036	413	217	106.87	2.03	1.72e-17	cytoskeleton
microtubule cytoskeleton organization (GO:0000226)	GO:0000226	381	197	98.59	2	6.28e-15	cytoskeleton
actin filament-based process (GO:0030029)	GO:0030029	482	249	124.73	2	1.6e-19	cytoskeleton
cytoskeleton organization (GO:0007010)	GO:0007010	941	482	243.51	1.98	5.22e-40	cytoskeleton
negative regulation of cytoskeleton organization (GO:0051494)	GO:0051494	122	62	31.57	1.96	0.00859	cytoskeleton
microtubule-based process (GO:0007017)	GO:0007017	571	282	147.76	1.91	1.05e-19	cytoskeleton
actin filament organization (GO:0007015)	GO:0007015	195	96	50.46	1.9	5.39e-05	cytoskeleton
supramolecular fiber organization (GO:0097435)	GO:0097435	374	183	96.78	1.89	1.7e-11	cytoskeleton
positive regulation of supramolecular fiber organization (GO:1902905)	GO:1902905	168	92	43.47	2.12	7.02e-07	cytoskeleton
positive regulation of plasma membrane bounded cell projection assembly (GO:0120034)	GO:0120034	86	47	22.25	2.11	0.0263	cytoskeleton
ciliary basal body docking (GO:0097711)	GO:0097711	96	52	24.84	2.09	0.0105	cytoskeleton
negative regulation of supramolecular fiber organization (GO:1902904)	GO:1902904	113	59	29.24	2.02	0.00676	cytoskeleton
cytoskeleton-dependent intracellular transport (GO:0030705)	GO:0030705	140	77	36.23	2.13	1.91e-05	cytoskeleton - based movement
actin filament-based movement (GO:0030048)	GO:0030048	100	52	25.88	2.01	0.0326	cytoskeleton - based movement
microtubule-based movement (GO:0007018)	GO:0007018	244	102	63.14	1.62	0.0314	cytoskeleton - based movement
positive regulation of cell projection organization (GO:0031346)	GO:0031346	327	170	84.62	2.01	9.66e-13	cytoskeleton - cell projection
regulation of cell projection organization (GO:0031344)	GO:0031344	564	280	145.95	1.92	7.36e-20	cytoskeleton - cell projection
cell projection morphogenesis (GO:0048858)	GO:0048858	441	204	114.12	1.79	9.2e-11	cytoskeleton - cell projection
cell projection organization (GO:0030030)	GO:0030030	1024	425	264.98	1.6	6.93e-17	cytoskeleton - cell projection
regulation of erythrocyte differentiation (GO:0045646)	GO:0045646	39	31	10.09	3.07	0.000793	development
positive regulation of epithelial to mesenchymal transition (GO:0010718)	GO:0010718	39	28	10.09	2.77	0.022	development
negative regulation of fat cell differentiation (GO:0045599)	GO:0045599	44	30	11.39	2.63	0.0271	development
regulation of establishment of planar polarity (GO:0090175)	GO:0090175	113	71	29.24	2.43	3.47e-07	development
regulation of epithelial to mesenchymal transition (GO:0010717)	GO:0010717	74	45	19.15	2.35	0.00272	development
stem cell population maintenance (GO:0019827)	GO:0019827	137	82	35.45	2.31	1.2e-07	development
maintenance of cell number (GO:0098727)	GO:0098727	139	83	35.97	2.31	1.01e-07	development
somatic stem cell population maintenance (GO:0035019)	GO:0035019	66	39	17.08	2.28	0.0306	development
erythrocyte differentiation (GO:0030218)	GO:0030218	67	39	17.34	2.25	0.043	development
embryonic placenta development (GO:0001892)	GO:0001892	87	50	22.51	2.22	0.00322	development
regulation of morphogenesis of an epithelium (GO:1905330)	GO:1905330	179	101	46.32	2.18	1.66e-08	development
in utero embryonic development (GO:0001701)	GO:0001701	324	178	83.84	2.12	1.02e-15	development
fat cell differentiation (GO:0045444)	GO:0045444	109	59	28.21	2.09	0.00219	development
positive regulation of cell morphogenesis involved in differentiation (GO:0010770)	GO:0010770	135	73	34.93	2.09	9.53e-05	development
regulation of cell projection assembly (GO:0060491)	GO:0060491	153	82	39.59	2.07	1.85e-05	development
hepaticobiliary system development (GO:0061008)	GO:0061008	128	68	33.12	2.05	0.00056	development
regulation of fat cell differentiation (GO:0045598)	GO:0045598	113	60	29.24	2.05	0.00323	development
placenta development (GO:0001890)	GO:0001890	147	78	38.04	2.05	6.76e-05	development
pallium development (GO:0021543)	GO:0021543	168	89	43.47	2.05	6.8e-06	development
liver development (GO:0001889)	GO:0001889	125	66	32.35	2.04	0.00107	development
cardiocyte differentiation (GO:0035051)	GO:0035051	105	55	27.17	2.02	0.0142	development
regulation of epithelial cell migration (GO:0010632)	GO:0010632	178	93	46.06	2.02	5.64e-06	development
positive regulation of epithelial cell migration (GO:0010634)	GO:0010634	113	59	29.24	2.02	0.00676	development
hematopoietic or lymphoid organ development (GO:0048534)	GO:0048534	567	295	146.72	2.01	3.93e-24	development
regulation of organ morphogenesis (GO:2000027)	GO:2000027	251	130	64.95	2	4.67e-09	development
osteoblast differentiation (GO:0001649)	GO:0001649	122	63	31.57	2	0.00422	development
positive regulation of cell growth (GO:0030307)	GO:0030307	157	81	40.63	1.99	0.000115	development
regulation of cellular component size (GO:0032535)	GO:0032535	334	171	86.43	1.98	3e-12	development
cardiac muscle tissue development (GO:0048738)	GO:0048738	153	78	39.59	1.97	0.00034	development
regulation of cell size (GO:0008361)	GO:0008361	154	78	39.85	1.96	0.00044	development
regulation of cell morphogenesis (GO:0022604)	GO:0022604	434	219	112.31	1.95	1.04e-15	development
mammary gland development (GO:0030879)	GO:0030879	126	63	32.61	1.93	0.0119	development
cell growth (GO:0016049)	GO:0016049	140	70	36.23	1.93	0.00322	development
positive regulation of vasculature development (GO:1904018)	GO:1904018	143	71	37	1.92	0.00343	development
positive regulation of developmental growth (GO:0048639)	GO:0048639	164	81	42.44	1.91	0.000683	development
positive regulation of angiogenesis (GO:0045766)	GO:0045766	126	62	32.61	1.9	0.0234	development
negative regulation of cell growth (GO:0030308)	GO:0030308	163	80	42.18	1.9	0.00105	development
positive regulation of growth (GO:0045927)	GO:0045927	249	122	64.43	1.89	7.03e-07	development
positive regulation of cell migration (GO:0030335)	GO:0030335	407	199	105.32	1.89	1.08e-12	development
regulation of anatomical structure morphogenesis (GO:0022603)	GO:0022603	951	463	246.09	1.88	4.37e-33	development
regulation of cell morphogenesis involved in differentiation (GO:0010769)	GO:0010769	259	126	67.02	1.88	5.37e-07	development
gland development (GO:0048732)	GO:0048732	402	193	104.03	1.86	1.7e-11	development
positive regulation of cell differentiation (GO:0045597)	GO:0045597	865	415	223.84	1.85	5.8e-28	development
regulation of cell growth (GO:0001558)	GO:0001558	390	186	100.92	1.84	9.83e-11	development
negative regulation of growth (GO:0045926)	GO:0045926	233	111	60.29	1.84	2.16e-05	development
regulation of angiogenesis (GO:0045765)	GO:0045765	221	105	57.19	1.84	6.53e-05	development
positive regulation of cell development (GO:0010720)	GO:0010720	466	221	120.59	1.83	5.57e-13	development
regulation of vasculature development (GO:1901342)	GO:1901342	245	116	63.4	1.83	1.34e-05	development
chordate embryonic development (GO:0043009)	GO:0043009	569	269	147.24	1.83	3.28e-16	development
regulation of cell development (GO:0060284)	GO:0060284	806	381	208.57	1.83	3.29e-24	development
reproductive system development (GO:0061458)	GO:0061458	419	198	108.43	1.83	3.23e-11	development
embryo development ending in birth or egg hatching (GO:0009792)	GO:0009792	574	270	148.54	1.82	5.27e-16	development
reproductive structure development (GO:0048608)	GO:0048608	415	195	107.39	1.82	8.73e-11	development
regulation of cell differentiation (GO:0045595)	GO:0045595	1544	725	399.55	1.81	3.17e-49	development
heart development (GO:0007507)	GO:0007507	479	224	123.95	1.81	1.48e-12	development
cell morphogenesis (GO:0000902)	GO:0000902	611	285	158.11	1.8	1.45e-16	development
cell part morphogenesis (GO:0032990)	GO:0032990	462	215	119.55	1.8	9.74e-12	development
positive regulation of developmental process (GO:0051094)	GO:0051094	1207	561	312.34	1.8	1.4e-35	development
cellular component morphogenesis (GO:0032989)	GO:0032989	701	325	181.4	1.79	6.64e-19	development
regulation of developmental growth (GO:0048638)	GO:0048638	299	138	77.37	1.78	2.04e-06	development
regulation of developmental process (GO:0050793)	GO:0050793	2284	1053	591.04	1.78	9.79e-72	development
regulation of multicellular organismal development (GO:2000026)	GO:2000026	1738	798	449.75	1.77	3.39e-51	development
negative regulation of cell differentiation (GO:0045596)	GO:0045596	628	288	162.51	1.77	8.48e-16	development
regulation of cell migration (GO:0030334)	GO:0030334	695	318	179.85	1.77	1.33e-17	development
cell morphogenesis involved in differentiation (GO:0000904)	GO:0000904	490	222	126.8	1.75	4.9e-11	development
morphogenesis of a branching structure (GO:0001763)	GO:0001763	168	76	43.47	1.75	0.0387	development
negative regulation of cell development (GO:0010721)	GO:0010721	279	126	72.2	1.75	4.11e-05	development
circulatory system development (GO:0072359)	GO:0072359	803	362	207.8	1.74	2.08e-19	development
negative regulation of developmental process (GO:0051093)	GO:0051093	835	376	216.08	1.74	3.36e-20	development
regulation of anatomical structure size (GO:0090066)	GO:0090066	465	208	120.33	1.73	1.14e-09	development
heart morphogenesis (GO:0003007)	GO:0003007	224	99	57.97	1.71	0.00435	development
epithelial tube morphogenesis (GO:0060562)	GO:0060562	298	130	77.11	1.69	0.000166	development
blood vessel development (GO:0001568)	GO:0001568	459	200	118.78	1.68	3.21e-08	development
development of primary sexual characteristics (GO:0045137)	GO:0045137	214	93	55.38	1.68	0.0184	development
morphogenesis of an epithelium (GO:0002009)	GO:0002009	409	177	105.84	1.67	9.12e-07	development
vasculature development (GO:0001944)	GO:0001944	481	208	124.47	1.67	2.31e-08	development
tissue morphogenesis (GO:0048729)	GO:0048729	514	222	133.01	1.67	4.77e-09	development
embryo development (GO:0009790)	GO:0009790	923	398	238.85	1.67	2.56e-18	development
developmental process involved in reproduction (GO:0003006)	GO:0003006	629	271	162.77	1.66	1.67e-11	development
gonad development (GO:0008406)	GO:0008406	209	90	54.08	1.66	0.0376	development
blood vessel morphogenesis (GO:0048514)	GO:0048514	374	161	96.78	1.66	8.9e-06	development
cell development (GO:0048468)	GO:0048468	1465	630	379.1	1.66	5.82e-31	development
head development (GO:0060322)	GO:0060322	720	308	186.32	1.65	4.71e-13	development
cardiovascular system development (GO:0072358)	GO:0072358	491	210	127.06	1.65	4.73e-08	development
tube morphogenesis (GO:0035239)	GO:0035239	335	143	86.69	1.65	0.000122	development
sex differentiation (GO:0007548)	GO:0007548	262	111	67.8	1.64	0.00665	development
developmental growth (GO:0048589)	GO:0048589	350	146	90.57	1.61	0.000337	development
anatomical structure formation involved in morphogenesis (GO:0048646)	GO:0048646	824	342	213.23	1.6	5.44e-13	development
angiogenesis (GO:0001525)	GO:0001525	292	121	75.56	1.6	0.00639	development
cellular developmental process (GO:0048869)	GO:0048869	3534	1424	914.51	1.56	6.25e-64	development
tube development (GO:0035295)	GO:0035295	561	226	145.17	1.56	1.51e-06	development
cell migration (GO:0016477)	GO:0016477	847	341	219.18	1.56	3.37e-11	development
anatomical structure morphogenesis (GO:0009653)	GO:0009653	1952	785	505.13	1.55	1.74e-30	development
cell differentiation (GO:0030154)	GO:0030154	3462	1387	895.87	1.55	2.47e-60	development
animal organ development (GO:0048513)	GO:0048513	2961	1169	766.23	1.53	1.32e-45	development
embryonic organ development (GO:0048568)	GO:0048568	418	162	108.17	1.5	0.00537	development
developmental process (GO:0032502)	GO:0032502	5436	2098	1406.69	1.49	7.89e-90	development
tissue development (GO:0009888)	GO:0009888	1643	632	425.17	1.49	5.51e-19	development
system development (GO:0048731)	GO:0048731	4156	1597	1075.46	1.48	3.33e-60	development
multicellular organism development (GO:0007275)	GO:0007275	4745	1804	1227.88	1.47	1.44e-67	development
anatomical structure development (GO:0048856)	GO:0048856	5073	1927	1312.76	1.47	8.11e-74	development
embryonic morphogenesis (GO:0048598)	GO:0048598	555	209	143.62	1.46	0.00106	development
epithelium development (GO:0060429)	GO:0060429	1061	398	274.56	1.45	3.25e-09	development
animal organ morphogenesis (GO:0009887)	GO:0009887	876	328	226.69	1.45	5.13e-07	development
sensory organ development (GO:0007423)	GO:0007423	513	186	132.75	1.4	0.0481	development
epithelial cell differentiation (GO:0030855)	GO:0030855	653	232	168.98	1.37	0.0145	development
cerebral cortex development (GO:0021987)	GO:0021987	112	61	28.98	2.1	0.00113	development - brain
limbic system development (GO:0021761)	GO:0021761	107	55	27.69	1.99	0.0244	development - brain
telencephalon development (GO:0021537)	GO:0021537	245	118	63.4	1.86	3.76e-06	development - brain
forebrain development (GO:0030900)	GO:0030900	374	174	96.78	1.8	5.23e-09	development - brain
negative regulation of nervous system development (GO:0051961)	GO:0051961	260	119	67.28	1.77	5.31e-05	development - brain
regulation of nervous system development (GO:0051960)	GO:0051960	782	354	202.36	1.75	3.39e-19	development - brain
positive regulation of nervous system development (GO:0051962)	GO:0051962	464	207	120.07	1.72	1.66e-09	development - brain
brain development (GO:0007420)	GO:0007420	684	299	177	1.69	9.05e-14	development - brain
central nervous system development (GO:0007417)	GO:0007417	885	369	229.01	1.61	1.53e-14	development - brain
nervous system development (GO:0007399)	GO:0007399	2205	884	570.6	1.55	1.11e-34	development - brain
glial cell development (GO:0021782)	GO:0021782	86	47	22.25	2.11	0.0263	development - glia
glial cell differentiation (GO:0010001)	GO:0010001	149	76	38.56	1.97	0.000493	development - glia
gliogenesis (GO:0042063)	GO:0042063	194	97	50.2	1.93	2.15e-05	development - glia
dendrite development (GO:0016358)	GO:0016358	88	49	22.77	2.15	0.00998	development - neuronal
regulation of dendrite development (GO:0050773)	GO:0050773	131	70	33.9	2.06	0.000293	development - neuronal
negative regulation of neurogenesis (GO:0050768)	GO:0050768	241	112	62.36	1.8	6.68e-05	development - neuronal
negative regulation of neuron differentiation (GO:0045665)	GO:0045665	189	86	48.91	1.76	0.0077	development - neuronal
positive regulation of neurogenesis (GO:0050769)	GO:0050769	403	195	104.29	1.87	5.86e-12	development - neuronal
positive regulation of neuron differentiation (GO:0045666)	GO:0045666	326	157	84.36	1.86	5.48e-09	development - neuronal
regulation of neurogenesis (GO:0050767)	GO:0050767	693	332	179.33	1.85	1.34e-21	development - neuronal
regulation of neuron differentiation (GO:0045664)	GO:0045664	564	267	145.95	1.83	3.83e-16	development - neuronal
neuron development (GO:0048666)	GO:0048666	742	328	192.01	1.71	4.54e-16	development - neuronal
generation of neurons (GO:0048699)	GO:0048699	1394	610	360.73	1.69	7.91e-32	development - neuronal
neurogenesis (GO:0022008)	GO:0022008	1492	643	386.09	1.67	5.76e-32	development - neuronal
cell morphogenesis involved in neuron differentiation (GO:0048667)	GO:0048667	391	168	101.18	1.66	4.45e-06	development - neuronal
neuron differentiation (GO:0030182)	GO:0030182	931	392	240.92	1.63	2.59e-16	development - neuronal
positive regulation of neuron projection development (GO:0010976)	GO:0010976	241	123	62.36	1.97	4.88e-08	development - neuronal - axon
negative regulation of cell projection organization (GO:0031345)	GO:0031345	149	72	38.56	1.87	0.00743	development - neuronal - axon
regulation of neuron projection development (GO:0010975)	GO:0010975	416	201	107.65	1.87	2.41e-12	development - neuronal - axon
regulation of axonogenesis (GO:0050770)	GO:0050770	157	75	40.63	1.85	0.00675	development - neuronal - axon
neuron projection development (GO:0031175)	GO:0031175	602	282	155.78	1.81	1.33e-16	development - neuronal - axon
neuron projection morphogenesis (GO:0048812)	GO:0048812	433	199	112.05	1.78	3.51e-10	development - neuronal - axon
axonogenesis (GO:0007409)	GO:0007409	341	148	88.24	1.68	2.49e-05	development - neuronal - axon
axon development (GO:0061564)	GO:0061564	369	160	95.49	1.68	6.18e-06	development - neuronal - axon
negative regulation of cell proliferation (GO:0008285)	GO:0008285	651	344	168.46	2.04	6.93e-30	DEVELOPMENT cell-proliferation
cell proliferation (GO:0008283)	GO:0008283	681	345	176.22	1.96	1.05e-26	DEVELOPMENT cell-proliferation
regulation of cell proliferation (GO:0042127)	GO:0042127	1558	752	403.17	1.87	8.78e-56	DEVELOPMENT cell-proliferation
positive regulation of cell proliferation (GO:0008284)	GO:0008284	851	384	220.22	1.74	7.47e-21	DEVELOPMENT cell-proliferation
regulation of fibroblast proliferation (GO:0048145)	GO:0048145	85	54	22	2.46	4.76e-05	DEVELOPMENT cell-proliferation epithel.
regulation of epithelial cell proliferation (GO:0050678)	GO:0050678	293	141	75.82	1.86	8.45e-08	DEVELOPMENT cell-proliferation epithel.
positive regulation of epithelial cell proliferation (GO:0050679)	GO:0050679	164	78	42.44	1.84	0.00486	DEVELOPMENT cell-proliferation epithel.
regulation of plasma membrane bounded cell projection assembly (GO:0120032)	GO:0120032	151	81	39.07	2.07	2.22e-05	development cytoskeleton
organonitrogen compound catabolic process (GO:1901565)	GO:1901565	954	488	246.87	1.98	2.05e-40	development cytoskeleton
regulation of plasma membrane bounded cell projection organization (GO:0120035)	GO:0120035	555	277	143.62	1.93	6.2e-20	development cytoskeleton
plasma membrane bounded cell projection morphogenesis (GO:0120039)	GO:0120039	437	203	113.08	1.8	7.24e-11	development cytoskeleton
regulation of peptide secretion (GO:0002791)	GO:0002791	430	180	111.27	1.62	7.32e-06	development cytoskeleton
plasma membrane bounded cell projection organization (GO:0120036)	GO:0120036	994	413	257.22	1.61	2.14e-16	development cytoskeleton
signal transduction in response to DNA damage (GO:0042770)	GO:0042770	98	75	25.36	2.96	8.1e-12	DNA - damage
negative regulation of response to DNA damage stimulus (GO:2001021)	GO:2001021	63	43	16.3	2.64	0.000232	DNA - damage
regulation of response to DNA damage stimulus (GO:2001020)	GO:2001020	171	112	44.25	2.53	6.14e-14	DNA - damage
positive regulation of response to DNA damage stimulus (GO:2001022)	GO:2001022	75	49	19.41	2.52	0.000101	DNA - damage
cellular response to DNA damage stimulus (GO:0006974)	GO:0006974	731	432	189.16	2.28	3.22e-50	DNA - damage
intrinsic apoptotic signaling pathway in response to DNA damage (GO:0008630)	GO:0008630	65	53	16.82	3.15	1.18e-08	DNA - damage cell death
intrinsic apoptotic signaling pathway in response to DNA damage by p53 class mediator (GO:0042771)	GO:0042771	30	24	7.76	3.09	0.0188	DNA - damage cell death
regulation of intrinsic apoptotic signaling pathway in response to DNA damage (GO:1902229)	GO:1902229	36	26	9.32	2.79	0.0443	DNA - damage cell death
regulation of DNA damage response, signal transduction by p53 class mediator (GO:0043516)	GO:0043516	31	24	8.02	2.99	0.0324	DNA - damage checkpoint
G2 DNA damage checkpoint (GO:0031572)	GO:0031572	35	27	9.06	2.98	0.00894	DNA - damage checkpoint
DNA damage response, signal transduction by p53 class mediator (GO:0030330)	GO:0030330	86	66	22.25	2.97	3.59e-10	DNA - damage checkpoint
G1 DNA damage checkpoint (GO:0044783)	GO:0044783	75	56	19.41	2.89	7.96e-08	DNA - damage checkpoint
mitotic G1 DNA damage checkpoint (GO:0031571)	GO:0031571	74	55	19.15	2.87	1.43e-07	DNA - damage checkpoint
signal transduction involved in DNA damage checkpoint (GO:0072422)	GO:0072422	67	49	17.34	2.83	2.94e-06	DNA - damage checkpoint
signal transduction involved in DNA integrity checkpoint (GO:0072401)	GO:0072401	67	49	17.34	2.83	2.94e-06	DNA - damage checkpoint
DNA damage checkpoint (GO:0000077)	GO:0000077	145	105	37.52	2.8	8.04e-16	DNA - damage checkpoint
signal transduction involved in mitotic G1 DNA damage checkpoint (GO:0072431)	GO:0072431	65	47	16.82	2.79	9.43e-06	DNA - damage checkpoint
signal transduction involved in mitotic DNA integrity checkpoint (GO:1902403)	GO:1902403	65	47	16.82	2.79	9.43e-06	DNA - damage checkpoint
signal transduction involved in mitotic DNA damage checkpoint (GO:1902402)	GO:1902402	65	47	16.82	2.79	9.43e-06	DNA - damage checkpoint
intracellular signal transduction involved in G1 DNA damage checkpoint (GO:1902400)	GO:1902400	65	47	16.82	2.79	9.43e-06	DNA - damage checkpoint
DNA damage response, signal transduction by p53 class mediator resulting in cell cycle arrest (GO:0006977)	GO:0006977	64	46	16.56	2.78	1.68e-05	DNA - damage checkpoint
DNA integrity checkpoint (GO:0031570)	GO:0031570	155	111	40.11	2.77	1.63e-16	DNA - damage checkpoint
mitotic DNA damage checkpoint (GO:0044773)	GO:0044773	101	72	26.14	2.75	8.7e-10	DNA - damage checkpoint
mitotic DNA integrity checkpoint (GO:0044774)	GO:0044774	108	76	27.95	2.72	3.47e-10	DNA - damage checkpoint
regulation of DNA-templated transcription in response to stress (GO:0043620)	GO:0043620	120	91	31.05	2.93	1.34e-14	DNA - metabolism
DNA-templated transcription, initiation (GO:0006352)	GO:0006352	190	143	49.17	2.91	5.3e-24	DNA - metabolism
positive regulation of DNA binding (GO:0043388)	GO:0043388	48	35	12.42	2.82	0.000948	DNA - metabolism
positive regulation of DNA biosynthetic process (GO:2000573)	GO:2000573	65	46	16.82	2.73	2.68e-05	DNA - metabolism
negative regulation of DNA binding (GO:0043392)	GO:0043392	51	36	13.2	2.73	0.00136	DNA - metabolism
regulation of DNA-dependent DNA replication (GO:0090329)	GO:0090329	47	33	12.16	2.71	0.00485	DNA - metabolism
regulation of DNA binding (GO:0051101)	GO:0051101	110	77	28.47	2.71	3.08e-10	DNA - metabolism
DNA geometric change (GO:0032392)	GO:0032392	85	58	22	2.64	1.02e-06	DNA - metabolism
DNA duplex unwinding (GO:0032508)	GO:0032508	75	51	19.41	2.63	1.44e-05	DNA - metabolism
regulation of DNA biosynthetic process (GO:2000278)	GO:2000278	105	71	27.17	2.61	1.41e-08	DNA - metabolism
DNA-templated transcription, termination (GO:0006353)	GO:0006353	106	71	27.43	2.59	2.14e-08	DNA - metabolism
positive regulation of DNA metabolic process (GO:0051054)	GO:0051054	212	134	54.86	2.44	6.86e-16	DNA - metabolism
regulation of DNA metabolic process (GO:0051052)	GO:0051052	385	238	99.63	2.39	7.46e-29	DNA - metabolism
negative regulation of DNA metabolic process (GO:0051053)	GO:0051053	126	77	32.61	2.36	1.92e-07	DNA - metabolism
regulation of DNA replication (GO:0006275)	GO:0006275	118	68	30.54	2.23	2.71e-05	DNA - metabolism
DNA replication (GO:0006260)	GO:0006260	213	112	55.12	2.03	7.54e-08	DNA - metabolism
DNA metabolic process (GO:0006259)	GO:0006259	777	408	201.07	2.03	1.58e-35	DNA - metabolism
DNA conformation change (GO:0071103)	GO:0071103	254	130	65.73	1.98	1.03e-08	DNA - metabolism
DNA-dependent DNA replication (GO:0006261)	GO:0006261	109	55	28.21	1.95	0.041	DNA - metabolism
DNA biosynthetic process (GO:0071897)	GO:0071897	129	63	33.38	1.89	0.0247	DNA - metabolism
DNA recombination (GO:0006310)	GO:0006310	226	104	58.48	1.78	0.000356	DNA - metabolism
nucleotide-excision repair, preincision complex assembly (GO:0006294)	GO:0006294	29	24	7.5	3.2	0.0106	DNA - repair
global genome nucleotide-excision repair (GO:0070911)	GO:0070911	32	25	8.28	3.02	0.0176	DNA - repair
transcription-coupled nucleotide-excision repair (GO:0006283)	GO:0006283	73	56	18.89	2.96	2.89e-08	DNA - repair
double-strand break repair via nonhomologous end joining (GO:0006303)	GO:0006303	53	39	13.72	2.84	0.000147	DNA - repair
non-recombinational repair (GO:0000726)	GO:0000726	58	42	15.01	2.8	6.68e-05	DNA - repair
nucleotide-excision repair (GO:0006289)	GO:0006289	114	80	29.5	2.71	8.74e-11	DNA - repair
regulation of DNA repair (GO:0006282)	GO:0006282	87	55	22.51	2.44	4.08e-05	DNA - repair
DNA repair (GO:0006281)	GO:0006281	489	272	126.54	2.15	3.05e-26	DNA - repair
double-strand break repair (GO:0006302)	GO:0006302	163	87	42.18	2.06	7.4e-06	DNA - repair
positive regulation of phosphatidylinositol 3-kinase activity (GO:0043552)	GO:0043552	31	26	8.02	3.24	0.00308	enzyme
positive regulation of lipid kinase activity (GO:0090218)	GO:0090218	34	28	8.8	3.18	0.00161	enzyme
macromolecule deacylation (GO:0098732)	GO:0098732	66	54	17.08	3.16	6.42e-09	enzyme
regulation of lipid kinase activity (GO:0043550)	GO:0043550	52	39	13.46	2.9	8.98e-05	enzyme
positive regulation of cysteine-type endopeptidase activity (GO:2001056)	GO:2001056	130	97	33.64	2.88	2.9e-15	enzyme
regulation of phosphatidylinositol 3-kinase activity (GO:0043551)	GO:0043551	43	32	11.13	2.88	0.00209	enzyme
negative regulation of protein serine/threonine kinase activity (GO:0071901)	GO:0071901	124	92	32.09	2.87	3.32e-14	enzyme
positive regulation of peptidase activity (GO:0010952)	GO:0010952	162	117	41.92	2.79	8.16e-18	enzyme
positive regulation of endopeptidase activity (GO:0010950)	GO:0010950	144	104	37.26	2.79	1.43e-15	enzyme
regulation of cysteine-type endopeptidase activity (GO:2000116)	GO:2000116	216	152	55.9	2.72	9.12e-23	enzyme
regulation of protein serine/threonine kinase activity (GO:0071900)	GO:0071900	475	326	122.92	2.65	7.47e-50	enzyme
negative regulation of cysteine-type endopeptidase activity (GO:2000117)	GO:2000117	89	60	23.03	2.61	7.84e-07	enzyme
positive regulation of protein serine/threonine kinase activity (GO:0071902)	GO:0071902	334	224	86.43	2.59	7.83e-32	enzyme
negative regulation of transferase activity (GO:0051348)	GO:0051348	366	241	94.71	2.54	2.85e-33	enzyme
positive regulation of transferase activity (GO:0051347)	GO:0051347	657	429	170.01	2.52	4.45e-61	enzyme
positive regulation of kinase activity (GO:0033674)	GO:0033674	519	329	134.3	2.45	2.91e-43	enzyme
positive regulation of protein kinase activity (GO:0045860)	GO:0045860	481	303	124.47	2.43	4.59e-39	enzyme
negative regulation of protein kinase activity (GO:0006469)	GO:0006469	243	152	62.88	2.42	6.09e-18	enzyme
regulation of transferase activity (GO:0051338)	GO:0051338	984	615	254.63	2.42	5.94e-83	enzyme
negative regulation of kinase activity (GO:0033673)	GO:0033673	260	161	67.28	2.39	9.88e-19	enzyme
regulation of kinase activity (GO:0043549)	GO:0043549	810	498	209.61	2.38	9.58e-64	enzyme
regulation of protein kinase activity (GO:0045859)	GO:0045859	750	461	194.08	2.38	1.4e-58	enzyme
negative regulation of phosphorylation (GO:0042326)	GO:0042326	432	261	111.79	2.33	2.17e-30	enzyme
regulation of phosphorylation (GO:0042325)	GO:0042325	1395	773	360.99	2.14	1.56e-82	enzyme
positive regulation of phosphorylation (GO:0042327)	GO:0042327	929	509	240.4	2.12	1.62e-50	enzyme
phosphorylation (GO:0016310)	GO:0016310	1287	696	333.04	2.09	2.97e-69	enzyme
regulation of endopeptidase activity (GO:0052548)	GO:0052548	380	189	98.33	1.92	1.3e-12	enzyme
regulation of peptidase activity (GO:0052547)	GO:0052547	407	202	105.32	1.92	1.45e-13	enzyme
positive regulation of hydrolase activity (GO:0051345)	GO:0051345	954	457	246.87	1.85	4.92e-31	enzyme
regulation of hydrolase activity (GO:0051336)	GO:0051336	1386	625	358.66	1.74	2.12e-36	enzyme
dephosphorylation (GO:0016311)	GO:0016311	290	127	75.04	1.69	0.000195	enzyme
regulation of GTPase activity (GO:0043087)	GO:0043087	717	307	185.54	1.65	4.72e-13	enzyme
positive regulation of GTPase activity (GO:0043547)	GO:0043547	660	278	170.79	1.63	9.46e-11	enzyme
negative regulation of hydrolase activity (GO:0051346)	GO:0051346	407	171	105.32	1.62	1.49e-05	enzyme
ER-nucleus signaling pathway (GO:0006984)	GO:0006984	36	28	9.32	3.01	0.00489	ER
negative regulation of response to endoplasmic reticulum stress (GO:1903573)	GO:1903573	41	29	10.61	2.73	0.0196	ER - stress
response to endoplasmic reticulum stress (GO:0034976)	GO:0034976	241	155	62.36	2.49	1.79e-19	ER - stress
regulation of exocytosis (GO:0017157)	GO:0017157	164	77	42.44	1.81	0.00911	esocytosis
positive regulation of protein secretion (GO:0050714)	GO:0050714	222	100	57.45	1.74	0.00167	esocytosis
regulation of protein secretion (GO:0050708)	GO:0050708	403	174	104.29	1.67	1.55e-06	esocytosis
positive regulation of secretion by cell (GO:1903532)	GO:1903532	339	146	87.72	1.66	5.07e-05	esocytosis
positive regulation of secretion (GO:0051047)	GO:0051047	370	156	95.75	1.63	6.05e-05	esocytosis
regulated exocytosis (GO:0045055)	GO:0045055	686	283	177.52	1.59	5.63e-10	esocytosis
regulation of secretion (GO:0051046)	GO:0051046	698	286	180.62	1.58	8.8e-10	esocytosis
regulation of secretion by cell (GO:1903530)	GO:1903530	638	260	165.1	1.57	2.05e-08	esocytosis
secretion by cell (GO:0032940)	GO:0032940	963	386	249.2	1.55	8.74e-13	esocytosis
secretion (GO:0046903)	GO:0046903	1068	416	276.37	1.51	4.09e-12	esocytosis
exocytosis (GO:0006887)	GO:0006887	774	316	200.29	1.58	6.64e-11	exocytosis
gene silencing by miRNA (GO:0035195)	GO:0035195	39	30	10.09	2.97	0.00248	gene expres -gene silencing
regulation of gene silencing (GO:0060968)	GO:0060968	104	74	26.91	2.75	4.37e-10	gene expres -gene silencing
posttranscriptional gene silencing (GO:0016441)	GO:0016441	47	33	12.16	2.71	0.00485	gene expres -gene silencing
regulation of posttranscriptional gene silencing (GO:0060147)	GO:0060147	82	57	21.22	2.69	7.49e-07	gene expres -gene silencing
regulation of gene silencing by RNA (GO:0060966)	GO:0060966	82	57	21.22	2.69	7.49e-07	gene expres -gene silencing
posttranscriptional gene silencing by RNA (GO:0035194)	GO:0035194	45	31	11.64	2.66	0.0153	gene expres -gene silencing
regulation of gene silencing by miRNA (GO:0060964)	GO:0060964	79	54	20.44	2.64	4.09e-06	gene expres -gene silencing
snRNA transcription from RNA polymerase II promoter (GO:0042795)	GO:0042795	70	44	18.11	2.43	0.00153	gene expres -gene silencing
snRNA transcription (GO:0009301)	GO:0009301	70	44	18.11	2.43	0.00153	gene expres -gene silencing
ncRNA transcription (GO:0098781)	GO:0098781	94	57	24.32	2.34	8.95e-05	gene expres -gene silencing
snRNA metabolic process (GO:0016073)	GO:0016073	82	49	21.22	2.31	0.00139	gene expres -gene silencing
gene silencing (GO:0016458)	GO:0016458	145	85	37.52	2.27	1.42e-07	gene expres -gene silencing
ncRNA metabolic process (GO:0034660)	GO:0034660	552	276	142.84	1.93	5.85e-20	gene expres -gene silencing
ncRNA processing (GO:0034470)	GO:0034470	393	195	101.7	1.92	5.4e-13	gene expres -gene silencing
positive regulation of NF-kappaB transcription factor activity (GO:0051092)	GO:0051092	134	106	34.68	3.06	1.04e-18	gene expres -transcription factors
positive regulation of sequence-specific DNA binding transcription factor activity (GO:0051091)	GO:0051091	237	169	61.33	2.76	3.18e-26	gene expres -transcription factors
regulation of transcription regulatory region DNA binding (GO:2000677)	GO:2000677	47	33	12.16	2.71	0.00485	gene expres -transcription factors
regulation of sequence-specific DNA binding transcription factor activity (GO:0051090)	GO:0051090	378	263	97.82	2.69	1.47e-40	gene expres -transcription factors
negative regulation of NF-kappaB transcription factor activity (GO:0032088)	GO:0032088	71	49	18.37	2.67	1.86e-05	gene expres -transcription factors
negative regulation of sequence-specific DNA binding transcription factor activity (GO:0043433)	GO:0043433	138	93	35.71	2.6	6.94e-12	gene expres -transcription factors
circadian regulation of gene expression (GO:0032922)	GO:0032922	55	39	14.23	2.74	0.00038	gene expression
regulation of gene expression, epigenetic (GO:0040029)	GO:0040029	208	145	53.82	2.69	3.18e-21	gene expression
positive regulation of gene expression, epigenetic (GO:0045815)	GO:0045815	55	38	14.23	2.67	0.00106	gene expression
negative regulation of gene expression, epigenetic (GO:0045814)	GO:0045814	84	54	21.74	2.48	3.22e-05	gene expression
posttranscriptional regulation of gene expression (GO:0010608)	GO:0010608	529	335	136.89	2.45	5e-44	gene expression
negative regulation of gene expression (GO:0010629)	GO:0010629	1597	902	413.26	2.18	1.32e-102	gene expression
positive regulation of gene expression (GO:0010628)	GO:0010628	1720	936	445.09	2.1	3.11e-98	gene expression
regulation of gene expression (GO:0010468)	GO:0010468	4544	2063	1175.87	1.75	3.31e-160	gene expression
gene expression (GO:0010467)	GO:0010467	3722	1591	963.16	1.65	1.13e-92	gene expression
negative regulation of chromatin organization (GO:1905268)	GO:1905268	49	39	12.68	3.08	1.86e-05	general
positive regulation of chromatin organization (GO:1905269)	GO:1905269	92	73	23.81	3.07	3.24e-12	general
positive regulation of cellular catabolic process (GO:0031331)	GO:0031331	361	271	93.42	2.9	9.44e-48	general
protein destabilization (GO:0031648)	GO:0031648	39	29	10.09	2.87	0.00751	general
protein stabilization (GO:0050821)	GO:0050821	152	109	39.33	2.77	3.25e-16	general
positive regulation of catabolic process (GO:0009896)	GO:0009896	422	302	109.2	2.77	1.84e-49	general
negative regulation of protein binding (GO:0032091)	GO:0032091	84	60	21.74	2.76	8.54e-08	general
regulation of symbiosis, encompassing mutualism through parasitism (GO:0043903)	GO:0043903	270	191	69.87	2.73	1.5e-29	general
modification by symbiont of host morphology or physiology (GO:0044003)	GO:0044003	41	29	10.61	2.73	0.0196	general
regulation of protein stability (GO:0031647)	GO:0031647	243	169	62.88	2.69	4.82e-25	general
positive regulation of binding (GO:0051099)	GO:0051099	153	106	39.59	2.68	1.11e-14	general
positive regulation of protein binding (GO:0032092)	GO:0032092	81	56	20.96	2.67	1.32e-06	general
positive regulation of multi-organism process (GO:0043902)	GO:0043902	197	135	50.98	2.65	5.95e-19	general
negative regulation of binding (GO:0051100)	GO:0051100	147	100	38.04	2.63	3.25e-13	general
interaction with symbiont (GO:0051702)	GO:0051702	65	44	16.82	2.62	0.000203	general
regulation of binding (GO:0051098)	GO:0051098	325	218	84.1	2.59	6.5e-31	general
regulation of cellular catabolic process (GO:0031329)	GO:0031329	652	435	168.72	2.58	1.47e-64	general
cellular macromolecule catabolic process (GO:0044265)	GO:0044265	823	547	212.97	2.57	4.07e-82	general
modification by host of symbiont morphology or physiology (GO:0051851)	GO:0051851	61	40	15.79	2.53	0.00189	general
regulation of catabolic process (GO:0009894)	GO:0009894	775	506	200.55	2.52	5.32e-73	general
modification of morphology or physiology of other organism involved in symbiotic interaction (GO:0051817)	GO:0051817	96	62	24.84	2.5	2.01e-06	general
symbiosis, encompassing mutualism through parasitism (GO:0044403)	GO:0044403	789	509	204.17	2.49	8.25e-72	general
interspecies interaction between organisms (GO:0044419)	GO:0044419	791	510	204.69	2.49	6.95e-72	general
macromolecule catabolic process (GO:0009057)	GO:0009057	962	599	248.94	2.41	5.38e-80	general
ribonucleoprotein complex subunit organization (GO:0071826)	GO:0071826	206	126	53.31	2.36	9.98e-14	general
animal organ regeneration (GO:0031100)	GO:0031100	77	47	19.93	2.36	0.00136	general
negative regulation of catabolic process (GO:0009895)	GO:0009895	211	127	54.6	2.33	2.45e-13	general
regulation of multi-organism process (GO:0043900)	GO:0043900	421	253	108.94	2.32	5.04e-29	general
homeostasis of number of cells (GO:0048872)	GO:0048872	191	114	49.43	2.31	1.75e-11	general
negative regulation of cellular catabolic process (GO:0031330)	GO:0031330	152	89	39.33	2.26	5.13e-08	general
establishment of cell polarity (GO:0030010)	GO:0030010	91	53	23.55	2.25	0.000988	general
regulation of cell shape (GO:0008360)	GO:0008360	146	85	37.78	2.25	1.99e-07	general
negative regulation of multi-organism process (GO:0043901)	GO:0043901	177	102	45.8	2.23	3.9e-09	general
multi-organism localization (GO:1902579)	GO:1902579	186	106	48.13	2.2	2.67e-09	general
multi-organism transport (GO:0044766)	GO:0044766	186	106	48.13	2.2	2.67e-09	general
protein-DNA complex subunit organization (GO:0071824)	GO:0071824	223	127	57.71	2.2	1.34e-11	general
positive regulation of cellular component biogenesis (GO:0044089)	GO:0044089	471	266	121.88	2.18	1.43e-26	general
negative regulation of cellular component organization (GO:0051129)	GO:0051129	607	342	157.08	2.18	7.04e-35	general
negative regulation of cellular macromolecule biosynthetic process (GO:2000113)	GO:2000113	1318	742	341.06	2.18	9.17e-82	general
positive regulation of macromolecule metabolic process (GO:0010604)	GO:0010604	2892	1609	748.37	2.15	2.4e-196	general
negative regulation of macromolecule biosynthetic process (GO:0010558)	GO:0010558	1389	772	359.44	2.15	5.43e-83	general
positive regulation of cellular metabolic process (GO:0031325)	GO:0031325	2917	1603	754.84	2.12	3.95e-190	general
interaction with host (GO:0051701)	GO:0051701	295	162	76.34	2.12	4.61e-14	general
positive regulation of cellular component organization (GO:0051130)	GO:0051130	1180	648	305.35	2.12	2.35e-66	general
establishment or maintenance of cell polarity (GO:0007163)	GO:0007163	155	85	40.11	2.12	3.34e-06	general
regulation of cellular component biogenesis (GO:0044087)	GO:0044087	825	451	213.49	2.11	5.74e-44	general
positive regulation of macromolecule biosynthetic process (GO:0010557)	GO:0010557	1628	888	421.28	2.11	5.06e-93	general
positive regulation of metabolic process (GO:0009893)	GO:0009893	3129	1703	809.7	2.1	1.16e-200	general
protein-DNA complex assembly (GO:0065004)	GO:0065004	192	104	49.68	2.09	7.97e-08	general
rhythmic process (GO:0048511)	GO:0048511	288	156	74.53	2.09	5.98e-13	general
negative regulation of biosynthetic process (GO:0009890)	GO:0009890	1487	805	384.8	2.09	9.42e-82	general
negative regulation of cellular biosynthetic process (GO:0031327)	GO:0031327	1466	792	379.36	2.09	7.23e-80	general
negative regulation of macromolecule metabolic process (GO:0010605)	GO:0010605	2444	1318	632.44	2.08	2.05e-143	general
positive regulation of molecular function (GO:0044093)	GO:0044093	1916	1031	495.81	2.08	7.02e-107	general
negative regulation of molecular function (GO:0044092)	GO:0044092	1136	610	293.97	2.08	9.35e-59	general
positive regulation of homeostatic process (GO:0032846)	GO:0032846	208	110	53.82	2.04	8.27e-08	general
negative regulation of metabolic process (GO:0009892)	GO:0009892	2688	1420	695.58	2.04	2.14e-149	general
positive regulation of cellular biosynthetic process (GO:0031328)	GO:0031328	1761	927	455.7	2.03	1.3e-89	general
modification of morphology or physiology of other organism (GO:0035821)	GO:0035821	133	70	34.42	2.03	0.000512	general
negative regulation of cellular metabolic process (GO:0031324)	GO:0031324	2405	1265	622.35	2.03	1.34e-128	general
positive regulation of catalytic activity (GO:0043085)	GO:0043085	1612	847	417.14	2.03	1.83e-80	general
positive regulation of biosynthetic process (GO:0009891)	GO:0009891	1791	941	463.46	2.03	9.8e-91	general
negative regulation of catalytic activity (GO:0043086)	GO:0043086	866	444	224.1	1.98	1.32e-36	general
regulation of cellular component organization (GO:0051128)	GO:0051128	2321	1187	600.61	1.98	4.43e-111	general
regulation of homeostatic process (GO:0032844)	GO:0032844	462	236	119.55	1.97	9.06e-18	general
cellular component disassembly (GO:0022411)	GO:0022411	388	198	100.4	1.97	1.93e-14	general
negative regulation of homeostatic process (GO:0032845)	GO:0032845	139	70	35.97	1.95	0.00251	general
regulation of molecular function (GO:0065009)	GO:0065009	3032	1525	784.6	1.94	3.43e-144	general
regulation of catalytic activity (GO:0050790)	GO:0050790	2447	1226	633.22	1.94	2.2e-109	general
macromolecule modification (GO:0043412)	GO:0043412	3394	1700	878.28	1.94	1.39e-163	general
macromolecular complex assembly (GO:0065003)	GO:0065003	1448	724	374.7	1.93	4.4e-59	general
regeneration (GO:0031099)	GO:0031099	149	74	38.56	1.92	0.00196	general
learning (GO:0007612)	GO:0007612	134	66	34.68	1.9	0.0111	general
cellular macromolecular complex assembly (GO:0034622)	GO:0034622	784	385	202.88	1.9	1.39e-27	general
cellular catabolic process (GO:0044248)	GO:0044248	1597	782	413.26	1.89	8.14e-61	general
single-organism intracellular transport (GO:1902582)	GO:1902582	532	260	137.67	1.89	2.28e-17	general
positive regulation of locomotion (GO:0040017)	GO:0040017	455	222	117.74	1.89	2.33e-14	general
macromolecular complex subunit organization (GO:0043933)	GO:0043933	1689	821	437.07	1.88	5.89e-63	general
negative regulation of cellular process (GO:0048523)	GO:0048523	4291	2083	1110.4	1.88	7.54e-197	general
learning or memory (GO:0007611)	GO:0007611	227	110	58.74	1.87	1.04e-05	general
cellular localization (GO:0051641)	GO:0051641	2104	1017	544.46	1.87	2.2e-79	general
negative regulation of biological process (GO:0048519)	GO:0048519	4778	2305	1236.42	1.86	6.26e-223	general
regulation of growth (GO:0040008)	GO:0040008	641	309	165.87	1.86	2.72e-20	general
hemostasis (GO:0007599)	GO:0007599	299	144	77.37	1.86	4.85e-08	general
positive regulation of cellular process (GO:0048522)	GO:0048522	4808	2308	1244.18	1.86	2.31e-220	general
single-organism cellular localization (GO:1902580)	GO:1902580	671	322	173.64	1.85	5.73e-21	general
protein complex biogenesis (GO:0070271)	GO:0070271	1070	513	276.89	1.85	1.88e-35	general
cellular component biogenesis (GO:0044085)	GO:0044085	2508	1198	649	1.85	3.8e-93	general
negative regulation of locomotion (GO:0040013)	GO:0040013	264	126	68.32	1.84	1.7e-06	general
macromolecular complex disassembly (GO:0032984)	GO:0032984	194	92	50.2	1.83	0.000573	general
macromolecule methylation (GO:0043414)	GO:0043414	226	106	58.48	1.81	0.000105	general
regulation of locomotion (GO:0040012)	GO:0040012	818	383	211.68	1.81	1.32e-23	general
cellular component assembly (GO:0022607)	GO:0022607	2254	1055	583.28	1.81	2.4e-75	general
cell activation (GO:0001775)	GO:0001775	1026	480	265.5	1.81	1.92e-30	general
single-organism organelle organization (GO:1902589)	GO:1902589	1303	608	337.18	1.8	1.75e-39	general
negative regulation of cell migration (GO:0030336)	GO:0030336	219	102	56.67	1.8	0.000272	general
protein complex subunit organization (GO:0071822)	GO:0071822	1257	584	325.28	1.8	3.4e-37	general
regulation of cellular macromolecule biosynthetic process (GO:2000112)	GO:2000112	4063	1875	1051.4	1.78	7.43e-148	general
positive regulation of biological process (GO:0048518)	GO:0048518	5400	2492	1397.38	1.78	1.37e-220	general
single-organism membrane organization (GO:0044802)	GO:0044802	644	297	166.65	1.78	1.04e-16	general
regulation of macromolecule biosynthetic process (GO:0010556)	GO:0010556	4169	1917	1078.83	1.78	1.14e-150	general
regulation of macromolecule metabolic process (GO:0060255)	GO:0060255	6010	2738	1555.23	1.76	2.19e-245	general
multi-organism process (GO:0051704)	GO:0051704	2398	1086	620.54	1.75	2.74e-70	general
catabolic process (GO:0009056)	GO:0009056	1897	858	490.89	1.75	5.16e-53	general
cognition (GO:0050890)	GO:0050890	261	118	67.54	1.75	0.000117	general
regulation of cellular biosynthetic process (GO:0031326)	GO:0031326	4362	1966	1128.77	1.74	1.34e-146	general
regulation of biosynthetic process (GO:0009889)	GO:0009889	4432	1991	1146.88	1.74	1.27e-147	general
positive regulation of multicellular organismal process (GO:0051240)	GO:0051240	1464	657	378.84	1.73	6.43e-38	general
positive regulation of cell activation (GO:0050867)	GO:0050867	371	166	96.01	1.73	3.21e-07	general
cellular component organization or biogenesis (GO:0071840)	GO:0071840	5457	2441	1412.13	1.73	8.81e-195	general
negative regulation of multicellular organismal process (GO:0051241)	GO:0051241	1012	452	261.88	1.73	2.9e-24	general
regulation of metabolic process (GO:0019222)	GO:0019222	6533	2896	1690.57	1.71	2.26e-247	general
anatomical structure homeostasis (GO:0060249)	GO:0060249	287	127	74.27	1.71	0.000111	general
cellular component organization (GO:0016043)	GO:0016043	5242	2318	1356.49	1.71	4.73e-174	general
regulation of multicellular organismal process (GO:0051239)	GO:0051239	2685	1175	694.81	1.69	7.23e-69	general
cellular macromolecule metabolic process (GO:0044260)	GO:0044260	6946	3013	1797.44	1.68	6.24e-247	general
regulation of cell activation (GO:0050865)	GO:0050865	559	242	144.65	1.67	3.37e-10	general
response to other organism (GO:0051707)	GO:0051707	806	347	208.57	1.66	1.79e-15	general
growth (GO:0040007)	GO:0040007	413	174	106.87	1.63	8.87e-06	general
single-organism behavior (GO:0044708)	GO:0044708	399	167	103.25	1.62	2.96e-05	general
cellular protein complex assembly (GO:0043623)	GO:0043623	408	170	105.58	1.61	2.91e-05	general
multicellular organismal homeostasis (GO:0048871)	GO:0048871	285	117	73.75	1.59	0.0148	general
protein homooligomerization (GO:0051260)	GO:0051260	285	117	73.75	1.59	0.0148	general
regulation of biological quality (GO:0065008)	GO:0065008	3487	1426	902.34	1.58	4.8e-68	general
macromolecule metabolic process (GO:0043170)	GO:0043170	7685	3136	1988.68	1.58	6.63e-215	general
movement of cell or subcellular component (GO:0006928)	GO:0006928	1425	574	368.75	1.56	3.82e-21	general
cellular macromolecule biosynthetic process (GO:0034645)	GO:0034645	3659	1467	946.85	1.55	4.77e-65	general
macromolecule biosynthetic process (GO:0009059)	GO:0009059	3723	1490	963.41	1.55	7.11e-66	general
homeostatic process (GO:0042592)	GO:0042592	1443	559	373.41	1.5	5.95e-17	general
single-organism developmental process (GO:0044767)	GO:0044767	5350	2065	1384.44	1.49	8.09e-88	general
cellular metabolic process (GO:0044237)	GO:0044237	8936	3424	2312.4	1.48	3.57e-198	general
single-multicellular organism process (GO:0044707)	GO:0044707	5539	2100	1433.35	1.47	8.05e-83	general
locomotion (GO:0040011)	GO:0040011	1169	442	302.51	1.46	4.5e-11	general
primary metabolic process (GO:0044238)	GO:0044238	9069	3395	2346.82	1.45	8.03e-176	general
behavior (GO:0007610)	GO:0007610	545	203	141.03	1.44	0.0033	general
single organism signaling (GO:0044700)	GO:0044700	5250	1955	1358.56	1.44	2.45e-68	general
chemotaxis (GO:0006935)	GO:0006935	483	179	124.99	1.43	0.0209	general
taxis (GO:0042330)	GO:0042330	483	179	124.99	1.43	0.0209	general
regulation of cellular process (GO:0050794)	GO:0050794	10473	3874	2710.14	1.43	2.11e-222	general
cellular biosynthetic process (GO:0044249)	GO:0044249	4655	1708	1204.59	1.42	2.78e-52	general
biosynthetic process (GO:0009058)	GO:0009058	4809	1759	1244.44	1.41	1.49e-53	general
regulation of biological process (GO:0050789)	GO:0050789	11142	4053	2883.26	1.41	2.23e-230	general
metabolic process (GO:0008152)	GO:0008152	9878	3569	2556.17	1.4	9.89e-165	general
biological regulation (GO:0065007)	GO:0065007	11745	4193	3039.3	1.38	1.02e-230	general
single-organism cellular process (GO:0044763)	GO:0044763	9841	3428	2546.59	1.35	8.43e-124	general
cellular homeostasis (GO:0019725)	GO:0019725	775	267	200.55	1.33	0.0244	general
chemical homeostasis (GO:0048878)	GO:0048878	957	328	247.65	1.32	0.00286	general
single-organism localization (GO:1902578)	GO:1902578	2646	899	684.71	1.31	1.87e-13	general
multicellular organismal process (GO:0032501)	GO:0032501	6633	2253	1716.45	1.31	3.76e-49	general
single-organism transport (GO:0044765)	GO:0044765	2521	843	652.37	1.29	8.86e-11	general
cellular process (GO:0009987)	GO:0009987	14882	4904	3851.07	1.27	1.23e-262	general
single-organism process (GO:0044699)	GO:0044699	12686	4037	3282.8	1.23	2.73e-99	general
single-organism metabolic process (GO:0044710)	GO:0044710	3572	1097	924.34	1.19	5.13e-06	general
biological_process (GO:0008150)	GO:0008150	17272	5207	4469.54	1.16	4.19e-203	general
regulation of protein activation cascade (GO:2000257)	GO:2000257	107	7	27.69	0.25	0.0251	general
Golgi organization (GO:0007030)	GO:0007030	93	52	24.07	2.16	0.00427	Golgi
retrograde vesicle-mediated transport, Golgi to ER (GO:0006890)	GO:0006890	81	45	20.96	2.15	0.028	Golgi -vesicle
Golgi vesicle transport (GO:0048193)	GO:0048193	332	141	85.91	1.64	0.000206	Golgi -vesicle
negative regulation of histone modification (GO:0031057)	GO:0031057	40	33	10.35	3.19	0.000133	histone
positive regulation of histone modification (GO:0031058)	GO:0031058	85	66	22	3	2.13e-10	histone
regulation of histone modification (GO:0031056)	GO:0031056	136	103	35.19	2.93	8.47e-17	histone
histone modification (GO:0016570)	GO:0016570	346	240	89.54	2.68	1.54e-36	histone
histone deacetylation (GO:0016575)	GO:0016575	58	50	15.01	3.33	7.03e-09	histone - acetylation
regulation of histone deacetylation (GO:0031063)	GO:0031063	26	22	6.73	3.27	0.0203	histone - acetylation
positive regulation of histone acetylation (GO:0035066)	GO:0035066	29	24	7.5	3.2	0.0106	histone - acetylation
regulation of histone acetylation (GO:0035065)	GO:0035065	51	41	13.2	3.11	5.55e-06	histone - acetylation
histone H4 acetylation (GO:0043967)	GO:0043967	52	37	13.46	2.75	0.000761	histone - acetylation
histone acetylation (GO:0016573)	GO:0016573	103	70	26.65	2.63	1.6e-08	histone - acetylation
positive regulation of histone methylation (GO:0031062)	GO:0031062	36	26	9.32	2.79	0.0443	histone - methylation
regulation of histone methylation (GO:0031060)	GO:0031060	64	43	16.56	2.6	0.000355	histone - methylation
histone methylation (GO:0016571)	GO:0016571	86	55	22.25	2.47	2.77e-05	histone - methylation
histone lysine methylation (GO:0034968)	GO:0034968	68	42	17.6	2.39	0.00444	histone - methylation
histone phosphorylation (GO:0016572)	GO:0016572	25	23	6.47	3.56	0.00302	histone - phosphorylation
myeloid cell homeostasis (GO:0002262)	GO:0002262	95	59	24.58	2.4	2.17e-05	immune system
positive regulation of defense response (GO:0031349)	GO:0031349	390	222	100.92	2.2	3.92e-22	immune system
regulation of production of molecular mediator of immune response (GO:0002700)	GO:0002700	114	61	29.5	2.07	0.00203	immune system
positive regulation of immune effector process (GO:0002699)	GO:0002699	170	89	43.99	2.02	1.18e-05	immune system
regulation of adaptive immune response (GO:0002819)	GO:0002819	135	70	34.93	2	0.000883	immune system
immune system development (GO:0002520)	GO:0002520	598	309	154.75	2	6.05e-25	immune system
negative regulation of defense response (GO:0031348)	GO:0031348	161	83	41.66	1.99	7.98e-05	immune system
negative regulation of immune response (GO:0050777)	GO:0050777	130	64	33.64	1.9	0.0161	immune system
regulation of defense response (GO:0031347)	GO:0031347	745	349	192.79	1.81	2.94e-21	immune system
negative regulation of immune system process (GO:0002683)	GO:0002683	384	178	99.37	1.79	3.84e-09	immune system
positive regulation of immune response (GO:0050778)	GO:0050778	723	335	187.09	1.79	1.54e-19	immune system
activation of immune response (GO:0002253)	GO:0002253	547	251	141.55	1.77	1.92e-13	immune system
regulation of immune response (GO:0050776)	GO:0050776	1012	452	261.88	1.73	2.9e-24	immune system
positive regulation of immune system process (GO:0002684)	GO:0002684	1005	448	260.07	1.72	7.54e-24	immune system
myeloid cell activation involved in immune response (GO:0002275)	GO:0002275	514	225	133.01	1.69	9.3e-10	immune system
cell activation involved in immune response (GO:0002263)	GO:0002263	610	267	157.85	1.69	4.57e-12	immune system
regulation of immune system process (GO:0002682)	GO:0002682	1448	623	374.7	1.66	1.28e-30	immune system
regulation of immune effector process (GO:0002697)	GO:0002697	388	161	100.4	1.6	9.72e-05	immune system
immune system process (GO:0002376)	GO:0002376	2512	1017	650.04	1.56	7.17e-43	immune system
immune effector process (GO:0002252)	GO:0002252	1003	395	259.55	1.52	4.95e-12	immune system
defense response (GO:0006952)	GO:0006952	1189	424	307.68	1.38	4.48e-07	immune system
immune response (GO:0006955)	GO:0006955	1650	583	426.98	1.37	3.42e-10	immune system
humoral immune response mediated by circulating immunoglobulin (GO:0002455)	GO:0002455	141	6	36.49	< 0.2	4.33e-06	immune system
complement activation (GO:0006956)	GO:0006956	151	6	39.07	< 0.2	4.78e-07	immune system
complement activation, classical pathway (GO:0006958)	GO:0006958	136	4	35.19	< 0.2	2.9e-07	immune system
regulation of complement activation (GO:0030449)	GO:0030449	106	7	27.43	0.26	0.0306	immune system
antigen processing and presentation of exogenous peptide antigen via MHC class I, TAP-dependent (GO:0002479)	GO:0002479	76	55	19.67	2.8	3.76e-07	immune system - antigen presentation
antigen processing and presentation of exogenous peptide antigen via MHC class I (GO:0042590)	GO:0042590	79	57	20.44	2.79	1.9e-07	immune system - antigen presentation
antigen processing and presentation of peptide antigen via MHC class I (GO:0002474)	GO:0002474	94	64	24.32	2.63	1.28e-07	immune system - antigen presentation
antigen processing and presentation of exogenous peptide antigen (GO:0002478)	GO:0002478	169	100	43.73	2.29	1.46e-09	immune system - antigen presentation
antigen processing and presentation of exogenous antigen (GO:0019884)	GO:0019884	176	102	45.54	2.24	2.81e-09	immune system - antigen presentation
antigen processing and presentation of peptide antigen (GO:0048002)	GO:0048002	179	102	46.32	2.2	7.41e-09	immune system - antigen presentation
antigen processing and presentation (GO:0019882)	GO:0019882	218	114	56.41	2.02	6.86e-08	immune system - antigen presentation
myeloid leukocyte differentiation (GO:0002573)	GO:0002573	93	54	24.07	2.24	0.000831	immune system - differentiation
myeloid cell differentiation (GO:0030099)	GO:0030099	187	108	48.39	2.23	7.15e-10	immune system - differentiation
regulation of myeloid cell differentiation (GO:0045637)	GO:0045637	178	95	46.06	2.06	1.29e-06	immune system - differentiation
myeloid leukocyte activation (GO:0002274)	GO:0002274	565	250	146.21	1.71	1.24e-11	immune system - differentiation
innate immune response activating cell surface receptor signaling pathway (GO:0002220)	GO:0002220	125	89	32.35	2.75	1.26e-12	immune system - innate
activation of innate immune response (GO:0002218)	GO:0002218	234	155	60.55	2.56	1.08e-20	immune system - innate
innate immune response-activating signal transduction (GO:0002758)	GO:0002758	227	149	58.74	2.54	1.97e-19	immune system - innate
positive regulation of innate immune response (GO:0045089)	GO:0045089	298	184	77.11	2.39	1.23e-21	immune system - innate
regulation of innate immune response (GO:0045088)	GO:0045088	399	236	103.25	2.29	6.18e-26	immune system - innate
negative regulation of inflammatory response (GO:0050728)	GO:0050728	109	55	28.21	1.95	0.041	immune system - innate
inflammatory response (GO:0006954)	GO:0006954	454	179	117.48	1.52	0.000477	immune system - innate
innate immune response (GO:0045087)	GO:0045087	659	247	170.53	1.45	0.000113	immune system - innate
leukocyte homeostasis (GO:0001776)	GO:0001776	69	44	17.86	2.46	0.00104	immune system - leukocytes
positive regulation of leukocyte mediated immunity (GO:0002705)	GO:0002705	92	50	23.81	2.1	0.0152	immune system - leukocytes
positive regulation of leukocyte differentiation (GO:1902107)	GO:1902107	136	73	35.19	2.07	0.000127	immune system - leukocytes
leukocyte differentiation (GO:0002521)	GO:0002521	301	161	77.89	2.07	5.64e-13	immune system - leukocytes
regulation of leukocyte mediated immunity (GO:0002703)	GO:0002703	160	84	41.4	2.03	2.96e-05	immune system - leukocytes
positive regulation of leukocyte cell-cell adhesion (GO:1903039)	GO:1903039	229	118	59.26	1.99	7.3e-08	immune system - leukocytes
regulation of leukocyte differentiation (GO:1902105)	GO:1902105	247	124	63.92	1.94	1.12e-07	immune system - leukocytes
positive regulation of mononuclear cell proliferation (GO:0032946)	GO:0032946	134	66	34.68	1.9	0.0111	immune system - leukocytes
regulation of leukocyte cell-cell adhesion (GO:1903037)	GO:1903037	331	162	85.65	1.89	6.72e-10	immune system - leukocytes
regulation of mononuclear cell proliferation (GO:0032944)	GO:0032944	204	99	52.79	1.88	6.3e-05	immune system - leukocytes
regulation of leukocyte proliferation (GO:0070663)	GO:0070663	211	102	54.6	1.87	4.57e-05	immune system - leukocytes
positive regulation of leukocyte proliferation (GO:0070665)	GO:0070665	139	67	35.97	1.86	0.0188	immune system - leukocytes
leukocyte activation (GO:0045321)	GO:0045321	879	411	227.46	1.81	1.8e-25	immune system - leukocytes
granulocyte activation (GO:0036230)	GO:0036230	494	217	127.83	1.7	1.85e-09	immune system - leukocytes
positive regulation of leukocyte activation (GO:0002696)	GO:0002696	362	159	93.68	1.7	2.94e-06	immune system - leukocytes
leukocyte degranulation (GO:0043299)	GO:0043299	505	221	130.68	1.69	1.58e-09	immune system - leukocytes
leukocyte activation involved in immune response (GO:0002366)	GO:0002366	606	264	156.82	1.68	1.14e-11	immune system - leukocytes
regulation of leukocyte activation (GO:0002694)	GO:0002694	525	225	135.86	1.66	6.85e-09	immune system - leukocytes
leukocyte mediated immunity (GO:0002443)	GO:0002443	725	259	187.61	1.38	0.00243	immune system - leukocytes
T cell selection (GO:0045058)	GO:0045058	39	28	10.09	2.77	0.022	immune system - lymphocytes
lymphocyte homeostasis (GO:0002260)	GO:0002260	54	36	13.97	2.58	0.00506	immune system - lymphocytes
regulation of B cell proliferation (GO:0030888)	GO:0030888	58	38	15.01	2.53	0.0038	immune system - lymphocytes
T cell differentiation (GO:0030217)	GO:0030217	131	75	33.9	2.21	5.78e-06	immune system - lymphocytes
positive regulation of lymphocyte differentiation (GO:0045621)	GO:0045621	87	49	22.51	2.18	0.00731	immune system - lymphocytes
positive regulation of adaptive immune response (GO:0002821)	GO:0002821	84	46	21.74	2.12	0.0316	immune system - lymphocytes
T cell activation (GO:0042110)	GO:0042110	226	121	58.48	2.07	3.59e-09	immune system - lymphocytes
lymphocyte differentiation (GO:0030098)	GO:0030098	221	117	57.19	2.05	1.73e-08	immune system - lymphocytes
lymphocyte activation (GO:0046649)	GO:0046649	356	187	92.12	2.03	1.05e-14	immune system - lymphocytes
regulation of T cell differentiation (GO:0045580)	GO:0045580	121	63	31.31	2.01	0.00323	immune system - lymphocytes
regulation of lymphocyte differentiation (GO:0045619)	GO:0045619	146	76	37.78	2.01	0.000223	immune system - lymphocytes
positive regulation of T cell activation (GO:0050870)	GO:0050870	220	112	56.93	1.97	4.84e-07	immune system - lymphocytes
B cell activation (GO:0042113)	GO:0042113	140	71	36.23	1.96	0.00161	immune system - lymphocytes
positive regulation of lymphocyte proliferation (GO:0050671)	GO:0050671	133	66	34.42	1.92	0.0087	immune system - lymphocytes
regulation of lymphocyte mediated immunity (GO:0002706)	GO:0002706	122	60	31.57	1.9	0.034	immune system - lymphocytes
regulation of lymphocyte proliferation (GO:0050670)	GO:0050670	203	99	52.53	1.88	4.98e-05	immune system - lymphocytes
regulation of T cell activation (GO:0050863)	GO:0050863	316	153	81.77	1.87	7.25e-09	immune system - lymphocytes
regulation of T cell proliferation (GO:0042129)	GO:0042129	155	72	40.11	1.8	0.0284	immune system - lymphocytes
positive regulation of lymphocyte activation (GO:0051251)	GO:0051251	336	147	86.95	1.69	1.71e-05	immune system - lymphocytes
regulation of lymphocyte activation (GO:0051249)	GO:0051249	466	202	120.59	1.68	3.89e-08	immune system - lymphocytes
positive regulation of T cell differentiation (GO:0045582)	GO:0045582	75	42	19.41	2.16	0.0481	immune system - lymphocytes
regulation of supramolecular fiber organization (GO:1902903)	GO:1902903	300	166	77.63	2.14	9.07e-15	immune system - lymphocytes
neutrophil activation (GO:0042119)	GO:0042119	490	214	126.8	1.69	4.59e-09	immune system - lymphocytes
neutrophil activation involved in immune response (GO:0002283)	GO:0002283	484	210	125.25	1.68	1.35e-08	immune system - lymphocytes
neutrophil degranulation (GO:0043312)	GO:0043312	483	209	124.99	1.67	1.94e-08	immune system - lymphocytes
myeloid leukocyte mediated immunity (GO:0002444)	GO:0002444	518	224	134.04	1.67	3.34e-09	immune system - lymphocytes
neutrophil mediated immunity (GO:0002446)	GO:0002446	497	214	128.61	1.66	1.64e-08	immune system - lymphocytes
T cell receptor signaling pathway (GO:0050852)	GO:0050852	153	108	39.59	2.73	1.45e-15	immune system - receptors
antigen receptor-mediated signaling pathway (GO:0050851)	GO:0050851	240	124	62.11	2	1.85e-08	immune system - receptors
regulation of adaptive immune response based on somatic recombination of immune receptors built from immunoglobulin superfamily domains (GO:0002822)	GO:0002822	124	63	32.09	1.96	0.00713	immune system - receptors
immune response-regulating signaling pathway (GO:0002764)	GO:0002764	529	259	136.89	1.89	2.17e-17	immune system - receptors
immune response-activating signal transduction (GO:0002757)	GO:0002757	498	240	128.87	1.86	4.06e-15	immune system - receptors
immune response-regulating cell surface receptor signaling pathway (GO:0002768)	GO:0002768	430	203	111.27	1.82	1.59e-11	immune system - receptors
immune response-activating cell surface receptor signaling pathway (GO:0002429)	GO:0002429	400	183	103.51	1.77	5.36e-09	immune system - receptors
regulation of chemokine production (GO:0032642)	GO:0032642	71	42	18.37	2.29	0.013	immune system-chemokine
maintenance of protein location in cell (GO:0032507)	GO:0032507	61	40	15.79	2.53	0.00189	localization
maintenance of protein location (GO:0045185)	GO:0045185	94	61	24.32	2.51	2.34e-06	localization
negative regulation of cellular protein localization (GO:1903828)	GO:1903828	147	94	38.04	2.47	1.02e-10	localization
positive regulation of cellular protein localization (GO:1903829)	GO:1903829	398	246	102.99	2.39	6.53e-30	localization
regulation of cellular protein localization (GO:1903827)	GO:1903827	603	372	156.04	2.38	9.25e-47	localization
maintenance of location in cell (GO:0051651)	GO:0051651	82	50	21.22	2.36	0.000581	localization
regulation of protein localization to cell periphery (GO:1904375)	GO:1904375	79	47	20.44	2.3	0.00277	localization
regulation of protein targeting (GO:1903533)	GO:1903533	306	178	79.18	2.25	3.61e-18	localization
multi-organism cellular localization (GO:1902581)	GO:1902581	157	90	40.63	2.22	1.15e-07	localization
maintenance of location (GO:0051235)	GO:0051235	151	86	39.07	2.2	4.42e-07	localization
establishment of protein localization to organelle (GO:0072594)	GO:0072594	383	218	99.11	2.2	1.11e-21	localization
protein localization to organelle (GO:0033365)	GO:0033365	601	339	155.52	2.18	1.23e-34	localization
negative regulation of establishment of protein localization (GO:1904950)	GO:1904950	211	118	54.6	2.16	4.33e-10	localization
regulation of cellular localization (GO:0060341)	GO:0060341	875	489	226.43	2.16	1.12e-50	localization
establishment of organelle localization (GO:0051656)	GO:0051656	387	211	100.15	2.11	9.84e-19	localization
regulation of protein localization (GO:0032880)	GO:0032880	1005	540	260.07	2.08	2.1e-51	localization
positive regulation of establishment of protein localization (GO:1904951)	GO:1904951	534	283	138.19	2.05	3.24e-24	localization
regulation of establishment of protein localization (GO:0070201)	GO:0070201	843	444	218.15	2.04	2.48e-39	localization
cellular protein localization (GO:0034613)	GO:0034613	1331	687	344.43	1.99	1.14e-60	localization
cellular macromolecule localization (GO:0070727)	GO:0070727	1341	690	347.02	1.99	1.82e-60	localization
establishment of localization in cell (GO:0051649)	GO:0051649	1647	807	426.2	1.89	3.7e-63	localization
protein localization to cell periphery (GO:1990778)	GO:1990778	178	87	46.06	1.89	0.000363	localization
protein localization (GO:0008104)	GO:0008104	1920	919	496.85	1.85	1.51e-68	localization
establishment of protein localization (GO:0045184)	GO:0045184	1498	717	387.64	1.85	1.56e-51	localization
macromolecule localization (GO:0033036)	GO:0033036	2214	989	572.92	1.73	4.32e-60	localization
regulation of localization (GO:0032879)	GO:0032879	2553	1098	660.65	1.66	1.24e-59	localization
localization of cell (GO:0051674)	GO:0051674	943	360	244.02	1.48	5.47e-09	localization
localization (GO:0051179)	GO:0051179	5375	1962	1390.91	1.41	7.02e-62	localization
establishment of localization (GO:0051234)	GO:0051234	4499	1626	1164.22	1.4	6.37e-45	localization
establishment of vesicle localization (GO:0051650)	GO:0051650	224	119	57.97	2.05	9.09e-09	localization - vesicle
establishment of RNA localization (GO:0051236)	GO:0051236	198	111	51.24	2.17	2.06e-09	localization- RNA
regulation of membrane permeability (GO:0090559)	GO:0090559	77	55	19.93	2.76	6.02e-07	membrane
membrane disassembly (GO:0030397)	GO:0030397	48	32	12.42	2.58	0.0206	membrane
regulation of plasma membrane organization (GO:1903729)	GO:1903729	82	49	21.22	2.31	0.00139	membrane
membrane budding (GO:0006900)	GO:0006900	87	47	22.51	2.09	0.0353	membrane
endomembrane system organization (GO:0010256)	GO:0010256	503	259	130.16	1.99	3.15e-20	membrane
plasma membrane organization (GO:0007009)	GO:0007009	215	101	55.64	1.82	0.000212	membrane
membrane organization (GO:0061024)	GO:0061024	982	457	254.12	1.8	2.67e-28	membrane
microtubule-based transport (GO:0099111)	GO:0099111	123	64	31.83	2.01	0.00268	membrane
positive regulation of cellular protein catabolic process (GO:1903364)	GO:1903364	193	151	49.94	3.02	3.41e-27	metabolism
positive regulation of proteolysis involved in cellular protein catabolic process (GO:1903052)	GO:1903052	177	137	45.8	2.99	5.23e-24	metabolism
regulation of proteolysis involved in cellular protein catabolic process (GO:1903050)	GO:1903050	238	181	61.59	2.94	1.32e-31	metabolism
regulation of cellular amino acid metabolic process (GO:0006521)	GO:0006521	62	47	16.04	2.93	2.16e-06	metabolism
regulation of cellular protein catabolic process (GO:1903362)	GO:1903362	263	199	68.06	2.92	1e-34	metabolism
negative regulation of proteolysis involved in cellular protein catabolic process (GO:1903051)	GO:1903051	45	33	11.64	2.83	0.00189	metabolism
positive regulation of proteolysis (GO:0045862)	GO:0045862	375	273	97.04	2.81	1.03e-45	metabolism
positive regulation of phospholipid metabolic process (GO:1903727)	GO:1903727	44	32	11.39	2.81	0.0034	metabolism
modification-dependent macromolecule catabolic process (GO:0043632)	GO:0043632	491	356	127.06	2.8	2.55e-60	metabolism
positive regulation of protein catabolic process (GO:0045732)	GO:0045732	267	191	69.09	2.76	3.76e-30	metabolism
negative regulation of cellular protein catabolic process (GO:1903363)	GO:1903363	55	39	14.23	2.74	0.00038	metabolism
regulation of protein catabolic process (GO:0042176)	GO:0042176	394	277	101.96	2.72	1.07e-43	metabolism
proteolysis involved in cellular protein catabolic process (GO:0051603)	GO:0051603	530	371	137.15	2.71	2.47e-59	metabolism
cellular protein catabolic process (GO:0044257)	GO:0044257	555	388	143.62	2.7	4.09e-62	metabolism
regulation of cellular amine metabolic process (GO:0033238)	GO:0033238	80	55	20.7	2.66	2.32e-06	metabolism
positive regulation of cellular amide metabolic process (GO:0034250)	GO:0034250	124	84	32.09	2.62	1.26e-10	metabolism
negative regulation of cellular amide metabolic process (GO:0034249)	GO:0034249	163	110	42.18	2.61	1.56e-14	metabolism
protein catabolic process (GO:0030163)	GO:0030163	612	413	158.37	2.61	2.4e-62	metabolism
negative regulation of protein catabolic process (GO:0042177)	GO:0042177	105	70	27.17	2.58	3.73e-08	metabolism
regulation of generation of precursor metabolites and energy (GO:0043467)	GO:0043467	89	59	23.03	2.56	2.08e-06	metabolism
receptor metabolic process (GO:0043112)	GO:0043112	96	61	24.84	2.46	5.11e-06	metabolism
regulation of cellular amide metabolic process (GO:0034248)	GO:0034248	434	274	112.31	2.44	3.56e-35	metabolism
positive regulation of reactive oxygen species metabolic process (GO:2000379)	GO:2000379	88	55	22.77	2.42	5.95e-05	metabolism
regulation of phospholipid metabolic process (GO:1903725)	GO:1903725	65	40	16.82	2.38	0.0089	metabolism
positive regulation of protein polymerization (GO:0032273)	GO:0032273	109	67	28.21	2.38	2.88e-06	metabolism
positive regulation of cellular protein metabolic process (GO:0032270)	GO:0032270	1449	878	374.96	2.34	1.23e-115	metabolism
positive regulation of protein metabolic process (GO:0051247)	GO:0051247	1543	926	399.29	2.32	2.15e-120	metabolism
regulation of protein polymerization (GO:0032271)	GO:0032271	188	109	48.65	2.24	4.34e-10	metabolism
regulation of reactive oxygen species metabolic process (GO:2000377)	GO:2000377	159	92	41.15	2.24	4.26e-08	metabolism
negative regulation of cellular protein metabolic process (GO:0032269)	GO:0032269	1023	581	264.73	2.19	1.35e-63	metabolism
negative regulation of protein metabolic process (GO:0051248)	GO:0051248	1087	612	281.29	2.18	5.04e-66	metabolism
negative regulation of phosphorus metabolic process (GO:0010563)	GO:0010563	560	315	144.91	2.17	9.87e-32	metabolism
negative regulation of phosphate metabolic process (GO:0045936)	GO:0045936	559	314	144.65	2.17	1.63e-31	metabolism
regulation of cellular protein metabolic process (GO:0032268)	GO:0032268	2436	1366	630.37	2.17	1.22e-163	metabolism
positive regulation of lipid metabolic process (GO:0045834)	GO:0045834	131	73	33.9	2.15	2.89e-05	metabolism
positive regulation of nitrogen compound metabolic process (GO:0051173)	GO:0051173	2814	1547	728.19	2.12	4.15e-182	metabolism
negative regulation of nucleobase-containing compound metabolic process (GO:0045934)	GO:0045934	1357	742	351.16	2.11	2.13e-76	metabolism
negative regulation of protein complex assembly (GO:0031333)	GO:0031333	120	65	31.05	2.09	0.000547	metabolism
regulation of carbohydrate biosynthetic process (GO:0043255)	GO:0043255	85	46	22	2.09	0.0425	metabolism
regulation of protein metabolic process (GO:0051246)	GO:0051246	2684	1451	694.55	2.09	5.18e-162	metabolism
positive regulation of nucleobase-containing compound metabolic process (GO:0045935)	GO:0045935	1684	898	435.77	2.06	3.2e-89	metabolism
negative regulation of nitrogen compound metabolic process (GO:0051172)	GO:0051172	2249	1197	581.98	2.06	6.05e-124	metabolism
regulation of cellular ketone metabolic process (GO:0010565)	GO:0010565	171	91	44.25	2.06	3.56e-06	metabolism
positive regulation of phosphorus metabolic process (GO:0010562)	GO:0010562	1055	549	273.01	2.01	3.06e-48	metabolism
positive regulation of phosphate metabolic process (GO:0045937)	GO:0045937	1055	549	273.01	2.01	3.06e-48	metabolism
regulation of phosphate metabolic process (GO:0019220)	GO:0019220	1633	848	422.58	2.01	3.37e-78	metabolism
regulation of phosphorus metabolic process (GO:0051174)	GO:0051174	1647	852	426.2	2	7.57e-78	metabolism
regulation of proteolysis (GO:0030162)	GO:0030162	803	408	207.8	1.96	1.72e-32	metabolism
cellular protein metabolic process (GO:0044267)	GO:0044267	3698	1871	956.94	1.96	4.94e-190	metabolism
peptide biosynthetic process (GO:0043043)	GO:0043043	409	204	105.84	1.93	6.11e-14	metabolism
nucleobase-containing compound catabolic process (GO:0034655)	GO:0034655	352	175	91.09	1.92	1.78e-11	metabolism
regulation of lipid metabolic process (GO:0019216)	GO:0019216	369	177	95.49	1.85	2.65e-10	metabolism
amide biosynthetic process (GO:0043604)	GO:0043604	472	221	122.14	1.81	2.08e-12	metabolism
regulation of carbohydrate metabolic process (GO:0006109)	GO:0006109	157	73	40.63	1.8	0.0237	metabolism
organic substance catabolic process (GO:1901575)	GO:1901575	1613	744	417.4	1.78	6.34e-48	metabolism
heterocycle catabolic process (GO:0046700)	GO:0046700	396	179	102.47	1.75	2.5e-08	metabolism
regulation of cellular metabolic process (GO:0031323)	GO:0031323	6029	2723	1560.15	1.75	4.07e-237	metabolism
regulation of nucleobase-containing compound metabolic process (GO:0019219)	GO:0019219	4141	1869	1071.58	1.74	1.65e-137	metabolism
aromatic compound catabolic process (GO:0019439)	GO:0019439	411	185	106.36	1.74	1.53e-08	metabolism
protein metabolic process (GO:0019538)	GO:0019538	4411	1985	1141.45	1.74	8.12e-148	metabolism
regulation of nitrogen compound metabolic process (GO:0051171)	GO:0051171	5811	2615	1503.73	1.74	3.27e-220	metabolism
cellular nitrogen compound catabolic process (GO:0044270)	GO:0044270	399	179	103.25	1.73	4.54e-08	metabolism
phosphate-containing compound metabolic process (GO:0006796)	GO:0006796	2092	934	541.35	1.73	4.61e-56	metabolism
regulation of primary metabolic process (GO:0080090)	GO:0080090	5976	2666	1546.43	1.72	5.79e-221	metabolism
nucleic acid metabolic process (GO:0090304)	GO:0090304	3956	1727	1023.71	1.69	4.94e-111	metabolism
peptide metabolic process (GO:0006518)	GO:0006518	534	233	138.19	1.69	4.66e-10	metabolism
phosphorus metabolic process (GO:0006793)	GO:0006793	2185	953	565.42	1.69	6.12e-53	metabolism
organic cyclic compound catabolic process (GO:1901361)	GO:1901361	444	191	114.9	1.66	2.72e-07	metabolism
nucleobase-containing compound metabolic process (GO:0006139)	GO:0006139	4512	1871	1167.59	1.6	7.95e-103	metabolism
cellular nitrogen compound biosynthetic process (GO:0044271)	GO:0044271	3455	1427	894.06	1.6	7.68e-71	metabolism
nucleobase-containing compound biosynthetic process (GO:0034654)	GO:0034654	2944	1211	761.83	1.59	1.03e-56	metabolism
aromatic compound biosynthetic process (GO:0019438)	GO:0019438	3017	1228	780.72	1.57	2.79e-55	metabolism
heterocycle biosynthetic process (GO:0018130)	GO:0018130	3014	1226	779.94	1.57	5.03e-55	metabolism
organonitrogen compound metabolic process (GO:1901564)	GO:1901564	5458	2220	1412.39	1.57	1.25e-121	metabolism
negative regulation of proteolysis (GO:0045861)	GO:0045861	327	133	84.62	1.57	0.00488	metabolism
heterocycle metabolic process (GO:0046483)	GO:0046483	4685	1899	1212.35	1.57	4.85e-96	metabolism
cellular aromatic compound metabolic process (GO:0006725)	GO:0006725	4722	1904	1221.93	1.56	2.23e-94	metabolism
cellular amide metabolic process (GO:0043603)	GO:0043603	679	271	175.71	1.54	5.85e-08	metabolism
organic cyclic compound biosynthetic process (GO:1901362)	GO:1901362	3152	1257	815.65	1.54	3.26e-52	metabolism
cellular nitrogen compound metabolic process (GO:0034641)	GO:0034641	5120	2029	1324.92	1.53	4.51e-96	metabolism
organic cyclic compound metabolic process (GO:1901360)	GO:1901360	4945	1952	1279.64	1.53	1.92e-89	metabolism
nitrogen compound metabolic process (GO:0006807)	GO:0006807	8534	3291	2208.37	1.49	2.52e-188	metabolism
organic substance metabolic process (GO:0071704)	GO:0071704	9416	3473	2436.61	1.43	6.22e-172	metabolism
organic substance biosynthetic process (GO:1901576)	GO:1901576	4742	1742	1227.1	1.42	4.44e-54	metabolism
membrane docking (GO:0022406)	GO:0022406	174	90	45.03	2	1.68e-05	metabolism
proteoglycan metabolic process (GO:0006029)	GO:0006029	83	4	21.48	< 0.2	0.0418	metabolism
mitochondrion disassembly (GO:0061726)	GO:0061726	33	26	8.54	3.04	0.0096	mitochondria
regulation of mitochondrial membrane permeability (GO:0046902)	GO:0046902	72	52	18.63	2.79	1.34e-06	mitochondria
mitochondrial membrane organization (GO:0007006)	GO:0007006	121	75	31.31	2.4	1.84e-07	mitochondria
positive regulation of mitochondrion organization (GO:0010822)	GO:0010822	170	99	43.99	2.25	4.73e-09	mitochondria
regulation of mitochondrion organization (GO:0010821)	GO:0010821	224	127	57.97	2.19	1.84e-11	mitochondria
mitochondrion organization (GO:0007005)	GO:0007005	424	199	109.72	1.81	5.17e-11	mitochondria
mitochondrial transport (GO:0006839)	GO:0006839	207	98	53.57	1.83	0.000237	mitochondria - transport
positive regulation of cell motility (GO:2000147)	GO:2000147	423	203	109.46	1.85	3.3e-12	motility
negative regulation of cell motility (GO:2000146)	GO:2000146	234	110	60.55	1.82	5.05e-05	motility
regulation of cell motility (GO:2000145)	GO:2000145	748	340	193.56	1.76	1.38e-18	motility
cell motility (GO:0048870)	GO:0048870	943	360	244.02	1.48	5.47e-09	motility
regulation of muscle adaptation (GO:0043502)	GO:0043502	68	43	17.6	2.44	0.00178	muscle
regulation of striated muscle tissue development (GO:0016202)	GO:0016202	120	71	31.05	2.29	4.27e-06	muscle
regulation of cardiac muscle tissue development (GO:0055024)	GO:0055024	66	39	17.08	2.28	0.0306	muscle
regulation of muscle tissue development (GO:1901861)	GO:1901861	122	72	31.57	2.28	3.6e-06	muscle
regulation of muscle organ development (GO:0048634)	GO:0048634	125	73	32.35	2.26	4.25e-06	muscle
regulation of smooth muscle cell proliferation (GO:0048660)	GO:0048660	115	62	29.76	2.08	0.00127	muscle
regulation of muscle cell differentiation (GO:0051147)	GO:0051147	172	91	44.51	2.04	4.71e-06	muscle
striated muscle cell differentiation (GO:0051146)	GO:0051146	181	90	46.84	1.92	0.000101	muscle
muscle cell development (GO:0055001)	GO:0055001	133	65	34.42	1.89	0.017	muscle
muscle cell differentiation (GO:0042692)	GO:0042692	249	121	64.43	1.88	1.36e-06	muscle
striated muscle tissue development (GO:0014706)	GO:0014706	272	132	70.39	1.88	2.23e-07	muscle
muscle tissue development (GO:0060537)	GO:0060537	285	136	73.75	1.84	3.36e-07	muscle
muscle structure development (GO:0061061)	GO:0061061	447	206	115.67	1.78	9.68e-11	muscle
regulation of muscle system process (GO:0090257)	GO:0090257	203	91	52.53	1.73	0.00695	muscle
muscle organ development (GO:0007517)	GO:0007517	281	123	72.72	1.69	0.00033	muscle
muscle system process (GO:0003012)	GO:0003012	289	119	74.79	1.59	0.0105	muscle
nuclear envelope disassembly (GO:0051081)	GO:0051081	48	32	12.42	2.58	0.0206	nucleus
nucleus organization (GO:0006997)	GO:0006997	143	87	37	2.35	1.28e-08	nucleus
nuclear envelope organization (GO:0006998)	GO:0006998	86	52	22.25	2.34	0.000417	nucleus
nucleosome organization (GO:0034728)	GO:0034728	144	70	37.26	1.88	0.00852	nucleus
organelle disassembly (GO:1903008)	GO:1903008	54	36	13.97	2.58	0.00506	organelle
positive regulation of organelle assembly (GO:1902117)	GO:1902117	64	41	16.56	2.48	0.00243	organelle
positive regulation of organelle organization (GO:0010638)	GO:0010638	611	368	158.11	2.33	6.18e-44	organelle
regulation of organelle assembly (GO:1902115)	GO:1902115	153	92	39.59	2.32	5.59e-09	organelle
negative regulation of organelle organization (GO:0010639)	GO:0010639	322	190	83.33	2.28	3.06e-20	organelle
regulation of organelle organization (GO:0033043)	GO:0033043	1190	681	307.94	2.21	4.13e-77	organelle
organelle fission (GO:0048285)	GO:0048285	300	151	77.63	1.95	5.78e-10	organelle
organelle organization (GO:0006996)	GO:0006996	3097	1513	801.42	1.89	4.53e-132	organelle
organelle assembly (GO:0070925)	GO:0070925	639	281	165.36	1.7	4.38e-13	organelle
organelle transport along microtubule (GO:0072384)	GO:0072384	66	44	17.08	2.58	0.00031	organelle - transport
organelle localization (GO:0051640)	GO:0051640	456	244	118	2.07	5.05e-21	organelle - transport
intracellular protein transport in other organism involved in symbiotic interaction (GO:0051708)	GO:0051708	156	89	40.37	2.2	1.9e-07	physiology
symbiont intracellular protein transport in host (GO:0030581)	GO:0030581	156	89	40.37	2.2	1.9e-07	physiology
sensory perception (GO:0007600)	GO:0007600	935	134	241.95	0.55	6.7e-11	physiology
sensory perception of chemical stimulus (GO:0007606)	GO:0007606	529	23	136.89	< 0.2	5.64e-30	physiology
detection of stimulus involved in sensory perception (GO:0050906)	GO:0050906	518	16	134.04	< 0.2	8.24e-35	physiology
detection of chemical stimulus (GO:0009593)	GO:0009593	502	14	129.9	< 0.2	4.62e-35	physiology
sensory perception of smell (GO:0007608)	GO:0007608	453	10	117.22	< 0.2	5.25e-34	physiology
detection of chemical stimulus involved in sensory perception (GO:0050907)	GO:0050907	467	5	120.85	< 0.2	1.78e-41	physiology
detection of chemical stimulus involved in sensory perception of smell (GO:0050911)	GO:0050911	423	1	109.46	< 0.2	9.05e-43	physiology
erythrocyte homeostasis (GO:0034101)	GO:0034101	76	46	19.67	2.34	0.0023	physiology
platelet activation (GO:0030168)	GO:0030168	141	82	36.49	2.25	4.64e-07	physiology
regulation of circadian rhythm (GO:0042752)	GO:0042752	99	55	25.62	2.15	0.00249	physiology
positive regulation of hemopoiesis (GO:1903708)	GO:1903708	168	93	43.47	2.14	3.22e-07	physiology
circadian rhythm (GO:0007623)	GO:0007623	135	74	34.93	2.12	4.42e-05	physiology
hemopoiesis (GO:0030097)	GO:0030097	520	272	134.56	2.02	2.38e-22	physiology
regulation of hemopoiesis (GO:1903706)	GO:1903706	321	166	83.07	2	3.46e-12	physiology
regulation of response to wounding (GO:1903034)	GO:1903034	152	76	39.33	1.93	0.00106	physiology
regulation of wound healing (GO:0061041)	GO:0061041	129	64	33.38	1.92	0.0126	physiology
blood coagulation (GO:0007596)	GO:0007596	294	141	76.08	1.85	1.06e-07	physiology
coagulation (GO:0050817)	GO:0050817	296	141	76.6	1.84	1.67e-07	physiology
response to wounding (GO:0009611)	GO:0009611	554	261	143.36	1.82	1.84e-15	physiology
wound healing (GO:0042060)	GO:0042060	466	218	120.59	1.81	3.63e-12	physiology
regulation of body fluid levels (GO:0050878)	GO:0050878	496	221	128.35	1.72	2.86e-10	physiology
single organism reproductive process (GO:0044702)	GO:0044702	1213	466	313.89	1.48	5.88e-13	physiology
multicellular organismal reproductive process (GO:0048609)	GO:0048609	804	302	208.05	1.45	2.19e-06	physiology
reproductive process (GO:0022414)	GO:0022414	1351	503	349.6	1.44	6.51e-12	physiology
reproduction (GO:0000003)	GO:0000003	1352	503	349.86	1.44	7.37e-12	physiology
multicellular organism reproduction (GO:0032504)	GO:0032504	814	302	210.64	1.43	7.41e-06	physiology
gamete generation (GO:0007276)	GO:0007276	653	235	168.98	1.39	0.00511	physiology
sexual reproduction (GO:0019953)	GO:0019953	787	273	203.65	1.34	0.0114	physiology
multi-organism reproductive process (GO:0044703)	GO:0044703	953	329	246.61	1.33	0.00145	physiology
establishment of protein localization to endoplasmic reticulum (GO:0072599)	GO:0072599	107	82	27.69	2.96	3.57e-13	protein localization - ER
protein targeting to ER (GO:0045047)	GO:0045047	103	78	26.65	2.93	3.81e-12	protein localization - ER
protein localization to endoplasmic reticulum (GO:0070972)	GO:0070972	127	92	32.86	2.8	1.41e-13	protein localization - ER
SRP-dependent cotranslational protein targeting to membrane (GO:0006614)	GO:0006614	94	75	24.32	3.08	9.72e-13	protein localization - membrane
cotranslational protein targeting to membrane (GO:0006613)	GO:0006613	100	77	25.88	2.98	2.47e-12	protein localization - membrane
positive regulation of protein localization to membrane (GO:1905477)	GO:1905477	109	76	28.21	2.69	5.43e-10	protein localization - membrane
protein targeting to membrane (GO:0006612)	GO:0006612	162	106	41.92	2.53	4.91e-13	protein localization - membrane
regulation of protein localization to membrane (GO:1905475)	GO:1905475	149	97	38.56	2.52	1.35e-11	protein localization - membrane
establishment of protein localization to membrane (GO:0090150)	GO:0090150	282	168	72.97	2.3	5.29e-18	protein localization - membrane
regulation of protein localization to plasma membrane (GO:1903076)	GO:1903076	73	43	18.89	2.28	0.0109	protein localization - membrane
protein localization to membrane (GO:0072657)	GO:0072657	401	225	103.77	2.17	1.1e-21	protein localization - membrane
establishment of protein localization to plasma membrane (GO:0090002)	GO:0090002	100	52	25.88	2.01	0.0326	protein localization - membrane
protein localization to plasma membrane (GO:0072659)	GO:0072659	159	77	41.15	1.87	0.00294	protein localization - membrane
regulation of establishment of protein localization to mitochondrion (GO:1903747)	GO:1903747	130	73	33.64	2.17	2.12e-05	protein localization - mitochondria
positive regulation of establishment of protein localization to mitochondrion (GO:1903749)	GO:1903749	116	62	30.02	2.07	0.00169	protein localization - mitochondria
protein localization to chromosome (GO:0034502)	GO:0034502	54	35	13.97	2.5	0.0133	protein localization - nucleus
positive regulation of protein localization to nucleus (GO:1900182)	GO:1900182	132	94	34.16	2.75	1.8e-13	protein localization -nucleus
regulation of protein localization to nucleus (GO:1900180)	GO:1900180	223	151	57.71	2.62	5.37e-21	protein localization -nucleus
negative regulation of protein localization to nucleus (GO:1900181)	GO:1900181	79	50	20.44	2.45	0.00019	protein localization -nucleus
protein localization to nucleus (GO:0034504)	GO:0034504	173	103	44.77	2.3	4.42e-10	protein localization -nucleus
protein import into nucleus (GO:0006606)	GO:0006606	122	72	31.57	2.28	3.6e-06	protein localization -nucleus
protein targeting to nucleus (GO:0044744)	GO:0044744	122	72	31.57	2.28	3.6e-06	protein localization -nucleus
protein export from nucleus (GO:0006611)	GO:0006611	146	85	37.78	2.25	1.99e-07	protein localization -nucleus
positive regulation of peptidyl-lysine acetylation (GO:2000758)	GO:2000758	30	25	7.76	3.22	0.00572	protein modification
positive regulation of protein modification by small protein conjugation or removal (GO:1903322)	GO:1903322	200	163	51.75	3.15	1.54e-31	protein modification
regulation of protein modification by small protein conjugation or removal (GO:1903320)	GO:1903320	285	226	73.75	3.06	6.09e-43	protein modification
negative regulation of protein modification by small protein conjugation or removal (GO:1903321)	GO:1903321	147	115	38.04	3.02	4.01e-20	protein modification
protein modification by small protein removal (GO:0070646)	GO:0070646	302	229	78.15	2.93	1.55e-40	protein modification
peptidyl-threonine modification (GO:0018210)	GO:0018210	78	58	20.18	2.87	4.04e-08	protein modification
modification-dependent protein catabolic process (GO:0019941)	GO:0019941	484	353	125.25	2.82	2.25e-60	protein modification
regulation of protein binding (GO:0043393)	GO:0043393	185	126	47.87	2.63	2.58e-17	protein modification
peptidyl-serine modification (GO:0018209)	GO:0018209	181	123	46.84	2.63	9.07e-17	protein modification
positive regulation of protein complex assembly (GO:0031334)	GO:0031334	226	151	58.48	2.58	1.9e-20	protein modification
protein modification by small protein conjugation or removal (GO:0070647)	GO:0070647	999	666	258.51	2.58	2.64e-102	protein modification
protein modification by small protein conjugation (GO:0032446)	GO:0032446	788	516	203.91	2.53	5.6e-75	protein modification
peptidyl-lysine modification (GO:0018205)	GO:0018205	286	186	74.01	2.51	1.98e-24	protein modification
negative regulation of protein modification process (GO:0031400)	GO:0031400	596	385	154.23	2.5	3.16e-53	protein modification
peptidyl-tyrosine modification (GO:0018212)	GO:0018212	194	122	50.2	2.43	4.35e-14	protein modification
regulation of protein complex assembly (GO:0043254)	GO:0043254	396	240	102.47	2.34	6.7e-28	protein modification
positive regulation of protein modification process (GO:0031401)	GO:0031401	1146	675	296.55	2.28	2.52e-81	protein modification
regulation of protein modification process (GO:0031399)	GO:0031399	1680	980	434.74	2.25	5.39e-121	protein modification
peptidyl-amino acid modification (GO:0018193)	GO:0018193	871	501	225.39	2.22	1.29e-55	protein modification
protein heterooligomerization (GO:0051291)	GO:0051291	102	53	26.39	2.01	0.027	protein modification
cellular protein modification process (GO:0006464)	GO:0006464	3118	1589	806.86	1.97	5.11e-157	protein modification
protein modification process (GO:0036211)	GO:0036211	3118	1589	806.86	1.97	5.11e-157	protein modification
protein complex assembly (GO:0006461)	GO:0006461	1069	513	276.63	1.85	1.49e-35	protein modification
proteolysis (GO:0006508)	GO:0006508	1301	614	336.66	1.82	2.21e-41	protein modification
post-translational protein modification (GO:0043687)	GO:0043687	435	200	112.57	1.78	2.92e-10	protein modification
protein oligomerization (GO:0051259)	GO:0051259	458	210	118.52	1.77	8.66e-11	protein modification
protein complex disassembly (GO:0043241)	GO:0043241	162	74	41.92	1.77	0.0371	protein modification
protein deacetylation (GO:0006476)	GO:0006476	60	52	15.53	3.35	2.05e-09	protein modification - acetylation
protein deacylation (GO:0035601)	GO:0035601	65	54	16.82	3.21	3.61e-09	protein modification - acetylation
positive regulation of protein acetylation (GO:1901985)	GO:1901985	35	29	9.06	3.2	0.000871	protein modification - acetylation
regulation of peptidyl-lysine acetylation (GO:2000756)	GO:2000756	55	44	14.23	3.09	1.57e-06	protein modification - acetylation
regulation of protein acetylation (GO:1901983)	GO:1901983	62	49	16.04	3.05	2.29e-07	protein modification - acetylation
regulation of protein deacetylation (GO:0090311)	GO:0090311	37	29	9.57	3.03	0.00267	protein modification - acetylation
peptidyl-lysine acetylation (GO:0018394)	GO:0018394	110	73	28.47	2.56	1.62e-08	protein modification - acetylation
internal peptidyl-lysine acetylation (GO:0018393)	GO:0018393	108	71	27.95	2.54	4.89e-08	protein modification - acetylation
internal protein amino acid acetylation (GO:0006475)	GO:0006475	113	74	29.24	2.53	2.12e-08	protein modification - acetylation
protein acetylation (GO:0006473)	GO:0006473	129	80	33.38	2.4	3.97e-08	protein modification - acetylation
protein acylation (GO:0043543)	GO:0043543	159	88	41.15	2.14	1.07e-06	protein modification - acetylation
protein methylation (GO:0006479)	GO:0006479	130	76	33.64	2.26	1.82e-06	protein modification - alkylation
protein alkylation (GO:0008213)	GO:0008213	130	76	33.64	2.26	1.82e-06	protein modification - alkylation
peptidyl-lysine methylation (GO:0018022)	GO:0018022	80	45	20.7	2.17	0.0205	protein modification - alkylation
chaperone-mediated protein folding (GO:0061077)	GO:0061077	66	47	17.08	2.75	1.51e-05	protein modification - folding
protein folding (GO:0006457)	GO:0006457	234	128	60.55	2.11	1.76e-10	protein modification - folding
peptidyl-tyrosine autophosphorylation (GO:0038083)	GO:0038083	47	38	12.16	3.12	1.96e-05	protein modification - phosphorylation
peptidyl-threonine phosphorylation (GO:0018107)	GO:0018107	74	57	19.15	2.98	1.6e-08	protein modification - phosphorylation
protein autophosphorylation (GO:0046777)	GO:0046777	195	145	50.46	2.87	7.23e-24	protein modification - phosphorylation
peptidyl-serine phosphorylation (GO:0018105)	GO:0018105	164	119	42.44	2.8	2.56e-18	protein modification - phosphorylation
peptidyl-tyrosine phosphorylation (GO:0018108)	GO:0018108	192	122	49.68	2.46	2.03e-14	protein modification - phosphorylation
protein phosphorylation (GO:0006468)	GO:0006468	970	600	251.01	2.39	4.37e-79	protein modification - phosphorylation
negative regulation of protein phosphorylation (GO:0001933)	GO:0001933	396	241	102.47	2.35	2.77e-28	protein modification - phosphorylation
regulation of peptidyl-serine phosphorylation (GO:0033135)	GO:0033135	124	71	32.09	2.21	1.61e-05	protein modification - phosphorylation
positive regulation of peptidyl-serine phosphorylation (GO:0033138)	GO:0033138	92	51	23.81	2.14	0.00695	protein modification - phosphorylation
regulation of protein phosphorylation (GO:0001932)	GO:0001932	1300	717	336.41	2.13	4.83e-75	protein modification - phosphorylation
positive regulation of protein phosphorylation (GO:0001934)	GO:0001934	886	483	229.27	2.11	4.26e-47	protein modification - phosphorylation
protein dephosphorylation (GO:0006470)	GO:0006470	193	104	49.94	2.08	1.06e-07	protein modification - phosphorylation
regulation of peptidyl-tyrosine phosphorylation (GO:0050730)	GO:0050730	217	111	56.15	1.98	4.5e-07	protein modification - phosphorylation
positive regulation of peptidyl-tyrosine phosphorylation (GO:0050731)	GO:0050731	159	75	41.15	1.82	0.0106	protein modification - phosphorylation
regulation of protein sumoylation (GO:0033233)	GO:0033233	21	19	5.43	3.5	0.038	protein modification - sumoylation
protein sumoylation (GO:0016925)	GO:0016925	77	57	19.93	2.86	7.25e-08	protein modification - sumoylation
cellular response to nerve growth factor stimulus (GO:1990090)	GO:1990090	42	37	10.87	3.4	3.36e-06	response to stimulus
response to nerve growth factor (GO:1990089)	GO:1990089	45	38	11.64	3.26	6.18e-06	response to stimulus
cellular response to dsRNA (GO:0071359)	GO:0071359	41	31	10.61	2.92	0.00228	response to stimulus
regulation of cellular response to heat (GO:1900034)	GO:1900034	78	58	20.18	2.87	4.04e-08	response to stimulus
cellular response to biotic stimulus (GO:0071216)	GO:0071216	169	115	43.73	2.63	1.45e-15	response to stimulus
cellular response to lipopolysaccharide (GO:0071222)	GO:0071222	143	97	37	2.62	1.14e-12	response to stimulus
cellular response to molecule of bacterial origin (GO:0071219)	GO:0071219	149	99	38.56	2.57	2e-12	response to stimulus
cellular response to mechanical stimulus (GO:0071260)	GO:0071260	77	50	19.93	2.51	8.69e-05	response to stimulus
response to dsRNA (GO:0043331)	GO:0043331	73	44	18.89	2.33	0.00459	response to stimulus
cellular response to organic cyclic compound (GO:0071407)	GO:0071407	488	294	126.28	2.33	2.06e-34	response to stimulus
cellular response to starvation (GO:0009267)	GO:0009267	130	77	33.64	2.29	7.8e-07	response to stimulus
response to lipopolysaccharide (GO:0032496)	GO:0032496	299	177	77.37	2.29	8.02e-19	response to stimulus
cellular response to abiotic stimulus (GO:0071214)	GO:0071214	276	163	71.42	2.28	4.89e-17	response to stimulus
response to molecule of bacterial origin (GO:0002237)	GO:0002237	315	185	81.51	2.27	2.01e-19	response to stimulus
regulation of response to biotic stimulus (GO:0002831)	GO:0002831	117	68	30.28	2.25	1.96e-05	response to stimulus
cellular response to nutrient levels (GO:0031669)	GO:0031669	174	100	45.03	2.22	7.64e-09	response to stimulus
cellular response to external stimulus (GO:0071496)	GO:0071496	275	158	71.16	2.22	2.3e-15	response to stimulus
cellular response to lipid (GO:0071396)	GO:0071396	476	273	123.18	2.22	2.25e-28	response to stimulus
response to starvation (GO:0042594)	GO:0042594	166	94	42.96	2.19	7.85e-08	response to stimulus
cellular response to light stimulus (GO:0071482)	GO:0071482	94	53	24.32	2.18	0.00261	response to stimulus
cellular response to extracellular stimulus (GO:0031668)	GO:0031668	202	112	52.27	2.14	3.17e-09	response to stimulus
cellular response to peptide (GO:1901653)	GO:1901653	283	154	73.23	2.1	6.45e-13	response to stimulus
response to heat (GO:0009408)	GO:0009408	94	51	24.32	2.1	0.0127	response to stimulus
cellular response to nitrogen compound (GO:1901699)	GO:1901699	558	299	144.4	2.07	1.62e-26	response to stimulus
cellular response to endogenous stimulus (GO:0071495)	GO:0071495	1053	563	272.49	2.07	3.55e-53	response to stimulus
cellular response to organonitrogen compound (GO:0071417)	GO:0071417	482	255	124.73	2.04	1.97e-21	response to stimulus
response to abiotic stimulus (GO:0009628)	GO:0009628	1089	576	281.8	2.04	4.48e-53	response to stimulus
negative regulation of response to stimulus (GO:0048585)	GO:0048585	1411	745	365.13	2.04	1.9e-70	response to stimulus
cellular response to inorganic substance (GO:0071241)	GO:0071241	175	92	45.29	2.03	5.16e-06	response to stimulus
response to peptide (GO:1901652)	GO:1901652	420	220	108.68	2.02	1.29e-17	response to stimulus
response to alkaloid (GO:0043279)	GO:0043279	144	75	37.26	2.01	0.000268	response to stimulus
response to ammonium ion (GO:0060359)	GO:0060359	125	65	32.35	2.01	0.00223	response to stimulus
cellular response to organic substance (GO:0071310)	GO:0071310	1967	1022	509.01	2.01	4.83e-97	response to stimulus
response to organic cyclic compound (GO:0014070)	GO:0014070	885	458	229.01	2	7.31e-39	response to stimulus
response to temperature stimulus (GO:0009266)	GO:0009266	155	80	40.11	1.99	0.000139	response to stimulus
response to light stimulus (GO:0009416)	GO:0009416	284	146	73.49	1.99	3.14e-10	response to stimulus
cellular response to metal ion (GO:0071248)	GO:0071248	150	77	38.82	1.98	0.000315	response to stimulus
response to mechanical stimulus (GO:0009612)	GO:0009612	211	108	54.6	1.98	7.84e-07	response to stimulus
response to lipid (GO:0033993)	GO:0033993	831	425	215.04	1.98	1.25e-34	response to stimulus
response to organonitrogen compound (GO:0010243)	GO:0010243	880	450	227.72	1.98	6.83e-37	response to stimulus
response to nitrogen compound (GO:1901698)	GO:1901698	981	501	253.86	1.97	1.96e-41	response to stimulus
response to endogenous stimulus (GO:0009719)	GO:0009719	1264	642	327.09	1.96	7.33e-54	response to stimulus
response to ethanol (GO:0045471)	GO:0045471	136	69	35.19	1.96	0.00234	response to stimulus
response to peptide hormone (GO:0043434)	GO:0043434	369	187	95.49	1.96	3.28e-13	response to stimulus
response to corticosteroid (GO:0031960)	GO:0031960	156	79	40.37	1.96	0.000365	response to stimulus
response to inorganic substance (GO:0010035)	GO:0010035	466	232	120.59	1.92	4.03e-16	response to stimulus
response to alcohol (GO:0097305)	GO:0097305	197	98	50.98	1.92	2.29e-05	response to stimulus
response to organic substance (GO:0010033)	GO:0010033	2612	1299	675.92	1.92	5.93e-115	response to stimulus
response to nutrient levels (GO:0031667)	GO:0031667	416	206	107.65	1.91	8.77e-14	response to stimulus
cellular response to chemical stimulus (GO:0070887)	GO:0070887	2416	1188	625.2	1.9	4.04e-100	response to stimulus
response to extracellular stimulus (GO:0009991)	GO:0009991	446	219	115.41	1.9	2.01e-14	response to stimulus
positive regulation of response to stimulus (GO:0048584)	GO:0048584	2088	1001	540.32	1.85	4.39e-76	response to stimulus
response to organophosphorus (GO:0046683)	GO:0046683	136	65	35.19	1.85	0.0343	response to stimulus
response to carbohydrate (GO:0009743)	GO:0009743	169	80	43.73	1.83	0.0042	response to stimulus
regulation of response to stimulus (GO:0048583)	GO:0048583	3761	1751	973.25	1.8	1.1e-138	response to stimulus
response to drug (GO:0042493)	GO:0042493	411	191	106.36	1.8	4.33e-10	response to stimulus
response to ketone (GO:1901654)	GO:1901654	181	84	46.84	1.79	0.00481	response to stimulus
response to nutrient (GO:0007584)	GO:0007584	172	78	44.51	1.75	0.0269	response to stimulus
negative regulation of response to external stimulus (GO:0032102)	GO:0032102	258	116	66.76	1.74	0.000205	response to stimulus
positive regulation of response to external stimulus (GO:0032103)	GO:0032103	266	119	68.83	1.73	0.000177	response to stimulus
response to metal ion (GO:0010038)	GO:0010038	321	142	83.07	1.71	1.63e-05	response to stimulus
response to toxic substance (GO:0009636)	GO:0009636	212	93	54.86	1.7	0.0127	response to stimulus
response to bacterium (GO:0009617)	GO:0009617	553	239	143.1	1.67	5.74e-10	response to stimulus
response to biotic stimulus (GO:0009607)	GO:0009607	842	362	217.89	1.66	3.5e-16	response to stimulus
response to external biotic stimulus (GO:0043207)	GO:0043207	809	347	209.35	1.66	3.07e-15	response to stimulus
response to acid chemical (GO:0001101)	GO:0001101	328	137	84.88	1.61	0.000808	response to stimulus
regulation of response to external stimulus (GO:0032101)	GO:0032101	746	306	193.05	1.59	1.03e-10	response to stimulus
response to chemical (GO:0042221)	GO:0042221	3897	1573	1008.44	1.56	2.86e-73	response to stimulus
response to external stimulus (GO:0009605)	GO:0009605	1808	725	467.86	1.55	2.27e-27	response to stimulus
cellular response to stimulus (GO:0051716)	GO:0051716	6204	2455	1605.43	1.53	8.83e-127	response to stimulus
response to stimulus (GO:0050896)	GO:0050896	7844	2881	2029.82	1.42	1.11e-117	response to stimulus
cellular response to oxygen levels (GO:0071453)	GO:0071453	199	141	51.5	2.74	3.29e-21	response to stimulus - oxigen
cellular response to decreased oxygen levels (GO:0036294)	GO:0036294	189	133	48.91	2.72	1.3e-19	response to stimulus - oxigen
cellular response to hypoxia (GO:0071456)	GO:0071456	182	127	47.1	2.7	2.55e-18	response to stimulus - oxigen
response to oxygen levels (GO:0070482)	GO:0070482	358	227	92.64	2.45	6.85e-29	response to stimulus - oxigen
response to decreased oxygen levels (GO:0036293)	GO:0036293	342	215	88.5	2.43	9.87e-27	response to stimulus - oxigen
response to hypoxia (GO:0001666)	GO:0001666	334	209	86.43	2.42	1.17e-25	response to stimulus - oxigen
cellular response to oxygen-containing compound (GO:1901701)	GO:1901701	874	457	226.17	2.02	7.58e-40	response to stimulus - oxigen
response to oxygen-containing compound (GO:1901700)	GO:1901700	1410	684	364.87	1.87	7.91e-51	response to stimulus - oxigen
cellular response to gamma radiation (GO:0071480)	GO:0071480	26	23	6.73	3.42	0.00584	response to stimulus - radiation
response to gamma radiation (GO:0010332)	GO:0010332	55	48	14.23	3.37	1.3e-08	response to stimulus - radiation
cellular response to ionizing radiation (GO:0071479)	GO:0071479	63	47	16.3	2.88	3.57e-06	response to stimulus - radiation
response to ionizing radiation (GO:0010212)	GO:0010212	148	107	38.3	2.79	4.05e-16	response to stimulus - radiation
response to UV (GO:0009411)	GO:0009411	131	91	33.9	2.68	2.46e-12	response to stimulus - radiation
cellular response to UV (GO:0034644)	GO:0034644	72	48	18.63	2.58	7.69e-05	response to stimulus - radiation
cellular response to radiation (GO:0071478)	GO:0071478	149	92	38.56	2.39	1.34e-09	response to stimulus - radiation
response to radiation (GO:0009314)	GO:0009314	421	238	108.94	2.18	1.57e-23	response to stimulus - radiation
positive regulation of response to endoplasmic reticulum stress (GO:1905898)	GO:1905898	35	28	9.06	3.09	0.00284	response to stimulus ER stress
regulation of response to endoplasmic reticulum stress (GO:1905897)	GO:1905897	74	55	19.15	2.87	1.43e-07	response to stimulus ER stress
mRNA transport (GO:0051028)	GO:0051028	155	90	40.11	2.24	6.02e-08	RNA - localization
mRNA export from nucleus (GO:0006406)	GO:0006406	106	61	27.43	2.22	0.000177	RNA - localization
ribonucleoprotein complex localization (GO:0071166)	GO:0071166	125	71	32.35	2.19	2.21e-05	RNA - localization
RNA localization (GO:0006403)	GO:0006403	217	121	56.15	2.15	2.53e-10	RNA - localization
RNA export from nucleus (GO:0006405)	GO:0006405	134	73	34.68	2.11	7.12e-05	RNA - localization
positive regulation of mRNA catabolic process (GO:0061014)	GO:0061014	26	22	6.73	3.27	0.0203	RNA - metabolism
7-methylguanosine mRNA capping (GO:0006370)	GO:0006370	33	27	8.54	3.16	0.00298	RNA - metabolism
regulation of mRNA catabolic process (GO:0061013)	GO:0061013	32	26	8.28	3.14	0.00551	RNA - metabolism
positive regulation of mRNA metabolic process (GO:1903313)	GO:1903313	50	39	12.94	3.01	3.2e-05	RNA - metabolism
negative regulation of mRNA metabolic process (GO:1903312)	GO:1903312	39	29	10.09	2.87	0.00751	RNA - metabolism
regulation of mRNA metabolic process (GO:1903311)	GO:1903311	135	95	34.93	2.72	2.53e-13	RNA - metabolism
RNA secondary structure unwinding (GO:0010501)	GO:0010501	45	30	11.64	2.58	0.0416	RNA - metabolism
regulation of mRNA processing (GO:0050684)	GO:0050684	104	69	26.91	2.56	6.49e-08	RNA - metabolism
nuclear-transcribed mRNA catabolic process (GO:0000956)	GO:0000956	197	127	50.98	2.49	1.36e-15	RNA - metabolism
mRNA catabolic process (GO:0006402)	GO:0006402	210	135	54.34	2.48	1.26e-16	RNA - metabolism
ribonucleoprotein complex assembly (GO:0022618)	GO:0022618	193	122	49.94	2.44	2.98e-14	RNA - metabolism
IRE1-mediated unfolded protein response (GO:0036498)	GO:0036498	58	36	15.01	2.4	0.0247	RNA - metabolism
RNA catabolic process (GO:0006401)	GO:0006401	237	146	61.33	2.38	1.47e-16	RNA - metabolism
rRNA processing (GO:0006364)	GO:0006364	257	158	66.5	2.38	4.82e-18	RNA - metabolism
rRNA metabolic process (GO:0016072)	GO:0016072	284	173	73.49	2.35	1.37e-19	RNA - metabolism
ribonucleoprotein complex biogenesis (GO:0022613)	GO:0022613	447	270	115.67	2.33	1.59e-31	RNA - metabolism
mRNA metabolic process (GO:0016071)	GO:0016071	663	389	171.57	2.27	4.38e-44	RNA - metabolism
mRNA processing (GO:0006397)	GO:0006397	454	255	117.48	2.17	5.15e-25	RNA - metabolism
negative regulation of RNA metabolic process (GO:0051253)	GO:0051253	1205	667	311.82	2.14	8.04e-70	RNA - metabolism
negative regulation of RNA biosynthetic process (GO:1902679)	GO:1902679	1162	637	300.69	2.12	7.8e-65	RNA - metabolism
positive regulation of RNA metabolic process (GO:0051254)	GO:0051254	1429	776	369.79	2.1	5e-79	RNA - metabolism
positive regulation of RNA biosynthetic process (GO:1902680)	GO:1902680	1379	743	356.85	2.08	7.58e-74	RNA - metabolism
RNA processing (GO:0006396)	GO:0006396	870	462	225.13	2.05	5.51e-42	RNA - metabolism
regulation of RNA metabolic process (GO:0051252)	GO:0051252	3777	1705	977.39	1.74	7.56e-122	RNA - metabolism
regulation of RNA biosynthetic process (GO:2001141)	GO:2001141	3659	1637	946.85	1.73	2.65e-112	RNA - metabolism
RNA metabolic process (GO:0016070)	GO:0016070	3434	1478	888.63	1.66	2.16e-86	RNA - metabolism
RNA biosynthetic process (GO:0032774)	GO:0032774	2597	1093	672.04	1.63	1.05e-54	RNA - metabolism
mRNA 3'-end processing (GO:0031124)	GO:0031124	77	44	19.93	2.21	0.0178	RNA - poly(A
regulation of mRNA splicing, via spliceosome (GO:0048024)	GO:0048024	72	52	18.63	2.79	1.34e-06	RNA - spilicing
spliceosomal complex assembly (GO:0000245)	GO:0000245	54	34	13.97	2.43	0.034	RNA - spilicing
mRNA splicing, via spliceosome (GO:0000398)	GO:0000398	284	176	73.49	2.39	9.5e-21	RNA - spilicing
RNA splicing, via transesterification reactions with bulged adenosine as nucleophile (GO:0000377)	GO:0000377	284	176	73.49	2.39	9.5e-21	RNA - spilicing
RNA splicing, via transesterification reactions (GO:0000375)	GO:0000375	287	177	74.27	2.38	1.16e-20	RNA - spilicing
regulation of RNA splicing (GO:0043484)	GO:0043484	110	67	28.47	2.35	4.14e-06	RNA - spilicing
RNA splicing (GO:0008380)	GO:0008380	393	230	101.7	2.26	1.35e-24	RNA - spilicing
RNA capping (GO:0036260)	GO:0036260	34	28	8.8	3.18	0.00161	RNA metabolism - stability
7-methylguanosine RNA capping (GO:0009452)	GO:0009452	34	28	8.8	3.18	0.00161	RNA metabolism - stability
nuclear-transcribed mRNA catabolic process, nonsense-mediated decay (GO:0000184)	GO:0000184	119	89	30.79	2.89	7.18e-14	RNA metabolism - stability
mRNA stabilization (GO:0048255)	GO:0048255	34	25	8.8	2.84	0.0493	RNA metabolism - stability
RNA stabilization (GO:0043489)	GO:0043489	38	27	9.83	2.75	0.0395	RNA metabolism - stability
regulation of mRNA stability (GO:0043488)	GO:0043488	147	100	38.04	2.63	3.25e-13	RNA metabolism - stability
regulation of RNA stability (GO:0043487)	GO:0043487	156	104	40.37	2.58	2.88e-13	RNA metabolism - stability
positive regulation of peptide secretion (GO:0002793)	GO:0002793	241	104	62.36	1.67	0.00657	secretion
G-protein coupled receptor signaling pathway (GO:0007186)	GO:0007186	1192	153	308.46	0.5	6.11e-20	signaling
detection of stimulus (GO:0051606)	GO:0051606	666	67	172.34	0.39	1.29e-16	signaling
protein activation cascade (GO:0072376)	GO:0072376	175	14	45.29	0.31	0.000417	signaling
signal transduction in absence of ligand (GO:0038034)	GO:0038034	30	25	7.76	3.22	0.00572	signaling
nucleotide-binding domain, leucine rich repeat containing receptor signaling pathway (GO:0035872)	GO:0035872	29	24	7.5	3.2	0.0106	signaling
cytoplasmic pattern recognition receptor signaling pathway (GO:0002753)	GO:0002753	34	28	8.8	3.18	0.00161	signaling
regulation of signal transduction by p53 class mediator (GO:1901796)	GO:1901796	170	136	43.99	3.09	3.84e-25	signaling
negative regulation of signal transduction by p53 class mediator (GO:1901797)	GO:1901797	29	23	7.5	3.06	0.0347	signaling
lipopolysaccharide-mediated signaling pathway (GO:0031663)	GO:0031663	32	25	8.28	3.02	0.0176	signaling
intracellular receptor signaling pathway (GO:0030522)	GO:0030522	175	127	45.29	2.8	1.02e-19	signaling
stimulatory C-type lectin receptor signaling pathway (GO:0002223)	GO:0002223	123	89	31.83	2.8	4.97e-13	signaling
signal transduction by p53 class mediator (GO:0072331)	GO:0072331	132	95	34.16	2.78	6.36e-14	signaling
signal transduction by protein phosphorylation (GO:0023014)	GO:0023014	415	273	107.39	2.54	5.05e-38	signaling
receptor internalization (GO:0031623)	GO:0031623	55	35	14.23	2.46	0.0197	signaling
Ras protein signal transduction (GO:0007265)	GO:0007265	152	96	39.33	2.44	1.1e-10	signaling
activation of protein kinase activity (GO:0032147)	GO:0032147	292	183	75.56	2.42	3.29e-22	signaling
pattern recognition receptor signaling pathway (GO:0002221)	GO:0002221	122	76	31.57	2.41	1.09e-07	signaling
negative regulation of intracellular signal transduction (GO:1902532)	GO:1902532	478	287	123.69	2.32	2.86e-33	signaling
transmembrane receptor protein tyrosine kinase signaling pathway (GO:0007169)	GO:0007169	517	297	133.79	2.22	2.93e-31	signaling
intracellular signal transduction (GO:0035556)	GO:0035556	1556	883	402.65	2.19	3.18e-101	signaling
negative regulation of signal transduction (GO:0009968)	GO:0009968	1134	628	293.45	2.14	2.24e-65	signaling
positive regulation of intracellular signal transduction (GO:1902533)	GO:1902533	905	500	234.19	2.14	1.54e-50	signaling
positive regulation of signal transduction (GO:0009967)	GO:0009967	1443	781	373.41	2.09	5.76e-79	signaling
small GTPase mediated signal transduction (GO:0007264)	GO:0007264	281	152	72.72	2.09	1.66e-12	signaling
enzyme linked receptor protein signaling pathway (GO:0007167)	GO:0007167	714	386	184.76	2.09	5.09e-36	signaling
negative regulation of cell communication (GO:0010648)	GO:0010648	1232	665	318.81	2.09	1.62e-65	signaling
negative regulation of signaling (GO:0023057)	GO:0023057	1236	667	319.84	2.09	1.07e-65	signaling
phosphatidylinositol-mediated signaling (GO:0048015)	GO:0048015	130	70	33.64	2.08	0.00022	signaling
inositol lipid-mediated signaling (GO:0048017)	GO:0048017	131	70	33.9	2.06	0.000293	signaling
regulation of intracellular signal transduction (GO:1902531)	GO:1902531	1740	925	450.27	2.05	1.35e-91	signaling
positive regulation of signaling (GO:0023056)	GO:0023056	1578	828	408.34	2.03	3.81e-78	signaling
positive regulation of cell communication (GO:0010647)	GO:0010647	1570	822	406.27	2.02	4.48e-77	signaling
regulation of phosphatidylinositol 3-kinase signaling (GO:0014066)	GO:0014066	146	74	37.78	1.96	0.000924	signaling
regulation of signal transduction (GO:0009966)	GO:0009966	2783	1408	720.17	1.96	1.12e-132	signaling
regulation of protein kinase B signaling (GO:0051896)	GO:0051896	126	63	32.61	1.93	0.0119	signaling
transmembrane receptor protein serine/threonine kinase signaling pathway (GO:0007178)	GO:0007178	193	96	49.94	1.92	3.31e-05	signaling
regulation of cell communication (GO:0010646)	GO:0010646	3086	1514	798.58	1.9	1.03e-133	signaling
regulation of signaling (GO:0023051)	GO:0023051	3139	1528	812.29	1.88	2.18e-132	signaling
regulation of receptor activity (GO:0010469)	GO:0010469	150	72	38.82	1.85	0.00936	signaling
cell surface receptor signaling pathway (GO:0007166)	GO:0007166	2217	968	573.7	1.69	3.89e-54	signaling
regulation of Ras protein signal transduction (GO:0046578)	GO:0046578	210	91	54.34	1.67	0.0263	signaling
regulation of small GTPase mediated signal transduction (GO:0051056)	GO:0051056	308	132	79.7	1.66	0.000346	signaling
signal transduction (GO:0007165)	GO:0007165	4861	1861	1257.9	1.48	6.24e-73	signaling
cell-cell signaling (GO:0007267)	GO:0007267	1131	432	292.67	1.48	2.09e-11	signaling
cell communication (GO:0007154)	GO:0007154	5341	1997	1382.11	1.44	6.34e-72	signaling
signaling (GO:0023052)	GO:0023052	5254	1958	1359.6	1.44	9.34e-69	signaling
cell surface receptor signaling pathway involved in cell-cell signaling (GO:1905114)	GO:1905114	426	230	110.24	2.09	3.89e-20	signaling
beta-catenin-TCF complex assembly (GO:1904837)	GO:1904837	30	24	7.76	3.09	0.0188	signaling - catenin
regulation of tumor necrosis factor-mediated signaling pathway (GO:0010803)	GO:0010803	55	42	14.23	2.95	1.51e-05	signaling - cytokine
tumor necrosis factor-mediated signaling pathway (GO:0033209)	GO:0033209	128	93	33.12	2.81	7.88e-14	signaling - cytokine
negative regulation of response to cytokine stimulus (GO:0060761)	GO:0060761	50	34	12.94	2.63	0.00665	signaling - cytokine
positive regulation of tumor necrosis factor production (GO:0032760)	GO:0032760	60	39	15.53	2.51	0.00328	signaling - cytokine
regulation of response to cytokine stimulus (GO:0060759)	GO:0060759	156	101	40.37	2.5	5.04e-12	signaling - cytokine
regulation of cytokine-mediated signaling pathway (GO:0001959)	GO:0001959	150	96	38.82	2.47	5.11e-11	signaling - cytokine
positive regulation of tumor necrosis factor superfamily cytokine production (GO:1903557)	GO:1903557	62	39	16.04	2.43	0.00718	signaling - cytokine
response to tumor necrosis factor (GO:0034612)	GO:0034612	256	157	66.25	2.37	8.16e-18	signaling - cytokine
cellular response to tumor necrosis factor (GO:0071356)	GO:0071356	235	144	60.81	2.37	4.2e-16	signaling - cytokine
regulation of tumor necrosis factor production (GO:0032680)	GO:0032680	105	62	27.17	2.28	5.48e-05	signaling - cytokine
regulation of cytokine biosynthetic process (GO:0042035)	GO:0042035	97	57	25.1	2.27	0.000254	signaling - cytokine
regulation of tumor necrosis factor superfamily cytokine production (GO:1903555)	GO:1903555	108	62	27.95	2.22	0.000148	signaling - cytokine
negative regulation of cytokine production (GO:0001818)	GO:0001818	229	128	59.26	2.16	3.92e-11	signaling - cytokine
response to cytokine (GO:0034097)	GO:0034097	746	384	193.05	1.99	1.77e-31	signaling - cytokine
cytokine production (GO:0001816)	GO:0001816	129	66	33.38	1.98	0.00315	signaling - cytokine
regulation of cytokine production (GO:0001817)	GO:0001817	597	305	154.49	1.97	8.27e-24	signaling - cytokine
cellular response to cytokine stimulus (GO:0071345)	GO:0071345	651	323	168.46	1.92	2.5e-23	signaling - cytokine
positive regulation of cytokine production (GO:0001819)	GO:0001819	387	186	100.15	1.86	4.97e-11	signaling - cytokine
cytokine-mediated signaling pathway (GO:0019221)	GO:0019221	478	223	123.69	1.8	2.21e-12	signaling - cytokine
ephrin receptor signaling pathway (GO:0048013)	GO:0048013	87	54	22.51	2.4	0.000101	signaling - ephrin
negative regulation of ERBB signaling pathway (GO:1901185)	GO:1901185	52	37	13.46	2.75	0.000761	signaling - ERBB
ERBB signaling pathway (GO:0038127)	GO:0038127	82	56	21.22	2.64	2.04e-06	signaling - ERBB
regulation of ERBB signaling pathway (GO:1901184)	GO:1901184	93	58	24.07	2.41	2.55e-05	signaling - ERBB
negative regulation of ERK1 and ERK2 cascade (GO:0070373)	GO:0070373	57	40	14.75	2.71	0.000338	signaling - ERK
regulation of ERK1 and ERK2 cascade (GO:0070372)	GO:0070372	253	128	65.47	1.96	3.22e-08	signaling - ERK
positive regulation of ERK1 and ERK2 cascade (GO:0070374)	GO:0070374	185	84	47.87	1.75	0.0111	signaling - ERK
cellular response to epidermal growth factor stimulus (GO:0071364)	GO:0071364	41	35	10.61	3.3	2.15e-05	signaling - growth factor
response to epidermal growth factor (GO:0070849)	GO:0070849	45	38	11.64	3.26	6.18e-06	signaling - growth factor
negative regulation of epidermal growth factor receptor signaling pathway (GO:0042059)	GO:0042059	40	32	10.35	3.09	0.000432	signaling - growth factor
epidermal growth factor receptor signaling pathway (GO:0007173)	GO:0007173	58	41	15.01	2.73	0.00019	signaling - growth factor
vascular endothelial growth factor receptor signaling pathway (GO:0048010)	GO:0048010	74	52	19.15	2.72	3.37e-06	signaling - growth factor
regulation of epidermal growth factor receptor signaling pathway (GO:0042058)	GO:0042058	80	52	20.7	2.51	4.34e-05	signaling - growth factor
response to growth factor (GO:0070848)	GO:0070848	495	297	128.09	2.32	1.73e-34	signaling - growth factor
cellular response to growth factor stimulus (GO:0071363)	GO:0071363	468	280	121.11	2.31	3.96e-32	signaling - growth factor
cellular response to fibroblast growth factor stimulus (GO:0044344)	GO:0044344	113	66	29.24	2.26	2.76e-05	signaling - growth factor
fibroblast growth factor receptor signaling pathway (GO:0008543)	GO:0008543	84	49	21.74	2.25	0.00276	signaling - growth factor
response to fibroblast growth factor (GO:0071774)	GO:0071774	120	68	31.05	2.19	5.16e-05	signaling - growth factor
regulation of cellular response to growth factor stimulus (GO:0090287)	GO:0090287	244	112	63.14	1.77	0.000126	signaling - growth factor
androgen receptor signaling pathway (GO:0030521)	GO:0030521	46	37	11.9	3.11	3.61e-05	signaling - hormone
intracellular steroid hormone receptor signaling pathway (GO:0030518)	GO:0030518	77	61	19.93	3.06	8.59e-10	signaling - hormone
regulation of intracellular estrogen receptor signaling pathway (GO:0033146)	GO:0033146	34	26	8.8	2.96	0.0163	signaling - hormone
regulation of intracellular steroid hormone receptor signaling pathway (GO:0033143)	GO:0033143	70	51	18.11	2.82	1.48e-06	signaling - hormone
steroid hormone mediated signaling pathway (GO:0043401)	GO:0043401	129	89	33.38	2.67	7.62e-12	signaling - hormone
cellular response to steroid hormone stimulus (GO:0071383)	GO:0071383	191	123	49.43	2.49	5.45e-15	signaling - hormone
hormone-mediated signaling pathway (GO:0009755)	GO:0009755	168	101	43.47	2.32	4.38e-10	signaling - hormone
response to estradiol (GO:0032355)	GO:0032355	130	76	33.64	2.26	1.82e-06	signaling - hormone
response to steroid hormone (GO:0048545)	GO:0048545	330	181	85.4	2.12	5.91e-16	signaling - hormone
cellular response to peptide hormone stimulus (GO:0071375)	GO:0071375	256	133	66.25	2.01	2.05e-09	signaling - hormone
cellular response to hormone stimulus (GO:0032870)	GO:0032870	543	280	140.51	1.99	3.43e-22	signaling - hormone
response to glucocorticoid (GO:0051384)	GO:0051384	141	70	36.49	1.92	0.00413	signaling - hormone
response to hormone (GO:0009725)	GO:0009725	777	379	201.07	1.88	1.49e-26	signaling - hormone
cellular response to insulin stimulus (GO:0032869)	GO:0032869	151	84	39.07	2.15	2.19e-06	signaling - insulin
response to insulin (GO:0032868)	GO:0032868	214	115	55.38	2.08	1.07e-08	signaling - insulin
response to interferon-beta (GO:0035456)	GO:0035456	23	21	5.95	3.53	0.0107	signaling - interferon
negative regulation of type I interferon production (GO:0032480)	GO:0032480	45	33	11.64	2.83	0.00189	signaling - interferon
positive regulation of type I interferon production (GO:0032481)	GO:0032481	73	53	18.89	2.81	7.47e-07	signaling - interferon
regulation of type I interferon production (GO:0032479)	GO:0032479	120	87	31.05	2.8	9.87e-13	signaling - interferon
regulation of interferon-beta production (GO:0032648)	GO:0032648	48	32	12.42	2.58	0.0206	signaling - interferon
response to interferon-gamma (GO:0034341)	GO:0034341	147	71	38.04	1.87	0.00894	signaling - interferon
response to interleukin-1 (GO:0070555)	GO:0070555	114	61	29.5	2.07	0.00203	signaling - interleukin
regulation of interleukin-6 production (GO:0032675)	GO:0032675	106	54	27.43	1.97	0.0382	signaling - interleukin
JNK cascade (GO:0007254)	GO:0007254	85	64	22	2.91	1.95e-09	signaling - JNK
regulation of JNK cascade (GO:0046328)	GO:0046328	165	122	42.7	2.86	1.7e-19	signaling - JNK
positive regulation of JNK cascade (GO:0046330)	GO:0046330	120	88	31.05	2.83	3.43e-13	signaling - JNK
activation of MAPKK activity (GO:0000186)	GO:0000186	53	43	13.72	3.14	1.65e-06	signaling - MAPK
negative regulation of stress-activated MAPK cascade (GO:0032873)	GO:0032873	42	33	10.87	3.04	0.000407	signaling - MAPK
stress-activated MAPK cascade (GO:0051403)	GO:0051403	105	82	27.17	3.02	1.26e-13	signaling - MAPK
negative regulation of MAP kinase activity (GO:0043407)	GO:0043407	72	54	18.63	2.9	1.57e-07	signaling - MAPK
regulation of stress-activated MAPK cascade (GO:0032872)	GO:0032872	203	150	52.53	2.86	1.66e-24	signaling - MAPK
negative regulation of MAPK cascade (GO:0043409)	GO:0043409	149	107	38.56	2.78	6.47e-16	signaling - MAPK
positive regulation of stress-activated MAPK cascade (GO:0032874)	GO:0032874	141	101	36.49	2.77	8.1e-15	signaling - MAPK
regulation of MAP kinase activity (GO:0043405)	GO:0043405	326	221	84.36	2.62	5.12e-32	signaling - MAPK
positive regulation of MAP kinase activity (GO:0043406)	GO:0043406	255	169	65.99	2.56	8.15e-23	signaling - MAPK
MAPK cascade (GO:0000165)	GO:0000165	369	241	95.49	2.52	9.64e-33	signaling - MAPK
activation of MAPK activity (GO:0000187)	GO:0000187	146	92	37.78	2.44	4.38e-10	signaling - MAPK
regulation of MAPK cascade (GO:0043408)	GO:0043408	670	375	173.38	2.16	5.42e-38	signaling - MAPK
positive regulation of MAPK cascade (GO:0043410)	GO:0043410	481	265	124.47	2.13	6.91e-25	signaling - MAPK
neurotrophin signaling pathway (GO:0038179)	GO:0038179	23	20	5.95	3.36	0.0385	signaling - neurotrophin
I-kappaB kinase/NF-kappaB signaling (GO:0007249)	GO:0007249	73	62	18.89	3.28	2.72e-11	signaling - NFkappaB
NIK/NF-kappaB signaling (GO:0038061)	GO:0038061	86	73	22.25	3.28	1.06e-13	signaling - NFkappaB
positive regulation of NIK/NF-kappaB signaling (GO:1901224)	GO:1901224	40	29	10.35	2.8	0.0123	signaling - NFkappaB
positive regulation of I-kappaB kinase/NF-kappaB signaling (GO:0043123)	GO:0043123	183	129	47.36	2.72	5.19e-19	signaling - NFkappaB
regulation of I-kappaB kinase/NF-kappaB signaling (GO:0043122)	GO:0043122	241	168	62.36	2.69	5.47e-25	signaling - NFkappaB
regulation of NIK/NF-kappaB signaling (GO:1901222)	GO:1901222	56	39	14.49	2.69	0.000599	signaling - NFkappaB
negative regulation of I-kappaB kinase/NF-kappaB signaling (GO:0043124)	GO:0043124	60	39	15.53	2.51	0.00328	signaling - NFkappaB
nucleotide-binding oligomerization domain containing signaling pathway (GO:0070423)	GO:0070423	28	23	7.25	3.17	0.0197	signaling - NOD
transforming growth factor beta receptor signaling pathway (GO:0007179)	GO:0007179	94	58	24.32	2.38	3.69e-05	signaling - TGF
response to transforming growth factor beta (GO:0071559)	GO:0071559	146	87	37.78	2.3	3.66e-08	signaling - TGF
cellular response to transforming growth factor beta stimulus (GO:0071560)	GO:0071560	143	85	37	2.3	7.23e-08	signaling - TGF
regulation of transforming growth factor beta receptor signaling pathway (GO:0017015)	GO:0017015	99	55	25.62	2.15	0.00249	signaling - TGF
regulation of cellular response to transforming growth factor beta stimulus (GO:1903844)	GO:1903844	101	56	26.14	2.14	0.00208	signaling - TGF
MyD88-independent toll-like receptor signaling pathway (GO:0002756)	GO:0002756	32	25	8.28	3.02	0.0176	signaling - toll-like
regulation of toll-like receptor signaling pathway (GO:0034121)	GO:0034121	51	34	13.2	2.58	0.0102	signaling - toll-like
toll-like receptor signaling pathway (GO:0002224)	GO:0002224	97	62	25.1	2.47	2.98e-06	signaling - toll-like
Wnt signaling pathway, planar cell polarity pathway (GO:0060071)	GO:0060071	101	67	26.14	2.56	1.3e-07	signaling - Wnt
non-canonical Wnt signaling pathway (GO:0035567)	GO:0035567	133	88	34.42	2.56	1.11e-10	signaling - Wnt
negative regulation of canonical Wnt signaling pathway (GO:0090090)	GO:0090090	166	107	42.96	2.49	9.38e-13	signaling - Wnt
negative regulation of Wnt signaling pathway (GO:0030178)	GO:0030178	197	122	50.98	2.39	1.33e-13	signaling - Wnt
positive regulation of canonical Wnt signaling pathway (GO:0090263)	GO:0090263	121	74	31.31	2.36	4.49e-07	signaling - Wnt
positive regulation of Wnt signaling pathway (GO:0030177)	GO:0030177	155	91	40.11	2.27	2.61e-08	signaling - Wnt
cell-cell signaling by wnt (GO:0198738)	GO:0198738	349	204	90.31	2.26	1.9e-21	signaling - Wnt
Wnt signaling pathway (GO:0016055)	GO:0016055	349	204	90.31	2.26	1.9e-21	signaling - Wnt
regulation of canonical Wnt signaling pathway (GO:0060828)	GO:0060828	240	140	62.11	2.25	7.42e-14	signaling - Wnt
regulation of Wnt signaling pathway (GO:0030111)	GO:0030111	313	179	81	2.21	1.54e-17	signaling - Wnt
canonical Wnt signaling pathway (GO:0060070)	GO:0060070	93	50	24.07	2.08	0.0204	signaling - Wnt
Fc receptor signaling pathway (GO:0038093)	GO:0038093	240	149	62.11	2.4	3e-17	signaling -Fc
Fc-epsilon receptor signaling pathway (GO:0038095)	GO:0038095	175	106	45.29	2.34	6.64e-11	signaling -Fc
activation of JUN kinase activity (GO:0007257)	GO:0007257	36	29	9.32	3.11	0.00154	signaling -JUN
regulation of JUN kinase activity (GO:0043506)	GO:0043506	83	65	21.48	3.03	2.28e-10	signaling -JUN
positive regulation of JUN kinase activity (GO:0043507)	GO:0043507	68	53	17.6	3.01	6.07e-08	signaling -JUN
negative regulation of stress-activated protein kinase signaling cascade (GO:0070303)	GO:0070303	42	33	10.87	3.04	0.000407	stress
stress-activated protein kinase signaling cascade (GO:0031098)	GO:0031098	111	86	28.72	2.99	3.32e-14	stress
regulation of stress-activated protein kinase signaling cascade (GO:0070302)	GO:0070302	204	151	52.79	2.86	9.25e-25	stress
positive regulation of stress-activated protein kinase signaling cascade (GO:0070304)	GO:0070304	142	102	36.75	2.78	4.55e-15	stress
regulation of cellular response to stress (GO:0080135)	GO:0080135	615	422	159.15	2.65	9.16e-66	stress
cellular response to stress (GO:0033554)	GO:0033554	1561	929	403.95	2.3	9.11e-119	stress
regulation of stress fiber assembly (GO:0051492)	GO:0051492	75	44	19.41	2.27	0.00918	stress
regulation of response to stress (GO:0080134)	GO:0080134	1382	748	357.63	2.09	3.15e-75	stress
response to stress (GO:0006950)	GO:0006950	3263	1518	844.38	1.8	3.25e-115	stress
negative regulation of response to oxidative stress (GO:1902883)	GO:1902883	43	32	11.13	2.88	0.00209	stress - oxidative
negative regulation of cellular response to oxidative stress (GO:1900408)	GO:1900408	42	31	10.87	2.85	0.00377	stress - oxidative
response to hydrogen peroxide (GO:0042542)	GO:0042542	107	76	27.69	2.74	2.2e-10	stress - oxidative
cellular response to hydrogen peroxide (GO:0070301)	GO:0070301	62	43	16.04	2.68	0.000149	stress - oxidative
regulation of cellular response to oxidative stress (GO:1900407)	GO:1900407	71	48	18.37	2.61	5.04e-05	stress - oxidative
response to reactive oxygen species (GO:0000302)	GO:0000302	180	118	46.58	2.53	7.66e-15	stress - oxidative
cellular response to reactive oxygen species (GO:0034614)	GO:0034614	120	78	31.05	2.51	7.93e-09	stress - oxidative
regulation of response to oxidative stress (GO:1902882)	GO:1902882	78	50	20.18	2.48	0.000129	stress - oxidative
cellular response to oxidative stress (GO:0034599)	GO:0034599	224	141	57.97	2.43	1.07e-16	stress - oxidative
response to oxidative stress (GO:0006979)	GO:0006979	363	197	93.93	2.1	4.2e-17	stress - oxidative
regulation of synaptic plasticity (GO:0048167)	GO:0048167	148	75	38.3	1.96	0.000767	synapse
modulation of synaptic transmission (GO:0050804)	GO:0050804	300	136	77.63	1.75	8.22e-06	synapse
positive regulation of telomere maintenance via telomerase (GO:0032212)	GO:0032212	34	26	8.8	2.96	0.0163	telomers
positive regulation of telomere maintenance (GO:0032206)	GO:0032206	49	37	12.68	2.92	0.000178	telomers
positive regulation of telomere maintenance via telomere lengthening (GO:1904358)	GO:1904358	36	27	9.32	2.9	0.015	telomers
regulation of telomere maintenance (GO:0032204)	GO:0032204	79	57	20.44	2.79	1.9e-07	telomers
regulation of telomere maintenance via telomerase (GO:0032210)	GO:0032210	54	38	13.97	2.72	0.000677	telomers
regulation of telomere maintenance via telomere lengthening (GO:1904356)	GO:1904356	61	42	15.79	2.66	0.000264	telomers
regulation of telomerase activity (GO:0051972)	GO:0051972	48	33	12.42	2.66	0.00759	telomers
regulation of metal ion transport (GO:0010959)	GO:0010959	336	133	86.95	1.53	0.0188	tranport - ion
DNA-templated transcription, elongation (GO:0006354)	GO:0006354	110	89	28.47	3.13	6.32e-16	transcription
regulation of DNA-templated transcription, initiation (GO:2000142)	GO:2000142	35	28	9.06	3.09	0.00284	transcription
regulation of DNA-templated transcription, elongation (GO:0032784)	GO:0032784	42	29	10.87	2.67	0.0309	transcription
negative regulation of transcription, DNA-templated (GO:0045892)	GO:0045892	1117	619	289.05	2.14	1.94e-64	transcription
negative regulation of nucleic acid-templated transcription (GO:1903507)	GO:1903507	1160	637	300.18	2.12	4.22e-65	transcription
positive regulation of nucleic acid-templated transcription (GO:1903508)	GO:1903508	1378	743	356.59	2.08	5.61e-74	transcription
positive regulation of transcription, DNA-templated (GO:0045893)	GO:0045893	1378	743	356.59	2.08	5.61e-74	transcription
regulation of nucleic acid-templated transcription (GO:1903506)	GO:1903506	3651	1636	944.78	1.73	8.69e-113	transcription
regulation of transcription, DNA-templated (GO:0006355)	GO:0006355	3627	1624	938.57	1.73	1.92e-111	transcription
nucleic acid-templated transcription (GO:0097659)	GO:0097659	2587	1093	669.45	1.63	1.63e-55	transcription
transcription, DNA-templated (GO:0006351)	GO:0006351	2586	1092	669.19	1.63	2.43e-55	transcription
transcription elongation from RNA polymerase I promoter (GO:0006362)	GO:0006362	30	26	7.76	3.35	0.00168	transcription - pol I promoter
termination of RNA polymerase I transcription (GO:0006363)	GO:0006363	31	25	8.02	3.12	0.0102	transcription - pol I promoter
transcription from RNA polymerase I promoter (GO:0006360)	GO:0006360	36	29	9.32	3.11	0.00154	transcription - pol I promoter
transcription initiation from RNA polymerase I promoter (GO:0006361)	GO:0006361	34	27	8.8	3.07	0.00522	transcription - pol I promoter
regulation of transcription from RNA polymerase I promoter (GO:0006356)	GO:0006356	33	26	8.54	3.04	0.0096	transcription - pol I promoter
regulation of transcription initiation from RNA polymerase II promoter (GO:0060260)	GO:0060260	26	22	6.73	3.27	0.0203	transcription - pol II promoter
transcription elongation from RNA polymerase II promoter (GO:0006368)	GO:0006368	95	78	24.58	3.17	5.2e-14	transcription - pol II promoter
transcription initiation from RNA polymerase II promoter (GO:0006367)	GO:0006367	153	123	39.59	3.11	1.1e-22	transcription - pol II promoter
regulation of transcription from RNA polymerase II promoter in response to hypoxia (GO:0061418)	GO:0061418	79	63	20.44	3.08	2.58e-10	transcription - pol II promoter
regulation of transcription from RNA polymerase II promoter in response to stress (GO:0043618)	GO:0043618	115	87	29.76	2.92	8.56e-14	transcription - pol II promoter
termination of RNA polymerase II transcription (GO:0006369)	GO:0006369	69	42	17.86	2.35	0.0064	transcription - pol II promoter
negative regulation of transcription from RNA polymerase II promoter (GO:0000122)	GO:0000122	772	456	199.77	2.28	3.27e-53	transcription - pol II promoter
transcription from RNA polymerase II promoter (GO:0006366)	GO:0006366	791	443	204.69	2.16	1.08e-45	transcription - pol II promoter
positive regulation of transcription from RNA polymerase II promoter (GO:0045944)	GO:0045944	1064	564	275.34	2.05	3.9e-52	transcription - pol II promoter
regulation of transcription from RNA polymerase II promoter (GO:0006357)	GO:0006357	1908	1001	493.74	2.03	4.46e-97	transcription - pol II promoter
cytoplasmic translation (GO:0002181)	GO:0002181	34	27	8.8	3.07	0.00522	translation
translational initiation (GO:0006413)	GO:0006413	143	112	37	3.03	1.42e-19	translation
regulation of translational initiation (GO:0006446)	GO:0006446	75	56	19.41	2.89	7.96e-08	translation
negative regulation of translation (GO:0017148)	GO:0017148	151	103	39.07	2.64	9.28e-14	translation
positive regulation of translation (GO:0045727)	GO:0045727	109	74	28.21	2.62	4.02e-09	translation
ribosomal large subunit biogenesis (GO:0042273)	GO:0042273	60	38	15.53	2.45	0.0084	translation
regulation of translation (GO:0006417)	GO:0006417	398	251	102.99	2.44	6.79e-32	translation
ribosome biogenesis (GO:0042254)	GO:0042254	317	184	82.03	2.24	9.04e-19	translation
translation (GO:0006412)	GO:0006412	385	201	99.63	2.02	1.02e-15	translation
positive regulation of protein import (GO:1904591)	GO:1904591	103	69	26.65	2.59	4.28e-08	transport
regulation of protein import (GO:1904589)	GO:1904589	178	116	46.06	2.52	2.29e-14	transport
negative regulation of protein import (GO:1904590)	GO:1904590	66	43	17.08	2.52	0.000812	transport
regulation of glucose transport (GO:0010827)	GO:0010827	103	58	26.65	2.18	0.000782	transport
regulation of peptide transport (GO:0090087)	GO:0090087	796	396	205.98	1.92	1.38e-29	transport
nucleobase-containing compound transport (GO:0015931)	GO:0015931	232	114	60.04	1.9	2.44e-06	transport
negative regulation of transport (GO:0051051)	GO:0051051	467	225	120.85	1.86	5.39e-14	transport
peptide transport (GO:0015833)	GO:0015833	1410	666	364.87	1.83	1.66e-45	transport
amide transport (GO:0042886)	GO:0042886	1431	671	370.31	1.81	7.28e-45	transport
positive regulation of transport (GO:0051050)	GO:0051050	942	439	243.76	1.8	3.69e-27	transport
nitrogen compound transport (GO:0071705)	GO:0071705	1692	735	437.84	1.68	1.83e-38	transport
regulation of transport (GO:0051049)	GO:0051049	1858	789	480.8	1.64	2.23e-38	transport
organic substance transport (GO:0071702)	GO:0071702	2048	794	529.97	1.5	4.58e-26	transport
transport (GO:0006810)	GO:0006810	4368	1568	1130.32	1.39	4.26e-41	transport
establishment of chromosome localization (GO:0051303)	GO:0051303	71	42	18.37	2.29	0.013	transport - chromosomes
clathrin-dependent endocytosis (GO:0072583)	GO:0072583	40	30	10.35	2.9	0.00415	transport - endocytosis
positive regulation of receptor-mediated endocytosis (GO:0048260)	GO:0048260	48	32	12.42	2.58	0.0206	transport - endocytosis
regulation of receptor-mediated endocytosis (GO:0048259)	GO:0048259	81	53	20.96	2.53	2.51e-05	transport - endocytosis
endosome organization (GO:0007032)	GO:0007032	72	43	18.63	2.31	0.00773	transport - endocytosis
positive regulation of endocytosis (GO:0045807)	GO:0045807	116	67	30.02	2.23	3.23e-05	transport - endocytosis
regulation of endocytosis (GO:0030100)	GO:0030100	212	118	54.86	2.15	5.88e-10	transport - endocytosis
endosomal transport (GO:0016197)	GO:0016197	241	114	62.36	1.83	1.94e-05	transport - endocytosis
endocytosis (GO:0006897)	GO:0006897	596	249	154.23	1.61	5.35e-09	transport - endocytosis
negative regulation of intracellular protein transport (GO:0090317)	GO:0090317	93	63	24.07	2.62	2.24e-07	transport - intracellular
negative regulation of intracellular transport (GO:0032387)	GO:0032387	126	79	32.61	2.42	3.2e-08	transport - intracellular
positive regulation of intracellular transport (GO:0032388)	GO:0032388	339	201	87.72	2.29	8.31e-22	transport - intracellular
regulation of intracellular transport (GO:0032386)	GO:0032386	552	325	142.84	2.28	1.67e-36	transport - intracellular
regulation of intracellular protein transport (GO:0033157)	GO:0033157	387	226	100.15	2.26	5.33e-24	transport - intracellular
positive regulation of intracellular protein transport (GO:0090316)	GO:0090316	265	149	68.58	2.17	1.43e-13	transport - intracellular
negative regulation of protein transport (GO:0051224)	GO:0051224	199	111	51.5	2.16	2.8e-09	transport - intracellular
RNA transport (GO:0050658)	GO:0050658	196	109	50.72	2.15	5.43e-09	transport - intracellular
nucleic acid transport (GO:0050657)	GO:0050657	196	109	50.72	2.15	5.43e-09	transport - intracellular
protein targeting (GO:0006605)	GO:0006605	426	236	110.24	2.14	3.66e-22	transport - intracellular
intracellular protein transport (GO:0006886)	GO:0006886	848	445	219.44	2.03	4.7e-39	transport - intracellular
transport along microtubule (GO:0010970)	GO:0010970	123	64	31.83	2.01	0.00268	transport - intracellular
protein import (GO:0017038)	GO:0017038	169	87	43.73	1.99	3.81e-05	transport - intracellular
regulation of protein transport (GO:0051223)	GO:0051223	767	390	198.48	1.96	5.87e-31	transport - intracellular
positive regulation of protein transport (GO:0051222)	GO:0051222	476	240	123.18	1.95	1.98e-17	transport - intracellular
intracellular transport (GO:0046907)	GO:0046907	1455	722	376.52	1.92	1.15e-57	transport - intracellular
positive regulation of cellular component movement (GO:0051272)	GO:0051272	435	209	112.57	1.86	1.08e-12	transport - intracellular
protein transport (GO:0015031)	GO:0015031	1385	659	358.4	1.84	5.5e-46	transport - intracellular
regulation of cellular component movement (GO:0051270)	GO:0051270	820	376	212.19	1.77	1.55e-21	transport - intracellular
regulation of protein export from nucleus (GO:0046825)	GO:0046825	39	30	10.09	2.97	0.00248	transport - nuclear
positive regulation of nucleocytoplasmic transport (GO:0046824)	GO:0046824	33	25	8.54	2.93	0.0298	transport - nuclear
positive regulation of transcription factor import into nucleus (GO:0042993)	GO:0042993	52	39	13.46	2.9	8.98e-05	transport - nuclear
regulation of nucleocytoplasmic transport (GO:0046822)	GO:0046822	63	47	16.3	2.88	3.57e-06	transport - nuclear
regulation of transcription factor import into nucleus (GO:0042990)	GO:0042990	95	70	24.58	2.85	4.17e-10	transport - nuclear
negative regulation of transcription factor import into nucleus (GO:0042992)	GO:0042992	43	31	11.13	2.79	0.00611	transport - nuclear
regulation of NF-kappaB import into nucleus (GO:0042345)	GO:0042345	47	33	12.16	2.71	0.00485	transport - nuclear
positive regulation of protein import into nucleus (GO:0042307)	GO:0042307	101	67	26.14	2.56	1.3e-07	transport - nuclear
negative regulation of protein import into nucleus (GO:0042308)	GO:0042308	66	43	17.08	2.52	0.000812	transport - nuclear
regulation of protein import into nucleus (GO:0042306)	GO:0042306	175	113	45.29	2.5	1.17e-13	transport - nuclear
nucleocytoplasmic transport (GO:0006913)	GO:0006913	202	118	52.27	2.26	2.44e-11	transport - nuclear
nuclear transport (GO:0051169)	GO:0051169	206	120	53.31	2.25	1.73e-11	transport - nuclear
mRNA-containing ribonucleoprotein complex export from nucleus (GO:0071427)	GO:0071427	106	61	27.43	2.22	0.000177	transport - nuclear
ribonucleoprotein complex export from nucleus (GO:0071426)	GO:0071426	123	70	31.83	2.2	2.64e-05	transport - nuclear
nuclear export (GO:0051168)	GO:0051168	162	90	41.92	2.15	5.52e-07	transport - nuclear
multi-organism intracellular transport (GO:1902583)	GO:1902583	157	90	40.63	2.22	1.15e-07	transport intracellular
negative regulation of cellular component movement (GO:0051271)	GO:0051271	250	115	64.69	1.78	7.27e-05	transport intracellular
protein K63-linked deubiquitination (GO:0070536)	GO:0070536	26	23	6.73	3.42	0.00584	ubiquitin-proteasome
protein K48-linked ubiquitination (GO:0070936)	GO:0070936	47	40	12.16	3.29	1.81e-06	ubiquitin-proteasome
negative regulation of ubiquitin-protein transferase activity (GO:0051444)	GO:0051444	85	72	22	3.27	1.96e-13	ubiquitin-proteasome
negative regulation of proteasomal ubiquitin-dependent protein catabolic process (GO:0032435)	GO:0032435	26	22	6.73	3.27	0.0203	ubiquitin-proteasome
negative regulation of ubiquitin protein ligase activity (GO:1904667)	GO:1904667	79	66	20.44	3.23	7.68e-12	ubiquitin-proteasome
positive regulation of proteasomal ubiquitin-dependent protein catabolic process (GO:0032436)	GO:0032436	80	66	20.7	3.19	1.37e-11	ubiquitin-proteasome
regulation of proteasomal ubiquitin-dependent protein catabolic process (GO:0032434)	GO:0032434	114	93	29.5	3.15	5.61e-17	ubiquitin-proteasome
protein K63-linked ubiquitination (GO:0070534)	GO:0070534	37	30	9.57	3.13	0.000836	ubiquitin-proteasome
proteasomal protein catabolic process (GO:0010498)	GO:0010498	297	240	76.86	3.12	3.82e-47	ubiquitin-proteasome
positive regulation of ubiquitin-protein transferase activity (GO:0051443)	GO:0051443	104	84	26.91	3.12	7.43e-15	ubiquitin-proteasome
proteasome-mediated ubiquitin-dependent protein catabolic process (GO:0043161)	GO:0043161	290	234	75.04	3.12	8.74e-46	ubiquitin-proteasome
regulation of ubiquitin-protein transferase activity (GO:0051438)	GO:0051438	124	100	32.09	3.12	4.34e-18	ubiquitin-proteasome
positive regulation of protein ubiquitination (GO:0031398)	GO:0031398	184	148	47.61	3.11	8.08e-28	ubiquitin-proteasome
regulation of protein ubiquitination involved in ubiquitin-dependent protein catabolic process (GO:2000058)	GO:2000058	107	86	27.69	3.11	3.86e-15	ubiquitin-proteasome
positive regulation of protein ubiquitination involved in ubiquitin-dependent protein catabolic process (GO:2000060)	GO:2000060	91	73	23.55	3.1	1.87e-12	ubiquitin-proteasome
positive regulation of proteasomal protein catabolic process (GO:1901800)	GO:1901800	94	75	24.32	3.08	9.72e-13	ubiquitin-proteasome
protein monoubiquitination (GO:0006513)	GO:0006513	54	43	13.97	3.08	2.87e-06	ubiquitin-proteasome
positive regulation of ubiquitin protein ligase activity (GO:1904668)	GO:1904668	85	67	22	3.05	6.9e-11	ubiquitin-proteasome
regulation of ubiquitin protein ligase activity (GO:1904666)	GO:1904666	94	74	24.32	3.04	3.04e-12	ubiquitin-proteasome
regulation of protein ubiquitination (GO:0031396)	GO:0031396	262	205	67.8	3.02	7.19e-38	ubiquitin-proteasome
negative regulation of protein ubiquitination (GO:0031397)	GO:0031397	137	107	35.45	3.02	1.67e-18	ubiquitin-proteasome
protein polyubiquitination (GO:0000209)	GO:0000209	288	222	74.53	2.98	2.85e-40	ubiquitin-proteasome
regulation of proteasomal protein catabolic process (GO:0061136)	GO:0061136	151	116	39.07	2.97	1.06e-19	ubiquitin-proteasome
protein deubiquitination (GO:0016579)	GO:0016579	286	215	74.01	2.91	2.44e-37	ubiquitin-proteasome
protein autoubiquitination (GO:0051865)	GO:0051865	52	39	13.46	2.9	8.98e-05	ubiquitin-proteasome
negative regulation of proteasomal protein catabolic process (GO:1901799)	GO:1901799	34	25	8.8	2.84	0.0493	ubiquitin-proteasome
ubiquitin-dependent protein catabolic process (GO:0006511)	GO:0006511	477	350	123.44	2.84	1.97e-60	ubiquitin-proteasome
protein ubiquitination involved in ubiquitin-dependent protein catabolic process (GO:0042787)	GO:0042787	128	91	33.12	2.75	6.35e-13	ubiquitin-proteasome
protein ubiquitination (GO:0016567)	GO:0016567	704	457	182.18	2.51	1.14e-64	ubiquitin-proteasome
regulation of ubiquitin-protein ligase activity involved in mitotic cell cycle (GO:0051439)	GO:0051439	73	61	18.89	3.23	9.05e-11	ubiquitin-proteasome - cell cycle
negative regulation of ubiquitin-protein ligase activity involved in mitotic cell cycle (GO:0051436)	GO:0051436	72	60	18.63	3.22	1.66e-10	ubiquitin-proteasome - cell cycle
positive regulation of ubiquitin-protein ligase activity involved in regulation of mitotic cell cycle transition (GO:0051437)	GO:0051437	77	64	19.93	3.21	2.6e-11	ubiquitin-proteasome - cell cycle
anaphase-promoting complex-dependent catabolic process (GO:0031145)	GO:0031145	81	67	20.96	3.2	7.46e-12	ubiquitin-proteasome - cell cycle
regulation of ERAD pathway (GO:1904292)	GO:1904292	28	23	7.25	3.17	0.0197	ubiquitin-proteasome - ER
ubiquitin-dependent ERAD pathway (GO:0030433)	GO:0030433	68	55	17.6	3.13	6.15e-09	ubiquitin-proteasome - ER
ERAD pathway (GO:0036503)	GO:0036503	82	62	21.22	2.92	3.83e-09	ubiquitin-proteasome - ER
endoplasmic reticulum unfolded protein response (GO:0030968)	GO:0030968	113	69	29.24	2.36	2.08e-06	ubiquitin-proteasome - ER
histone ubiquitination (GO:0016574)	GO:0016574	34	29	8.8	3.3	0.00048	ubiquitin-proteasome - histone
SCF-dependent proteasomal ubiquitin-dependent protein catabolic process (GO:0031146)	GO:0031146	72	62	18.63	3.33	1.48e-11	ubiquitin-proteasome - SCF
response to topologically incorrect protein (GO:0035966)	GO:0035966	178	113	46.06	2.45	3.77e-13	UPR
response to unfolded protein (GO:0006986)	GO:0006986	158	100	40.89	2.45	2.77e-11	UPR
cellular response to topologically incorrect protein (GO:0035967)	GO:0035967	137	86	35.45	2.43	3.47e-09	UPR
cellular response to unfolded protein (GO:0034620)	GO:0034620	119	74	30.79	2.4	2.16e-07	UPR
vesicle organization (GO:0016050)	GO:0016050	319	151	82.55	1.83	5.14e-08	vesicle
vacuolar transport (GO:0007034)	GO:0007034	108	58	27.95	2.08	0.00351	vesicle - transport
vesicle localization (GO:0051648)	GO:0051648	236	125	61.07	2.05	3.02e-09	vesicle - transport
regulation of vesicle-mediated transport (GO:0060627)	GO:0060627	458	229	118.52	1.93	4.32e-16	vesicle - transport
vesicle-mediated transport (GO:0016192)	GO:0016192	1748	705	452.34	1.56	3.66e-27	vesicle - transport
positive regulation of viral genome replication (GO:0045070)	GO:0045070	33	29	8.54	3.4	0.000259	virus
regulation of viral transcription (GO:0046782)	GO:0046782	64	53	16.56	3.2	6.65e-09	virus
positive regulation of viral transcription (GO:0050434)	GO:0050434	40	33	10.35	3.19	0.000133	virus
positive regulation of viral process (GO:0048524)	GO:0048524	101	83	26.14	3.18	4.41e-15	virus
positive regulation of viral life cycle (GO:1903902)	GO:1903902	56	46	14.49	3.17	2.66e-07	virus
regulation of viral release from host cell (GO:1902186)	GO:1902186	31	25	8.02	3.12	0.0102	virus
cellular response to virus (GO:0098586)	GO:0098586	29	23	7.5	3.06	0.0347	virus
viral gene expression (GO:0019080)	GO:0019080	124	98	32.09	3.05	4.32e-17	virus
viral transcription (GO:0019083)	GO:0019083	113	88	29.24	3.01	1.01e-14	virus
regulation of viral genome replication (GO:0045069)	GO:0045069	82	60	21.22	2.83	3.32e-08	virus
regulation of viral process (GO:0050792)	GO:0050792	192	135	49.68	2.72	6.51e-20	virus
regulation of viral life cycle (GO:1903900)	GO:1903900	130	89	33.64	2.65	1.18e-11	virus
viral process (GO:0016032)	GO:0016032	610	409	157.85	2.59	5.74e-61	virus
regulation of defense response to virus (GO:0050688)	GO:0050688	66	44	17.08	2.58	0.00031	virus
negative regulation of viral genome replication (GO:0045071)	GO:0045071	52	34	13.46	2.53	0.0154	virus
negative regulation of viral process (GO:0048525)	GO:0048525	92	57	23.81	2.39	4.33e-05	virus
negative regulation of viral life cycle (GO:1903901)	GO:1903901	75	46	19.41	2.37	0.00161	virus
response to virus (GO:0009615)	GO:0009615	257	129	66.5	1.94	4.43e-08	virus
viral life cycle (GO:0019058)	GO:0019058	197	98	50.98	1.92	2.29e-05	virus
defense response to virus (GO:0051607)	GO:0051607	171	77	44.25	1.74	0.0395	virus
