# Supplementary material for: Stratification of candidate genes for Parkinson’s disease using weighted protein-protein interaction network analysis
Source: BMC Genomics. 2018 Jun 13;19:452. doi: 10.1186/s12864-018-4804-9 (PMC6000968; doi:10.1186/s12864-018-4804-9)
Supplement: Supplementary file 12 — List of GO BPs extracted from the g:Profiler enrichment of the entire network and relevant to PD. (XLSX 103 kb) [file 12864_2018_4804_MOESM12_ESM.xlsx]

## Sheet: Sheet1
PD - cell cycle
p-value	T	Q	Q&T	Q&T/Q	Q&T/T	term ID	t type	t group	t name	t depth	Semantic Class	Proteins
0.000203	44	5346	30	0.006	0.682	GO:0051310	BP	29	metaphase plate congression	7	cell cycle - phase transition	MAD1L1,CUL3,MLH1,KIF22,NDC80,CHMP2B,SEH1L,CHMP5,ZW10,CDC23,CHMP4B,RAB11A,KPNB1,CENPF,VPS4B,KIF18A,BECN1,CHMP2A,CHMP1A,VPS4A,CCNB1,PSRC1,CDCA8,CENPE,KIF2C,CHMP4C,GEM,SEPT1,PINX1,CHMP1B
1.49e-80	516	5346	359	0.067	0.696	GO:0044770	BP	29	cell cycle phase transition	6	cell cycle - phase transition	MAD1L1,CDC27,PRKAR2B,DBF4,PAFAH1B1,PSMB1,PKD1,AKAP8L,PSMC4,BID,MNAT1,MRE11A,FHL1,PIAS1,CUL3,PSMA4,OFD1,TPR,ANAPC4,CUL1,MTA3,CDK14,PPP1R12A,CTDP1,TAF2,MCM10,PSME4,SIRT2,CSNK2A2,CAMK2A,PRKACA,UBE2D1,HMMR,FBXW11,NDE1,MCM2,TP63,CLASP1,TIPIN,MCM6,JADE1,PCM1,TP73,CDC14A,DNM2,CNOT4,HSP90AA1,ABCB1,ORC1,ZW10,BAX,PSMC5,AURKA,TPX2,DYNLL1,ANAPC5,ORC6,PSME1,CLSPN,CDC45,CDC6,CDC23,PSMD5,CDC5L,CDC7,PSMD8,CDC34,…
9.21e-32	235	5346	159	0.03	0.677	GO:0044843	BP	29	cell cycle G1/S phase transition	7	cell cycle - phase transition	DBF4,PKD1,BID,MNAT1,FHL1,PIAS1,CUL3,CUL1,MCM10,CAMK2A,MCM2,TP63,MCM6,JADE1,TP73,CNOT4,ORC1,BAX,AURKA,ORC6,PSME1,CDC45,CDC6,CDC7,CDC34,RANBP1,FBXO7,MCM5,EP300,CDKN3,APEX1,E2F1,RBBP8,PIM2,RGCC,FBXO31,GSPT1,RBL2,MCM4,CCNE1,CDK6,CASP2,RPA3,EZH2,CUL2,RPS6KB1,FBXW7,CCND1,CDKN1B,PTPN6,FBXO5,MCM3,TFDP2,ORC2,ORC4,ARID3A,RHOU,GADD45A,RPA2,PLAGL1,PPP6C,CDK2,CDKN1A,SOX4,CNOT1,PRMT1,PKMYT1,SMARCA4,INO80,KCNA5…
4.66e-27	190	5346	131	0.025	0.689	GO:0044839	BP	29	cell cycle G2/M phase transition	7	cell cycle - phase transition	PRKAR2B,PAFAH1B1,AKAP8L,MNAT1,MRE11A,FHL1,OFD1,CUL1,MTA3,CDK14,PPP1R12A,TAF2,PRKACA,HMMR,FBXW11,NDE1,CLASP1,PCM1,DNM2,HSP90AA1,ABCB1,AURKA,TPX2,DYNLL1,CLSPN,CDC7,NINL,CDC25B,MAPRE1,CEP192,CCP110,RAB11A,NBN,TUBB4A,AKAP8,PPP2R1A,FBXL15,CCNY,CDK5RAP3,YWHAE,CCND1,CEP164,FOXM1,TPD52L1,SKP1,H2AFY,CEP70,NEK2,CENPF,VPS4B,KHDRBS1,CIT,OPTN,CDK2,CDKN1A,HSPA2,PKMYT1,TUBA4A,AKAP9,ARPP19,AJUBA,LATS1,HAUS8,TUBG…
1.07e-78	490	5346	344	0.064	0.702	GO:0044772	BP	29	mitotic cell cycle phase transition	6	cell cycle - phase transition	MAD1L1,CDC27,PRKAR2B,DBF4,PAFAH1B1,PSMB1,PKD1,PSMC4,BID,MNAT1,MRE11A,FHL1,PIAS1,CUL3,PSMA4,OFD1,TPR,ANAPC4,CUL1,MTA3,CDK14,PPP1R12A,CTDP1,TAF2,MCM10,PSME4,SIRT2,CSNK2A2,CAMK2A,PRKACA,UBE2D1,HMMR,FBXW11,NDE1,MCM2,TP63,CLASP1,MCM6,JADE1,PCM1,TP73,CDC14A,DNM2,CNOT4,HSP90AA1,ABCB1,ORC1,ZW10,BAX,PSMC5,AURKA,TPX2,DYNLL1,ANAPC5,ORC6,PSME1,CLSPN,CDC45,CDC6,CDC23,PSMD5,CDC7,PSMD8,CDC34,RANBP1,KLHL22,FBXO7…
2.38e-32	225	5346	155	0.029	0.689	GO:0000082	BP	29	G1/S transition of mitotic cell cycle	7	cell cycle - phase transition	DBF4,PKD1,BID,MNAT1,FHL1,PIAS1,CUL3,CUL1,MCM10,CAMK2A,MCM2,TP63,MCM6,JADE1,TP73,CNOT4,ORC1,BAX,AURKA,ORC6,PSME1,CDC45,CDC6,CDC7,CDC34,RANBP1,FBXO7,MCM5,EP300,CDKN3,APEX1,E2F1,RBBP8,PIM2,RGCC,FBXO31,GSPT1,RBL2,MCM4,CCNE1,CDK6,CASP2,RPA3,EZH2,CUL2,RPS6KB1,CCND1,CDKN1B,PTPN6,FBXO5,MCM3,TFDP2,ORC2,ORC4,ARID3A,RHOU,GADD45A,RPA2,PLAGL1,PPP6C,CDK2,CDKN1A,SOX4,CNOT1,PRMT1,PKMYT1,SMARCA4,INO80,KCNA5,LATS1…
2.37e-24	181	5346	123	0.023	0.68	GO:0000086	BP	29	G2/M transition of mitotic cell cycle	6	cell cycle - phase transition	PRKAR2B,PAFAH1B1,MNAT1,MRE11A,FHL1,OFD1,CUL1,MTA3,CDK14,PPP1R12A,TAF2,PRKACA,HMMR,FBXW11,NDE1,CLASP1,PCM1,DNM2,HSP90AA1,ABCB1,AURKA,TPX2,DYNLL1,CLSPN,CDC7,NINL,CDC25B,MAPRE1,CEP192,CCP110,RAB11A,NBN,TUBB4A,PPP2R1A,FBXL15,CCNY,CDK5RAP3,YWHAE,CCND1,CEP164,FOXM1,TPD52L1,SKP1,CEP70,NEK2,CENPF,VPS4B,KHDRBS1,CIT,OPTN,CDK2,CDKN1A,HSPA2,PKMYT1,TUBA4A,AKAP9,ARPP19,AJUBA,LATS1,HAUS8,TUBG1,NES,CCNB1,CDK7,CC…
0.000165	26	5346	21	0.004	0.808	GO:0010458	BP	29	exit from mitosis	7	cell cycle - phase transition	CTDP1,SIRT2,CLASP1,CDC14A,ZW10,CDC23,CHMP4B,RGCC,TGFB1,UBE2S,RPL24,MAD2L1BP,CHMP2A,EPS8,CLASP2,UBE2C,PPP2R2D,NEUROG1,KNTC1,SIRT7,PHB2
1.46e-05	45	5346	32	0.006	0.711	GO:0044784	BP	29	metaphase/anaphase transition of cell cycle	7	cell cycle - phase transition	MAD1L1,CDC27,CUL3,TPR,ANAPC4,CSNK2A2,ZW10,CDC6,CDC23,KLHL22,CSNK2A1,TTK,MAD2L2,CENPF,NEK6,DUSP1,PCID2,PSMG2,CCNB1,APC,CENPE,RB1,ANAPC11,DYNC1LI1,ATM,BUB3,BUB1B,MAD2L1,ANAPC10,PLK1,MOS,UBE2C
2e-45	309	5346	213	0.04	0.689	GO:1901987	BP	29	regulation of cell cycle phase transition	6	cell cycle - phase transition	MAD1L1,CDC27,PSMB1,PKD1,PSMC4,BID,MRE11A,FHL1,CUL3,PSMA4,TPR,ANAPC4,CUL1,MTA3,PSME4,SIRT2,CSNK2A2,UBE2D1,TP63,JADE1,TP73,CDC14A,CNOT4,ZW10,BAX,PSMC5,AURKA,ANAPC5,PSME1,CLSPN,CDC45,CDC6,CDC23,PSMD5,CDC5L,CDC7,PSMD8,KLHL22,FBXO7,EP300,PSMC6,PSMA3,PSMC1,PSMB5,APEX1,PSMA7,CSNK2A1,E2F1,PSMD10,RGCC,PSMD7,FBXO31,RBL2,RAB11A,NBN,ERCC2,FZR1,TGFB1,CASP2,EZH2,PSMA2,PSMD3,CDK5RAP3,PSMD11,FBXW7,CCND1,PRPF19,P…
3.62e-05	44	5346	31	0.006	0.705	GO:1902099	BP	29	regulation of metaphase/anaphase transition of cell cycle	7	cell cycle - phase transition	MAD1L1,CUL3,TPR,ANAPC4,CSNK2A2,ZW10,CDC6,CDC23,KLHL22,CSNK2A1,TTK,MAD2L2,CENPF,NEK6,DUSP1,PCID2,PSMG2,CCNB1,APC,CENPE,RB1,ANAPC11,DYNC1LI1,ATM,BUB3,BUB1B,MAD2L1,ANAPC10,PLK1,MOS,UBE2C
4.17e-05	59	5346	38	0.007	0.644	GO:1902749	BP	29	regulation of cell cycle G2/M phase transition	7	cell cycle - phase transition	MRE11A,FHL1,MTA3,CLSPN,CDC7,RAB11A,NBN,CDK5RAP3,CCND1,H2AFY,CENPF,VPS4B,HSPA2,TAOK3,CDK4,HUS1,FANCI,TP53,BRD4,APP,CAMK2D,CCNA2,CCNB3,ATM,HMGA2,PAXIP1,NAE1,NEK10,PLK1,ATF5,SIN3A,USP47,CDK1,RCC2,NPM1,FOXO4,PBX1,BLM
7.67e-16	141	5346	92	0.017	0.652	GO:1902806	BP	29	regulation of cell cycle G1/S phase transition	7	cell cycle - phase transition	PKD1,BID,FHL1,TP63,JADE1,TP73,CNOT4,BAX,AURKA,PSME1,CDC45,CDC6,FBXO7,EP300,APEX1,E2F1,RGCC,FBXO31,RBL2,CASP2,EZH2,FBXW7,CCND1,CDKN1B,PTPN6,TFDP2,ARID3A,GADD45A,RPA2,PLAGL1,CDK2,CDKN1A,SOX4,CNOT1,PRMT1,SMARCA4,INO80,KCNA5,PSME3,PCNA,MEN1,CCNB1,CDC73,ANXA1,MDM2,RDX,RB1,CUL4A,PML,TP53,AKT1,CARM1,RPS27A,PLK2,EGFR,ATM,ADAM17,CENPJ,CUL4B,CDC25C,BTG2,PRMT2,SENP2,TERT,E2F7,RFWD3,CRADD,CDK1,PLRG1,BCL2,PTE…
8.06e-45	288	5346	202	0.038	0.701	GO:1901990	BP	29	regulation of mitotic cell cycle phase transition	6	cell cycle - phase transition	MAD1L1,CDC27,PSMB1,PKD1,PSMC4,BID,MRE11A,FHL1,CUL3,PSMA4,TPR,ANAPC4,CUL1,MTA3,PSME4,SIRT2,CSNK2A2,UBE2D1,TP63,JADE1,TP73,CDC14A,CNOT4,ZW10,BAX,PSMC5,AURKA,ANAPC5,PSME1,CLSPN,CDC45,CDC6,CDC23,PSMD5,CDC7,PSMD8,KLHL22,FBXO7,EP300,PSMC6,PSMA3,PSMC1,PSMB5,APEX1,PSMA7,CSNK2A1,E2F1,PSMD10,RGCC,PSMD7,FBXO31,RBL2,RAB11A,NBN,ERCC2,FZR1,TGFB1,CASP2,EZH2,PSMA2,PSMD3,CDK5RAP3,PSMD11,CCND1,PSMD9,CDKN1B,PTPN6,F…
2.56e-16	131	5346	88	0.016	0.672	GO:2000045	BP	29	regulation of G1/S transition of mitotic cell cycle	7	cell cycle - phase transition	PKD1,BID,FHL1,TP63,JADE1,TP73,CNOT4,BAX,AURKA,PSME1,CDC45,CDC6,FBXO7,EP300,APEX1,E2F1,RGCC,FBXO31,RBL2,CASP2,EZH2,CCND1,CDKN1B,PTPN6,TFDP2,ARID3A,GADD45A,RPA2,PLAGL1,CDK2,CDKN1A,SOX4,CNOT1,PRMT1,SMARCA4,INO80,KCNA5,PSME3,PCNA,CCNB1,CDC73,ANXA1,MDM2,RDX,RB1,CUL4A,PML,TP53,AKT1,CARM1,RPS27A,PLK2,EGFR,ATM,ADAM17,CENPJ,CUL4B,CDC25C,BTG2,PRMT2,SENP2,TERT,E2F7,RFWD3,CRADD,CDK1,PLRG1,BCL2,PTEN,MTBP,PLK3…
0.00561	51	5346	31	0.006	0.608	GO:0010389	BP	29	regulation of G2/M transition of mitotic cell cycle	7	cell cycle - phase transition	MRE11A,FHL1,MTA3,CLSPN,CDC7,RAB11A,NBN,CDK5RAP3,CCND1,CENPF,VPS4B,HSPA2,TAOK3,CDK4,HUS1,FANCI,BRD4,APP,CAMK2D,CCNA2,CCNB3,ATM,HMGA2,NAE1,SIN3A,USP47,CDK1,RCC2,FOXO4,PBX1,BLM
3.62e-05	44	5346	31	0.006	0.705	GO:0007091	BP	29	metaphase/anaphase transition of mitotic cell cycle	9	cell cycle - phase transition	MAD1L1,CDC27,CUL3,TPR,ANAPC4,CSNK2A2,ZW10,CDC6,CDC23,KLHL22,CSNK2A1,TTK,MAD2L2,CENPF,NEK6,DUSP1,PCID2,PSMG2,CCNB1,APC,CENPE,RB1,ANAPC11,DYNC1LI1,ATM,BUB3,BUB1B,MAD2L1,ANAPC10,PLK1,UBE2C
8.93e-05	43	5346	30	0.006	0.698	GO:0030071	BP	29	regulation of mitotic metaphase/anaphase transition	9	cell cycle - phase transition	MAD1L1,CUL3,TPR,ANAPC4,CSNK2A2,ZW10,CDC6,CDC23,KLHL22,CSNK2A1,TTK,MAD2L2,CENPF,NEK6,DUSP1,PCID2,PSMG2,CCNB1,APC,CENPE,RB1,ANAPC11,DYNC1LI1,ATM,BUB3,BUB1B,MAD2L1,ANAPC10,PLK1,UBE2C
0.0106	26	5346	19	0.004	0.731	GO:0000083	BP	29	regulation of transcription involved in G1/S transition of mitotic cell cycle	10	cell cycle - phase transition	ORC1,CDC45,CDC6,E2F1,CCNE1,FBXO5,PCNA,CCNA1,RB1,BRD4,GFI1,E2F7,CDT1,E2F6,CDK1,KLF11,TYMS,E2F4,DHFR
0.000742	59	5346	36	0.007	0.61	GO:1901989	BP	29	positive regulation of cell cycle phase transition	6	cell cycle - phase transition	CUL3,MTA3,CDC45,CDC6,CDC7,APEX1,RAB11A,TGFB1,CCND1,VPS4B,KCNA5,ANXA1,CDK4,MDM2,RDX,TMOD3,RB1,CUL4A,ANAPC11,BRD4,APP,CUL4B,TERT,SIN3A,PLRG1,MTBP,UBE2C,RCC2,NPM1,NEUROG1,UBE2E2,CDK10,PBX1,PHB2,DDX3X,PAGR1
0.000539	54	5346	34	0.006	0.63	GO:1901992	BP	29	positive regulation of mitotic cell cycle phase transition	7	cell cycle - phase transition	CUL3,MTA3,CDC45,CDC6,CDC7,APEX1,RAB11A,TGFB1,CCND1,VPS4B,KCNA5,ANXA1,CDK4,MDM2,RDX,TMOD3,RB1,CUL4A,ANAPC11,BRD4,APP,CUL4B,TERT,SIN3A,PLRG1,MTBP,UBE2C,RCC2,NEUROG1,UBE2E2,CDK10,PBX1,PHB2,DDX3X
7.16e-20	150	5346	102	0.019	0.68	GO:1901988	BP	29	negative regulation of cell cycle phase transition	6	cell cycle - phase transition	MAD1L1,MRE11A,FHL1,TPR,CSNK2A2,TP63,JADE1,TP73,CNOT4,ZW10,BAX,AURKA,CLSPN,CDC5L,KLHL22,FBXO7,EP300,CSNK2A1,E2F1,RGCC,FBXO31,RBL2,NBN,CASP2,EZH2,CDK5RAP3,CCND1,PRPF19,CDKN1B,TTK,H2AFY,TFDP2,ARID3A,MAD2L2,GADD45A,CENPF,RPA2,PLAGL1,DUSP1,CDK2,CDKN1A,SOX4,CNOT1,PCID2,PRMT1,SMARCA4,PSMG2,PCNA,MEN1,CCNB1,CDC73,APC,TAOK3,MDM2,HUS1,RB1,PML,FANCI,TP53,CARM1,RPS27A,DYNC1LI1,CCNA2,PLK2,ATM,HMGA2,CENPJ,BUB3,…
0.00412	29	5346	21	0.004	0.724	GO:1902100	BP	29	negative regulation of metaphase/anaphase transition of cell cycle	7	cell cycle - phase transition	MAD1L1,TPR,CSNK2A2,ZW10,KLHL22,CSNK2A1,TTK,MAD2L2,CENPF,DUSP1,PCID2,PSMG2,CCNB1,APC,DYNC1LI1,ATM,BUB3,BUB1B,MAD2L1,PLK1,MOS
1.75e-12	94	5346	65	0.012	0.691	GO:1902807	BP	29	negative regulation of cell cycle G1/S phase transition	7	cell cycle - phase transition	FHL1,TP63,JADE1,TP73,CNOT4,BAX,AURKA,FBXO7,EP300,E2F1,RGCC,FBXO31,RBL2,CASP2,EZH2,CCND1,CDKN1B,TFDP2,ARID3A,GADD45A,RPA2,PLAGL1,CDK2,CDKN1A,SOX4,CNOT1,PRMT1,SMARCA4,PCNA,MEN1,CCNB1,CDC73,MDM2,RB1,PML,TP53,CARM1,RPS27A,PLK2,ATM,CENPJ,CDC25C,BTG2,PRMT2,E2F7,RFWD3,CRADD,CDK1,BCL2,PTEN,PLK3,CTDSP2,SFN,PIDD1,NPM1,CHEK2,MUC1,KANK2,ZNF655,TFDP1,MDM4,CNOT7,GIGYF2,E2F4,PRKDC
1.3e-18	139	5346	95	0.018	0.683	GO:1901991	BP	29	negative regulation of mitotic cell cycle phase transition	7	cell cycle - phase transition	MAD1L1,MRE11A,FHL1,TPR,CSNK2A2,TP63,JADE1,TP73,CNOT4,ZW10,BAX,AURKA,CLSPN,KLHL22,FBXO7,EP300,CSNK2A1,E2F1,RGCC,FBXO31,RBL2,NBN,CASP2,EZH2,CDK5RAP3,CCND1,CDKN1B,TTK,TFDP2,ARID3A,MAD2L2,GADD45A,CENPF,RPA2,PLAGL1,DUSP1,CDK2,CDKN1A,SOX4,CNOT1,PCID2,PRMT1,SMARCA4,PSMG2,PCNA,CCNB1,CDC73,APC,TAOK3,MDM2,HUS1,RB1,PML,FANCI,TP53,CARM1,RPS27A,DYNC1LI1,CCNA2,PLK2,ATM,HMGA2,CENPJ,BUB3,BUB1B,CDC25C,BTG2,NAE1,P…
7.76e-13	91	5346	64	0.012	0.703	GO:2000134	BP	29	negative regulation of G1/S transition of mitotic cell cycle	8	cell cycle - phase transition	FHL1,TP63,JADE1,TP73,CNOT4,BAX,AURKA,FBXO7,EP300,E2F1,RGCC,FBXO31,RBL2,CASP2,EZH2,CCND1,CDKN1B,TFDP2,ARID3A,GADD45A,RPA2,PLAGL1,CDK2,CDKN1A,SOX4,CNOT1,PRMT1,SMARCA4,PCNA,CCNB1,CDC73,MDM2,RB1,PML,TP53,CARM1,RPS27A,PLK2,ATM,CENPJ,CDC25C,BTG2,PRMT2,E2F7,RFWD3,CRADD,CDK1,BCL2,PTEN,PLK3,CTDSP2,SFN,PIDD1,NPM1,CHEK2,MUC1,KANK2,ZNF655,TFDP1,MDM4,CNOT7,GIGYF2,E2F4,PRKDC
PD - cell death
p-value	T	Q	Q&T	Q&T/Q	Q&T/T	term ID	t type	t group	t name	t depth	Semantic Class	Proteins
1.53e-30	193	5346	137	0.026	0.71	GO:0043281	BP	29	regulation of cysteine-type endopeptidase activity involved in apoptotic process	10	cell death - enzymes	BAD,BID,NLRP2,BIRC3,FAS,CD44,BAK1,HERPUD1,CASP8,NGFR,PDCD2,TP63,PAX2,SENP1,REST,BAX,IGBP1,BIRC5,MUL1,TFAP4,NLRC4,NLRP1,RFFL,SIRT1,JAK2,BCL2L13,MMP9,BIRC7,AVP,CSNK2A1,XIAP,TRADD,PYCARD,TNFRSF10A,PIH1D1,PDCD5,GPI,CARD8,DNAJB6,NOD1,CASP2,YWHAE,CRYAB,BIRC2,CDKN1B,VEGFA,FAM162A,IFT57,HTRA2,HSPE1,PARK7,FASLG,RPS6KA1,CASP8AP2,CTGF,APAF1,TNFRSF10B,TNFSF10,NR4A1,TNFSF14,PRDX5,IFI6,TRAF2,HIP1,EGLN3,RAF1,PP…
1.02e-23	113	5346	88	0.016	0.779	GO:0043280	BP	29	positive regulation of cysteine-type endopeptidase activity involved in apoptotic process	10	cell death - enzymes	BAD,BID,NLRP2,FAS,BAK1,CASP8,NGFR,PDCD2,SENP1,REST,BAX,MUL1,TFAP4,NLRC4,NLRP1,SIRT1,JAK2,BCL2L13,TRADD,PYCARD,TNFRSF10A,PDCD5,CARD8,NOD1,CASP2,CDKN1B,FAM162A,IFT57,HTRA2,HSPE1,FASLG,CASP8AP2,CTGF,APAF1,TNFRSF10B,TNFSF10,TRAF2,HIP1,EGLN3,PPARG,CASP9,NGF,ANP32B,MYC,RIPK1,ARRB1,CASP1,PML,NLRP12,BCL10,S100A8,HSPD1,SNCA,GSN,RPS3,BCL2L11,WNT3A,AIFM1,NLRP3,S100A9,CASP3,VCP,CASP7,NGFRAP1,SMAD3,FADD,LGALS…
2.25e-18	79	5346	64	0.012	0.81	GO:0006919	BP	29	activation of cysteine-type endopeptidase activity involved in apoptotic process	11	cell death - enzymes	BAD,BID,FAS,BAK1,CASP8,NGFR,PDCD2,SENP1,BAX,MUL1,NLRC4,NLRP1,JAK2,BCL2L13,TRADD,PYCARD,TNFRSF10A,CARD8,NOD1,CASP2,CDKN1B,FAM162A,IFT57,HSPE1,FASLG,CASP8AP2,APAF1,TNFRSF10B,TNFSF10,TRAF2,HIP1,EGLN3,PPARG,CASP9,NGF,ANP32B,RIPK1,CASP1,PML,NLRP12,S100A8,HSPD1,SNCA,AIFM1,NLRP3,S100A9,CASP3,VCP,CASP7,NGFRAP1,SMAD3,FADD,COL4A3,CRADD,EIF2AK3,CYCS,PIDD1,F2R,LCK,DIABLO,CCK,GNB2L1,TNF,PDCD6
2.2e-08	83	5346	54	0.01	0.651	GO:0043154	BP	29	negative regulation of cysteine-type endopeptidase activity involved in apoptotic process	2	cell death - enzymes	BIRC3,CD44,HERPUD1,CASP8,NGFR,PAX2,IGBP1,BIRC5,NLRC4,RFFL,MMP9,BIRC7,AVP,CSNK2A1,XIAP,PIH1D1,GPI,DNAJB6,YWHAE,CRYAB,BIRC2,VEGFA,PARK7,RPS6KA1,NR4A1,TNFSF14,PRDX5,IFI6,RAF1,NGF,MDM2,IL6,KLF4,ARRB1,MAP2K5,LEF1,CD27,NOL3,ARRB2,AKT1,SNCA,SH3RF1,PRDX3,NGFRAP1,USP47,RNF34,SFN,RPS6KA3,PAK2,SIAH2,SRC,DDX3X,FNIP1,GPX1
2.37e-05	18	5346	17	0.003	0.944	GO:2001269	BP	29	positive regulation of cysteine-type endopeptidase activity involved in apoptotic signaling pathway	11	cell death - enzymes	FAS,CASP8,BAX,TFAP4,JAK2,TRADD,TNFRSF10A,HTRA2,FASLG,TNFRSF10B,TNFSF10,TRAF2,RIPK1,GSN,SMAD3,FADD,LGALS9
2.93e-05	23	5346	20	0.004	0.87	GO:2001267	BP	29	regulation of cysteine-type endopeptidase activity involved in apoptotic signaling pathway	6	cell death - enzymes	FAS,CASP8,BAX,TFAP4,JAK2,MMP9,TRADD,TNFRSF10A,PIH1D1,HTRA2,PARK7,FASLG,TNFRSF10B,TNFSF10,TRAF2,RIPK1,GSN,SMAD3,FADD,LGALS9
0.000264	13	5346	13	0.002	1	GO:0097296	BP	29	activation of cysteine-type endopeptidase activity involved in apoptotic signaling pathway	12	cell death - enzymes	FAS,CASP8,BAX,JAK2,TRADD,TNFRSF10A,FASLG,TNFRSF10B,TNFSF10,TRAF2,RIPK1,SMAD3,FADD
1.54e-45	274	5346	196	0.037	0.715	GO:0097193	BP	29	intrinsic apoptotic signaling pathway	6	cell death - intrinsic apoptosis	BAD,KDM1A,E2F2,BRCA1,BID,SNAI2,CD74,CD44,TNFRSF1B,BCLAF1,BAK1,CUL3,USP28,RRM2B,HERPUD1,CUL1,YBX3,HIPK2,TNFRSF1A,BCL3,POLB,NCK2,TP63,MLH1,UBE2K,TP73,GSK3B,CYLD,RRN3,PPP1R15A,BAX,DNM1L,PPP1R13B,ERP29,CDIP1,MSH2,SIRT1,JAK2,ABL1,SH3GLB1,XBP1,HMOX1,EP300,SNW1,HIF1A,NFATC4,MMP9,TRIB3,E2F1,STK24,PYCARD,NBN,PIAS4,CAV1,CASP2,HSPB1,CREB3,CXCL12,CUL2,PPIF,SEPT4,DDX5,SLC9A3R1,FBXW7,TMEM109,SOD2,ZNF346,PDCD10…
1.01e-21	149	5346	104	0.019	0.698	GO:2001242	BP	29	regulation of intrinsic apoptotic signaling pathway	6	cell death - intrinsic apoptosis	BAD,KDM1A,BID,SNAI2,CD74,CD44,BCLAF1,RRM2B,HERPUD1,YBX3,NCK2,CYLD,RRN3,BAX,DNM1L,ERP29,SIRT1,SH3GLB1,XBP1,HIF1A,MMP9,PYCARD,PIAS4,CAV1,HSPB1,CREB3,CXCL12,PPIF,SEPT4,SLC9A3R1,FBXW7,SOD2,HTRA2,NFE2L2,PARK7,SFPQ,ARHGEF2,TXNDC12,TRIM32,HELLS,HSPH1,CLU,MAPK8IP1,SNAI1,TRAP1,RIPK3,BCL2L2,VIMP,SERINC3,TPT1,FBXO18,UBQLN1,SKIL,NOL3,TP53,SOD1,AKT1,MCL1,S100A8,PARP1,NONO,RPS3,HYOU1,BCL2L11,NCK1,PINK1,CCAR2,S…
2.27e-11	93	5346	63	0.012	0.677	GO:2001243	BP	29	negative regulation of intrinsic apoptotic signaling pathway	6	cell death - intrinsic apoptosis	KDM1A,SNAI2,CD74,CD44,RRM2B,HERPUD1,YBX3,RRN3,SIRT1,SH3GLB1,XBP1,HIF1A,MMP9,HSPB1,CREB3,CXCL12,PPIF,SOD2,HTRA2,NFE2L2,PARK7,ARHGEF2,TXNDC12,TRIM32,HELLS,HSPH1,CLU,MAPK8IP1,SNAI1,TRAP1,BCL2L2,VIMP,TPT1,NOL3,AKT1,MCL1,NONO,HYOU1,PINK1,CCAR2,SYVN1,VDAC2,BAG5,MAPK7,ING2,USP47,BCL2L1,BCL2,PTTG1IP,PARK2,MUC1,NDUFA13,TAF9B,LRRK2,NOC2L,PTPN1,SRC,OPA1,NDUFS3,DDX3X,GPX1,MIF,TAF9
3.31e-11	73	5346	53	0.01	0.726	GO:0072332	BP	29	intrinsic apoptotic signaling pathway by p53 class mediator	7	cell death - intrinsic apoptosis	KDM1A,E2F2,CD74,CD44,USP28,RRM2B,HIPK2,BCL3,TP63,TP73,RRN3,BAX,PPP1R13B,CDIP1,MSH2,SIRT1,SH3GLB1,EP300,SNW1,E2F1,PYCARD,DDX5,TMEM109,ZNF346,STK11,CDKN1A,DYRK2,EDA2R,RRP8,MYBBP1A,BRCA2,PML,TP53,TP53BP2,MSX1,HIPK1,IFI16,ZMAT4,HNRNPK,DDIT4,ING2,HINT1,ZMAT3,PTTG1IP,PARK2,MUC1,WWOX,TAF9B,FHIT,TOPORS,BAG6,MIF,TAF9
2.56e-09	52	5346	40	0.007	0.769	GO:2001244	BP	29	positive regulation of intrinsic apoptotic signaling pathway	6	cell death - intrinsic apoptosis	BAD,BID,BCLAF1,NCK2,BAX,DNM1L,SIRT1,SH3GLB1,PIAS4,CAV1,SEPT4,SLC9A3R1,FBXW7,PARK7,SFPQ,RIPK3,SERINC3,FBXO18,SKIL,TP53,SOD1,MCL1,S100A8,RPS3,BCL2L11,NCK1,MSX1,S100A9,BCL2L1,BCL2,RAD9A,DDIT3,PTPN2,PRKRA,LCK,PARK2,BCAP31,SIAH1,GNB2L1,FIS1
4.51e-16	113	5346	79	0.015	0.699	GO:0008637	BP	29	apoptotic mitochondrial changes	7	cell death - mitochondria	BAD,SLC25A5,BID,NDUFS1,BAK1,CASP8,CAMK2A,TP63,TP73,GSK3B,BAX,DNM1L,PPP1R13B,DYNLL1,MUL1,SH3GLB1,BIK,GZMB,MMP9,AVP,E2F1,PSMD10,PYCARD,PPP2CB,BNIP3L,PDCD5,TIMM50,GSK3A,MAPK8,PPIF,YWHAE,SOD2,FAM162A,ATF2,IFIT2,CLU,PPP3CC,TNFSF10,IFI6,RHOT1,YWHAH,YWHAQ,NMT1,BCL2A1,NOL3,RHOT2,ARRB2,TP53,AKT1,MCL1,TP53BP2,HSPD1,ATG3,SLC25A4,BCL2L11,PINK1,CCAR2,HK2,THEM4,LMNA,YWHAZ,MOAP1,YWHAB,YWHAG,BCL2L1,BCL2,SFN,BNIP…
3.97e-10	56	5346	43	0.008	0.768	GO:1902108	BP	29	regulation of mitochondrial membrane permeability involved in apoptotic process	7	cell death - mitochondria	BAD,SLC25A5,BID,BAK1,CASP8,CAMK2A,TP63,TP73,GSK3B,BAX,PPP1R13B,DYNLL1,MUL1,SH3GLB1,GZMB,E2F1,BNIP3L,GSK3A,MAPK8,YWHAE,ATF2,PPP3CC,RHOT1,YWHAH,YWHAQ,NMT1,NOL3,RHOT2,TP53,TP53BP2,BCL2L11,THEM4,YWHAZ,MOAP1,YWHAB,YWHAG,BCL2,SFN,BNIP3,TMEM102,BLOC1S2,TFDP1,PPP3R1
8.21e-10	51	5346	40	0.007	0.784	GO:1902686	BP	29	mitochondrial outer membrane permeabilization involved in programmed cell death	6	cell death - mitochondria	BAD,SLC25A5,BID,BAK1,CASP8,TP63,TP73,GSK3B,BAX,PPP1R13B,DYNLL1,MUL1,SH3GLB1,GZMB,E2F1,BNIP3L,GSK3A,MAPK8,YWHAE,ATF2,PPP3CC,RHOT1,YWHAH,YWHAQ,NMT1,RHOT2,TP53,TP53BP2,BCL2L11,YWHAZ,MOAP1,YWHAB,YWHAG,BCL2,SFN,BNIP3,TMEM102,BLOC1S2,TFDP1,PPP3R1
8.21e-10	51	5346	40	0.007	0.784	GO:1902110	BP	29	positive regulation of mitochondrial membrane permeability involved in apoptotic process	7	cell death - mitochondria	BAD,SLC25A5,BID,BAK1,CASP8,TP63,TP73,GSK3B,BAX,PPP1R13B,DYNLL1,MUL1,SH3GLB1,GZMB,E2F1,BNIP3L,GSK3A,MAPK8,YWHAE,ATF2,PPP3CC,RHOT1,YWHAH,YWHAQ,NMT1,RHOT2,TP53,TP53BP2,BCL2L11,YWHAZ,MOAP1,YWHAB,YWHAG,BCL2,SFN,BNIP3,TMEM102,BLOC1S2,TFDP1,PPP3R1
3.43e-09	31	5346	28	0.005	0.903	GO:0001844	BP	29	protein insertion into mitochondrial membrane involved in apoptotic signaling pathway	6	cell death - mitochondria	BAD,BID,CASP8,TP63,TP73,BAX,PPP1R13B,DYNLL1,SH3GLB1,GZMB,E2F1,MAPK8,YWHAE,PPP3CC,YWHAH,YWHAQ,NMT1,TP53,TP53BP2,BCL2L11,YWHAZ,MOAP1,YWHAB,YWHAG,BCL2,SFN,TFDP1,PPP3R1
1.06e-08	35	5346	30	0.006	0.857	GO:1901030	BP	29	positive regulation of mitochondrial outer membrane permeabilization involved in apoptotic signaling pathway	4	cell death - mitochondria	BAD,BID,BAK1,CASP8,TP63,TP73,GSK3B,BAX,PPP1R13B,DYNLL1,SH3GLB1,GZMB,E2F1,GSK3A,MAPK8,YWHAE,PPP3CC,YWHAH,YWHAQ,NMT1,TP53,TP53BP2,BCL2L11,YWHAZ,YWHAB,YWHAG,BCL2,SFN,TFDP1,PPP3R1
3.38e-08	29	5346	26	0.005	0.897	GO:1900739	BP	29	regulation of protein insertion into mitochondrial membrane involved in apoptotic signaling pathway	7	cell death - mitochondria	BAD,BID,CASP8,TP63,TP73,PPP1R13B,DYNLL1,SH3GLB1,GZMB,E2F1,MAPK8,YWHAE,PPP3CC,YWHAH,YWHAQ,NMT1,TP53,TP53BP2,BCL2L11,YWHAZ,YWHAB,YWHAG,BCL2,SFN,TFDP1,PPP3R1
3.38e-08	29	5346	26	0.005	0.897	GO:1900740	BP	29	positive regulation of protein insertion into mitochondrial membrane involved in apoptotic signaling pathway	5	cell death - mitochondria	BAD,BID,CASP8,TP63,TP73,PPP1R13B,DYNLL1,SH3GLB1,GZMB,E2F1,MAPK8,YWHAE,PPP3CC,YWHAH,YWHAQ,NMT1,TP53,TP53BP2,BCL2L11,YWHAZ,YWHAB,YWHAG,BCL2,SFN,TFDP1,PPP3R1
9.36e-08	42	5346	33	0.006	0.786	GO:1901028	BP	29	regulation of mitochondrial outer membrane permeabilization involved in apoptotic signaling pathway	6	cell death - mitochondria	BAD,SLC25A5,BID,BAK1,CASP8,TP63,TP73,GSK3B,BAX,PPP1R13B,DYNLL1,MUL1,SH3GLB1,GZMB,E2F1,GSK3A,MAPK8,YWHAE,PPP3CC,YWHAH,YWHAQ,NMT1,TP53,TP53BP2,BCL2L11,YWHAZ,YWHAB,YWHAG,BCL2,SFN,TMEM102,TFDP1,PPP3R1
1.08e-05	55	5346	37	0.007	0.673	GO:0001836	BP	29	release of cytochrome c from mitochondria	6	cell death - mitochondria	BAD,BID,BAK1,BAX,DNM1L,BIK,MMP9,AVP,PSMD10,PYCARD,PDCD5,TIMM50,PPIF,SOD2,FAM162A,CLU,TNFSF10,IFI6,BCL2A1,NOL3,ARRB2,TP53,AKT1,BCL2L11,PINK1,LMNA,MOAP1,BCL2L1,BCL2,SFN,BNIP3,JUN,PARK2,CCK,OPA1,FIS1,GPX1
0.0106	43	5346	27	0.005	0.628	GO:0090199	BP	29	regulation of release of cytochrome c from mitochondria	6	cell death - mitochondria	BAD,BID,BAK1,BAX,DNM1L,BIK,MMP9,AVP,PSMD10,PYCARD,PDCD5,PPIF,FAM162A,TNFSF10,NOL3,ARRB2,TP53,AKT1,BCL2L11,PINK1,LMNA,MOAP1,BCL2L1,BNIP3,PARK2,OPA1,GPX1
4.49e-78	567	5346	380	0.071	0.67	GO:0097190	BP	29	apoptotic signaling pathway	5	cell death - signaling	BAD,CASP10,CFLAR,KDM1A,SLC25A5,CX3CL1,TNFRSF12A,E2F2,BTK,FYN,BRCA1,ZMYND11,BID,SNAI2,CD74,RB1CC1,FAS,CD44,TNFRSF1B,BCLAF1,BAK1,CUL3,CTNNA1,USP28,RRM2B,TNFRSF9,MAPK9,HERPUD1,CUL1,TRAF1,YBX3,CASP8,NGFR,HIPK2,ERBB3,SP100,TNFRSF1A,FGFR3,BCL3,MNT,POLB,NCK2,TP63,MLH1,FGFR1,UBE2K,TP73,SENP1,PSEN1,STRADB,GSK3B,CYLD,GSTP1,RRN3,CTTN,PPP1R15A,BAX,DNM1L,PPP1R13B,DYNLL1,ERP29,IGBP1,CDIP1,ICAM1,MUL1,TFAP4,ZC3H…
6.78e-52	368	5346	250	0.047	0.679	GO:2001233	BP	29	regulation of apoptotic signaling pathway	5	cell death - signaling	BAD,CFLAR,KDM1A,SLC25A5,CX3CL1,TNFRSF12A,FYN,BRCA1,ZMYND11,BID,SNAI2,CD74,RB1CC1,FAS,CD44,BCLAF1,BAK1,CTNNA1,RRM2B,MAPK9,HERPUD1,TRAF1,YBX3,CASP8,SP100,MNT,NCK2,TP63,FGFR1,TP73,PSEN1,STRADB,GSK3B,CYLD,GSTP1,RRN3,CTTN,BAX,DNM1L,PPP1R13B,DYNLL1,ERP29,IGBP1,ICAM1,MUL1,TFAP4,ZC3HC1,RFFL,TGFB2,SIRT1,JAK2,SH3GLB1,XBP1,BIK,HMOX1,GZMB,HIF1A,NFATC4,MMP9,STK4,AVP,PAK7,E2F1,PSMD10,GATA1,TRADD,PYCARD,STX4,EY…
2.62e-32	171	5346	128	0.024	0.749	GO:2001235	BP	29	positive regulation of apoptotic signaling pathway	5	cell death - signaling	BAD,TNFRSF12A,BID,FAS,BCLAF1,BAK1,CTNNA1,MAPK9,CASP8,NCK2,TP63,TP73,GSK3B,CYLD,BAX,DNM1L,PPP1R13B,DYNLL1,TFAP4,TGFB2,SIRT1,JAK2,SH3GLB1,BIK,GZMB,NFATC4,MMP9,STK4,E2F1,TRADD,PYCARD,STK3,TNFRSF10A,PDCD5,PIAS4,PPP2R1A,GSK3A,CAV1,CASP2,TGFBR1,MAPK8,PPIF,SEPT4,YWHAE,SLC9A3R1,FBXW7,LTBR,TPD52L1,FAM162A,HTRA2,PARK7,SFPQ,FASLG,APAF1,TNFRSF10B,PPP3CC,TNFSF10,RBCK1,TRAF2,YWHAH,RIPK3,TRAF7,SERINC3,YWHAQ,FBX…
4.21e-23	204	5346	132	0.025	0.647	GO:2001234	BP	29	negative regulation of apoptotic signaling pathway	5	cell death - signaling	CFLAR,KDM1A,SLC25A5,CX3CL1,FYN,BRCA1,ZMYND11,SNAI2,CD74,RB1CC1,FAS,CD44,CTNNA1,RRM2B,HERPUD1,YBX3,CASP8,MNT,PSEN1,STRADB,GSTP1,RRN3,CTTN,BAX,IGBP1,ICAM1,ZC3HC1,RFFL,SIRT1,SH3GLB1,XBP1,HMOX1,HIF1A,MMP9,AVP,PAK7,PSMD10,GATA1,TRADD,EYA1,TNFRSF10A,PIH1D1,HSPB1,SERPINE1,TGFBR1,CREB3,CXCL12,UNC5B,PPIF,RPS6KB1,SOD2,IL4,HTRA2,BIRC6,NFE2L2,PARK7,ARHGEF2,FASLG,TXNDC12,TNFAIP3,TRIM32,HELLS,HSPH1,CLU,TNFRSF1…
0.0383	9	5346	9	0.002	1	GO:0071550	BP	29	death-inducing signaling complex assembly	7	cell death - signaling	CASP8,TNFRSF1A,TRADD,PARK7,TRAF2,RAF1,RIPK1,FADD,TNF
PD - stress
p-value	T	Q	Q&T	Q&T/Q	Q&T/T	term ID	t type	t group	t name	t depth	Semantic Class	Proteins
6.47e-53	1425	5346	682	0.128	0.479	GO:1901700	BP	29	response to oxygen-containing compound	4	response to stimulus - oxigen	CFTR,BAD,SARM1,KDM1A,UPF1,PRKAR2B,TAC1,BAIAP2L1,TBXA2R,PAF1,NOS2,CD4,BTK,FYN,PIK3C2A,PPP5C,BRCA1,LTF,NR1H4,BID,SNAI2,CPS1,UBR2,NR1H3,FAS,TNFRSF1B,BAK1,STAP1,CDH1,CTNNA1,HDAC9,TNFRSF9,BCAR1,RAD51,KCNQ1,PRDM1,DGAT2,CASP8,NGFR,IPO5,MAP2K4,PRKCQ,SMARCD1,SPI1,TNFRSF1A,PRKCZ,OTUD5,SIRT2,RORA,LRP6,POLB,ASNS,CAMK2A,MAP4K4,RPS6KA2,MBD3,PRKACA,SREBF1,PTGS2,SRI,PAX2,NFKB2,ACTN2,PIK3C3,GNB1,XRCC5,RAPGEF3,DNM…
3.04e-41	891	5346	451	0.084	0.506	GO:1901701	BP	29	cellular response to oxygen-containing compound	5	response to stimulus - oxigen	CFTR,BAD,KDM1A,UPF1,PRKAR2B,BAIAP2L1,TBXA2R,PAF1,NOS2,BTK,FYN,PIK3C2A,PPP5C,BRCA1,LTF,NR1H4,SNAI2,CPS1,UBR2,NR1H3,TNFRSF1B,STAP1,CDH1,CTNNA1,HDAC9,BCAR1,RAD51,KCNQ1,PRDM1,DGAT2,NGFR,IPO5,MAP2K4,PRKCQ,SMARCD1,SPI1,PRKCZ,SIRT2,RORA,LRP6,CAMK2A,MAP4K4,RPS6KA2,PRKACA,SREBF1,PTGS2,SRI,PAX2,ACTN2,GNB1,XRCC5,RAPGEF3,DNM2,OPRK1,SSH1,GSTP1,RAB10,MMP2,DDX18,GNA11,DNMT3B,RPLP0,PXN,BIRC5,SLC9A1,ICAM1,TFAP4,O…
1.55e-25	305	5346	181	0.034	0.593	GO:0070482	BP	29	response to oxygen levels	4	response to stimulus - oxigen	BAD,CREBBP,NOS2,CLCA1,FAS,HIPK2,SIRT2,FUNDC1,RORA,POLB,UBE2D1,XRCC1,PTGS2,GNB1,PLOD1,MMP2,DNMT3B,SIRT4,NOS1,SLC9A1,ICAM1,SCFD1,TGFB2,SIRT1,PICK1,HMOX1,TXN2,RBX1,EP300,HIF1A,E2F1,SUV39H1,RGCC,EEF2K,TCEB2,HMOX2,NDRG1,BNIP3L,ERCC2,TGFB1,PTN,CAV1,CXCL12,CUL2,SLC6A4,CCL2,COL1A1,UBE2D3,PPARGC1A,CRYAB,BIRC2,CBL,CDKN1B,PPARD,SOD2,SRF,VEGFA,PDGFRB,FAM162A,SCAP,EPAS1,NFE2L2,HDAC1,CREB1,CTGF,FOXO3,DNMT3A,TE…
7.76e-23	286	5346	168	0.031	0.587	GO:0036293	BP	29	response to decreased oxygen levels	5	response to stimulus - oxigen	BAD,CREBBP,NOS2,CLCA1,HIPK2,SIRT2,FUNDC1,RORA,UBE2D1,XRCC1,PTGS2,GNB1,PLOD1,MMP2,DNMT3B,SIRT4,NOS1,SLC9A1,ICAM1,SCFD1,TGFB2,SIRT1,PICK1,HMOX1,TXN2,RBX1,EP300,HIF1A,E2F1,SUV39H1,RGCC,EEF2K,TCEB2,HMOX2,NDRG1,BNIP3L,ERCC2,TGFB1,PTN,CAV1,CXCL12,CUL2,SLC6A4,CCL2,UBE2D3,PPARGC1A,CRYAB,BIRC2,CBL,CDKN1B,PPARD,SOD2,SRF,VEGFA,FAM162A,SCAP,EPAS1,NFE2L2,CREB1,CTGF,FOXO3,DNMT3A,TEK,EGR1,APAF1,PTK2B,CAT,CXCR4,…
2.04e-21	278	5346	162	0.03	0.583	GO:0001666	BP	29	response to hypoxia	4	response to stimulus - oxigen	BAD,CREBBP,NOS2,CLCA1,HIPK2,SIRT2,FUNDC1,RORA,UBE2D1,XRCC1,PTGS2,GNB1,PLOD1,MMP2,DNMT3B,SIRT4,NOS1,SLC9A1,ICAM1,SCFD1,TGFB2,SIRT1,HMOX1,TXN2,RBX1,EP300,HIF1A,E2F1,SUV39H1,RGCC,TCEB2,HMOX2,NDRG1,BNIP3L,ERCC2,TGFB1,PTN,CAV1,CXCL12,CUL2,SLC6A4,CCL2,UBE2D3,PPARGC1A,CRYAB,BIRC2,CDKN1B,PPARD,SOD2,SRF,VEGFA,FAM162A,SCAP,EPAS1,NFE2L2,CREB1,FOXO3,DNMT3A,TEK,EGR1,APAF1,PTK2B,CAT,CXCR4,RWDD3,TWIST1,PCK1,BEC…
9.47e-18	150	5346	99	0.019	0.66	GO:0071453	BP	29	cellular response to oxygen levels	5	response to stimulus - oxigen	BAD,CREBBP,CLCA1,FAS,HIPK2,SIRT2,RORA,UBE2D1,PTGS2,GNB1,DNMT3B,SIRT4,SLC9A1,ICAM1,SIRT1,PICK1,HMOX1,RBX1,EP300,HIF1A,E2F1,SUV39H1,RGCC,EEF2K,TCEB2,NDRG1,BNIP3L,PTN,CAV1,CUL2,UBE2D3,PPARGC1A,CBL,PPARD,VEGFA,FAM162A,EPAS1,NFE2L2,FOXO3,DNMT3A,EGR1,RWDD3,TWIST1,PCK1,HP1BP3,GNGT1,MYOD1,AJUBA,EGLN3,UBE2D2,PPARG,PRKAA1,CCNB1,VHL,UBQLN1,MDM2,EGLN1,TRPC6,NPEPPS,TP53,AKT1,ARNT,RPS27A,CCNA2,NOTCH1,ANKRD1,HY…
1.76e-15	140	5346	91	0.017	0.65	GO:0036294	BP	29	cellular response to decreased oxygen levels	6	response to stimulus - oxigen	BAD,CREBBP,CLCA1,HIPK2,SIRT2,RORA,UBE2D1,PTGS2,GNB1,SIRT4,SLC9A1,ICAM1,SIRT1,PICK1,HMOX1,RBX1,EP300,HIF1A,E2F1,SUV39H1,RGCC,EEF2K,TCEB2,NDRG1,BNIP3L,PTN,CUL2,UBE2D3,PPARGC1A,CBL,PPARD,VEGFA,FAM162A,EPAS1,NFE2L2,FOXO3,DNMT3A,EGR1,RWDD3,TWIST1,PCK1,HP1BP3,GNGT1,AJUBA,EGLN3,UBE2D2,PRKAA1,CCNB1,VHL,UBQLN1,MDM2,EGLN1,TRPC6,NPEPPS,TP53,AKT1,ARNT,RPS27A,CCNA2,NOTCH1,ANKRD1,HYOU1,PDK1,SUV39H2,TCEB1,AIFM1…
5.27e-14	134	5346	86	0.016	0.642	GO:0071456	BP	29	cellular response to hypoxia	5	response to stimulus - oxigen	BAD,CREBBP,CLCA1,HIPK2,SIRT2,RORA,UBE2D1,PTGS2,GNB1,SIRT4,SLC9A1,ICAM1,SIRT1,HMOX1,RBX1,EP300,HIF1A,E2F1,SUV39H1,RGCC,TCEB2,NDRG1,BNIP3L,PTN,CUL2,UBE2D3,PPARGC1A,PPARD,VEGFA,FAM162A,EPAS1,NFE2L2,FOXO3,DNMT3A,EGR1,RWDD3,TWIST1,PCK1,HP1BP3,GNGT1,AJUBA,EGLN3,UBE2D2,PRKAA1,CCNB1,VHL,UBQLN1,MDM2,EGLN1,TRPC6,NPEPPS,TP53,AKT1,ARNT,RPS27A,CCNA2,NOTCH1,ANKRD1,HYOU1,PDK1,SUV39H2,TCEB1,PINK1,S100B,LMNA,TERT…
4.51e-16	113	5346	79	0.015	0.699	GO:0008637	BP	29	apoptotic mitochondrial changes	7	cell death - mitochondria	BAD,SLC25A5,BID,NDUFS1,BAK1,CASP8,CAMK2A,TP63,TP73,GSK3B,BAX,DNM1L,PPP1R13B,DYNLL1,MUL1,SH3GLB1,BIK,GZMB,MMP9,AVP,E2F1,PSMD10,PYCARD,PPP2CB,BNIP3L,PDCD5,TIMM50,GSK3A,MAPK8,PPIF,YWHAE,SOD2,FAM162A,ATF2,IFIT2,CLU,PPP3CC,TNFSF10,IFI6,RHOT1,YWHAH,YWHAQ,NMT1,BCL2A1,NOL3,RHOT2,ARRB2,TP53,AKT1,MCL1,TP53BP2,HSPD1,ATG3,SLC25A4,BCL2L11,PINK1,CCAR2,HK2,THEM4,LMNA,YWHAZ,MOAP1,YWHAB,YWHAG,BCL2L1,BCL2,SFN,BNIP…
3.97e-10	56	5346	43	0.008	0.768	GO:1902108	BP	29	regulation of mitochondrial membrane permeability involved in apoptotic process	7	cell death - mitochondria	BAD,SLC25A5,BID,BAK1,CASP8,CAMK2A,TP63,TP73,GSK3B,BAX,PPP1R13B,DYNLL1,MUL1,SH3GLB1,GZMB,E2F1,BNIP3L,GSK3A,MAPK8,YWHAE,ATF2,PPP3CC,RHOT1,YWHAH,YWHAQ,NMT1,NOL3,RHOT2,TP53,TP53BP2,BCL2L11,THEM4,YWHAZ,MOAP1,YWHAB,YWHAG,BCL2,SFN,BNIP3,TMEM102,BLOC1S2,TFDP1,PPP3R1
8.21e-10	51	5346	40	0.007	0.784	GO:1902686	BP	29	mitochondrial outer membrane permeabilization involved in programmed cell death	6	cell death - mitochondria	BAD,SLC25A5,BID,BAK1,CASP8,TP63,TP73,GSK3B,BAX,PPP1R13B,DYNLL1,MUL1,SH3GLB1,GZMB,E2F1,BNIP3L,GSK3A,MAPK8,YWHAE,ATF2,PPP3CC,RHOT1,YWHAH,YWHAQ,NMT1,RHOT2,TP53,TP53BP2,BCL2L11,YWHAZ,MOAP1,YWHAB,YWHAG,BCL2,SFN,BNIP3,TMEM102,BLOC1S2,TFDP1,PPP3R1
8.21e-10	51	5346	40	0.007	0.784	GO:1902110	BP	29	positive regulation of mitochondrial membrane permeability involved in apoptotic process	7	cell death - mitochondria	BAD,SLC25A5,BID,BAK1,CASP8,TP63,TP73,GSK3B,BAX,PPP1R13B,DYNLL1,MUL1,SH3GLB1,GZMB,E2F1,BNIP3L,GSK3A,MAPK8,YWHAE,ATF2,PPP3CC,RHOT1,YWHAH,YWHAQ,NMT1,RHOT2,TP53,TP53BP2,BCL2L11,YWHAZ,MOAP1,YWHAB,YWHAG,BCL2,SFN,BNIP3,TMEM102,BLOC1S2,TFDP1,PPP3R1
3.43e-09	31	5346	28	0.005	0.903	GO:0001844	BP	29	protein insertion into mitochondrial membrane involved in apoptotic signaling pathway	6	cell death - mitochondria	BAD,BID,CASP8,TP63,TP73,BAX,PPP1R13B,DYNLL1,SH3GLB1,GZMB,E2F1,MAPK8,YWHAE,PPP3CC,YWHAH,YWHAQ,NMT1,TP53,TP53BP2,BCL2L11,YWHAZ,MOAP1,YWHAB,YWHAG,BCL2,SFN,TFDP1,PPP3R1
1.06e-08	35	5346	30	0.006	0.857	GO:1901030	BP	29	positive regulation of mitochondrial outer membrane permeabilization involved in apoptotic signaling pathway	4	cell death - mitochondria	BAD,BID,BAK1,CASP8,TP63,TP73,GSK3B,BAX,PPP1R13B,DYNLL1,SH3GLB1,GZMB,E2F1,GSK3A,MAPK8,YWHAE,PPP3CC,YWHAH,YWHAQ,NMT1,TP53,TP53BP2,BCL2L11,YWHAZ,YWHAB,YWHAG,BCL2,SFN,TFDP1,PPP3R1
3.38e-08	29	5346	26	0.005	0.897	GO:1900739	BP	29	regulation of protein insertion into mitochondrial membrane involved in apoptotic signaling pathway	7	cell death - mitochondria	BAD,BID,CASP8,TP63,TP73,PPP1R13B,DYNLL1,SH3GLB1,GZMB,E2F1,MAPK8,YWHAE,PPP3CC,YWHAH,YWHAQ,NMT1,TP53,TP53BP2,BCL2L11,YWHAZ,YWHAB,YWHAG,BCL2,SFN,TFDP1,PPP3R1
3.38e-08	29	5346	26	0.005	0.897	GO:1900740	BP	29	positive regulation of protein insertion into mitochondrial membrane involved in apoptotic signaling pathway	5	cell death - mitochondria	BAD,BID,CASP8,TP63,TP73,PPP1R13B,DYNLL1,SH3GLB1,GZMB,E2F1,MAPK8,YWHAE,PPP3CC,YWHAH,YWHAQ,NMT1,TP53,TP53BP2,BCL2L11,YWHAZ,YWHAB,YWHAG,BCL2,SFN,TFDP1,PPP3R1
9.36e-08	42	5346	33	0.006	0.786	GO:1901028	BP	29	regulation of mitochondrial outer membrane permeabilization involved in apoptotic signaling pathway	6	cell death - mitochondria	BAD,SLC25A5,BID,BAK1,CASP8,TP63,TP73,GSK3B,BAX,PPP1R13B,DYNLL1,MUL1,SH3GLB1,GZMB,E2F1,GSK3A,MAPK8,YWHAE,PPP3CC,YWHAH,YWHAQ,NMT1,TP53,TP53BP2,BCL2L11,YWHAZ,YWHAB,YWHAG,BCL2,SFN,TMEM102,TFDP1,PPP3R1
1.08e-05	55	5346	37	0.007	0.673	GO:0001836	BP	29	release of cytochrome c from mitochondria	6	cell death - mitochondria	BAD,BID,BAK1,BAX,DNM1L,BIK,MMP9,AVP,PSMD10,PYCARD,PDCD5,TIMM50,PPIF,SOD2,FAM162A,CLU,TNFSF10,IFI6,BCL2A1,NOL3,ARRB2,TP53,AKT1,BCL2L11,PINK1,LMNA,MOAP1,BCL2L1,BCL2,SFN,BNIP3,JUN,PARK2,CCK,OPA1,FIS1,GPX1
0.0106	43	5346	27	0.005	0.628	GO:0090199	BP	29	regulation of release of cytochrome c from mitochondria	6	cell death - mitochondria	BAD,BID,BAK1,BAX,DNM1L,BIK,MMP9,AVP,PSMD10,PYCARD,PDCD5,PPIF,FAM162A,TNFSF10,NOL3,ARRB2,TP53,AKT1,BCL2L11,PINK1,LMNA,MOAP1,BCL2L1,BNIP3,PARK2,OPA1,GPX1
7.85e-19	373	5346	196	0.037	0.525	GO:0006979	BP	29	response to oxidative stress	4	stress - oxidative	RAD52,BAD,ALS2,BTK,PPP5C,VRK2,BAK1,PNKP,RRM2B,ERCC8,SIRT2,PTGS2,PAX2,DNM2,PSEN1,NFE2L1,GSTP1,PXN,TXNL1,HDAC6,SIRT1,JAK2,ABL1,HMOX1,TXN2,HIF1A,PSMB5,APEX1,STK24,HMOX2,STX4,TRPA1,PPP2CB,ERCC2,MET,HSPB1,EZH2,PPIF,COL1A1,GAB1,FBXW7,PPARGC1A,CRYAB,SOD2,PDGFRB,PDCD10,ECT2,HTRA2,STAT1,STK25,SDC1,EPAS1,NFE2L2,PARK7,HDAC1,SFPQ,ADPRHL2,PRDX1,PRDX6,CRYGD,TNFAIP3,ARG1,FOXO3,DUSP1,HSPH1,PTK2B,CAT,CDK2,STAU1,P…
2.44e-18	203	5346	124	0.023	0.611	GO:0000302	BP	29	response to reactive oxygen species	5	stress - oxidative	BAD,BTK,PPP5C,BAK1,PAX2,DNM2,GSTP1,PXN,HDAC6,SIRT1,ABL1,HMOX1,TXN2,APEX1,STK24,TRPA1,PPP2CB,MET,EZH2,PPIF,COL1A1,PPARGC1A,CRYAB,SOD2,PDGFRB,PDCD10,ECT2,STAT1,STK25,SDC1,NFE2L2,PARK7,ADPRHL2,PRDX1,PRDX6,CRYGD,TNFAIP3,ARG1,FOXO3,DUSP1,HSPH1,PTK2B,CAT,CDK2,PRDX5,TRAP1,TRAF2,KCNA5,APOE,SESN2,GCH1,PRKAA1,PCNA,LDHA,STK26,ETS1,ANXA1,CD36,MDM2,EGLN1,IL6,TXN,KLF4,APTX,TRPC6,HNRNPD,CBX8,SOD1,S100A7,HSPD1,C…
2.82e-17	120	5346	84	0.016	0.7	GO:0042542	BP	29	response to hydrogen peroxide	6	stress - oxidative	BAD,PPP5C,BAK1,PAX2,HDAC6,SIRT1,ABL1,HMOX1,APEX1,STK24,TRPA1,PPP2CB,MET,EZH2,PPIF,COL1A1,CRYAB,SOD2,PDGFRB,PDCD10,ECT2,STAT1,STK25,SDC1,NFE2L2,PARK7,TNFAIP3,ARG1,FOXO3,DUSP1,HSPH1,PTK2B,CAT,TRAP1,KCNA5,PRKAA1,PCNA,LDHA,STK26,ETS1,ANXA1,MDM2,IL6,TXN,KLF4,APTX,TRPC6,CBX8,SOD1,HSPD1,STAR,RPS3,FOXO1,AIFM1,PPP1R15B,PINK1,PRKCD,CASP3,PRDX3,MAPK7,STAT6,ENDOG,AXL,EEF2,ADAM9,CDK1,GPR37,BCL2,RELA,BNIP3,PAW…
8.16e-20	211	5346	130	0.024	0.616	GO:0034599	BP	29	cellular response to oxidative stress	5	stress - oxidative	RAD52,BTK,PPP5C,VRK2,SIRT2,PAX2,DNM2,NFE2L1,PXN,TXNL1,HDAC6,SIRT1,JAK2,ABL1,HMOX1,TXN2,HIF1A,APEX1,STK24,MET,HSPB1,EZH2,PPIF,FBXW7,PPARGC1A,SOD2,PDCD10,ECT2,HTRA2,STK25,EPAS1,NFE2L2,PARK7,HDAC1,SFPQ,ADPRHL2,PRDX1,CRYGD,TNFAIP3,ARG1,FOXO3,HSPH1,CDK2,STAU1,PRDX5,TRAP1,TRAF2,ATF4,VIMP,GCH1,PRKAA1,PCNA,ARNTL,STK26,ETS1,UBQLN1,ANXA1,CD36,MDM2,IL6,TXN,KLF4,TRPC6,PNPT1,HNRNPD,PML,NOL3,TP53,CBX8,SOD1,AKT…
1.88e-11	123	5346	77	0.014	0.626	GO:0034614	BP	29	cellular response to reactive oxygen species	6	stress - oxidative	BTK,PPP5C,PAX2,DNM2,PXN,HDAC6,SIRT1,ABL1,APEX1,MET,EZH2,PPIF,SOD2,PDCD10,ECT2,STK25,NFE2L2,PARK7,ADPRHL2,PRDX1,CRYGD,TNFAIP3,ARG1,FOXO3,HSPH1,CDK2,PRDX5,TRAP1,TRAF2,GCH1,PRKAA1,PCNA,STK26,ETS1,ANXA1,CD36,MDM2,IL6,TXN,KLF4,TRPC6,HNRNPD,CBX8,SOD1,CCNA2,RPS3,FOXO1,FER,PPARGC1B,AIFM1,PINK1,PRKCD,NOS3,PRDX3,MAPK7,STAT6,ENDOG,AXL,PRDX2,CDK1,FOS,GPR37,RELA,CCS,BNIP3,PAWR,PYCR1,HSF1,LRRK2,HDAC2,SRC,MAP3K…
5.09e-10	74	5346	52	0.01	0.703	GO:0070301	BP	29	cellular response to hydrogen peroxide	7	stress - oxidative	PPP5C,PAX2,HDAC6,SIRT1,ABL1,APEX1,MET,EZH2,PPIF,PDCD10,ECT2,STK25,NFE2L2,PARK7,TNFAIP3,ARG1,FOXO3,HSPH1,TRAP1,PRKAA1,PCNA,STK26,ETS1,ANXA1,MDM2,IL6,TXN,KLF4,TRPC6,CBX8,RPS3,FOXO1,AIFM1,PINK1,PRKCD,MAPK7,STAT6,ENDOG,AXL,CDK1,GPR37,RELA,BNIP3,PAWR,PYCR1,HSF1,LRRK2,HDAC2,MAP3K5,PSAP,GNB2L1,PCGF2
2.85e-07	63	5346	43	0.008	0.683	GO:1902882	BP	29	regulation of response to oxidative stress	5	stress - oxidative	HDAC6,SIRT1,ABL1,HIF1A,MET,HSPB1,FBXW7,SOD2,HTRA2,NFE2L2,PARK7,SFPQ,FOXO3,HSPH1,TRAP1,ATF4,SESN2,GCH1,STK26,UBQLN1,CD36,TXN,NOL3,SOD1,AKT1,MCL1,PARP1,NONO,PINK1,BAG5,MAPK7,ENDOG,GPR37,PAWR,PYCR1,PARK2,P4HB,LRRK2,PSAP,GNB2L1,DHFR,TNF,GPX1
0.0016	32	5346	23	0.004	0.719	GO:1901031	BP	29	regulation of response to reactive oxygen species	6	stress - oxidative	HDAC6,ABL1,MET,NFE2L2,PARK7,FOXO3,HSPH1,TRAP1,SESN2,GCH1,STK26,CD36,TXN,PINK1,ENDOG,GPR37,PAWR,PYCR1,LRRK2,PSAP,GNB2L1,DHFR,TNF
2.19e-08	58	5346	42	0.008	0.724	GO:1900407	BP	29	regulation of cellular response to oxidative stress	5	stress - oxidative	HDAC6,SIRT1,ABL1,HIF1A,MET,HSPB1,FBXW7,SOD2,HTRA2,NFE2L2,PARK7,SFPQ,FOXO3,HSPH1,TRAP1,ATF4,GCH1,STK26,UBQLN1,CD36,TXN,NOL3,SOD1,AKT1,MCL1,PARP1,NONO,PINK1,BAG5,MAPK7,ENDOG,GPR37,PAWR,PYCR1,PARK2,P4HB,LRRK2,PSAP,GNB2L1,DHFR,TNF,GPX1
2.98e-05	32	5346	25	0.005	0.781	GO:1902883	BP	29	negative regulation of response to oxidative stress	4	stress - oxidative	SIRT1,HIF1A,MET,HSPB1,SOD2,HTRA2,NFE2L2,PARK7,HSPH1,TRAP1,ATF4,TXN,NOL3,AKT1,NONO,PINK1,BAG5,MAPK7,GPR37,PYCR1,PARK2,LRRK2,PSAP,GNB2L1,GPX1
2.98e-05	32	5346	25	0.005	0.781	GO:1900408	BP	29	negative regulation of cellular response to oxidative stress	4	stress - oxidative	SIRT1,HIF1A,MET,HSPB1,SOD2,HTRA2,NFE2L2,PARK7,HSPH1,TRAP1,ATF4,TXN,NOL3,AKT1,NONO,PINK1,BAG5,MAPK7,GPR37,PYCR1,PARK2,LRRK2,PSAP,GNB2L1,GPX1
6.18e-34	256	5346	172	0.032	0.672	GO:0034976	BP	29	response to endoplasmic reticulum stress	5	ER - stress	PSMC4,ERP44,SEC63,BAK1,CUL7,HSPA5,JKAMP,HERPUD1,EIF2AK2,USP13,SEC61A1,SEC61A2,ATXN3,ERLEC1,PPP2R5B,UFD1L,WIPI1,ASNS,NCK2,SEL1L,DERL2,UBE2K,UBA5,GSK3B,PPP1R15A,BAX,PSMC5,ERP29,DNAJB11,AARS,SIRT1,ABL1,XBP1,EP300,PSMC6,PSMC1,ARFGAP1,TRIB3,HM13,USP14,DNAJC3,STUB1,BFAR,UBXN8,PPP2CB,SGTA,PIK3R2,GSK3A,CAV1,SEC61B,CREB3,ERLIN1,GOSR2,CDK5RAP3,CCDC47,CCL2,TMEM33,CCND1,COL4A3BP,FAF2,AUP1,NFE2L2,PARK7,FBXO2,…
5.09e-06	38	5346	29	0.005	0.763	GO:1903573	BP	29	negative regulation of response to endoplasmic reticulum stress	4	ER - stress	HERPUD1,ERLEC1,NCK2,DERL2,PPP1R15A,XBP1,USP14,DNAJC3,BFAR,CREB3,PARK7,TXNDC12,VIMP,OS9,HYOU1,USP25,NCK1,PPP1R15B,UBXN1,SYVN1,YOD1,UBE2G2,PARK2,LRRK2,PTPN1,SVIP,UBE2J1,OPA1,GNB2L1
PD - protein localization
p-value	T	Q	Q&T	Q&T/Q	Q&T/T	term ID	t type	t group	t name	t depth	Semantic Class	Proteins
0.0477	32	5346	21	0.004	0.656	GO:0090004	BP	29	positive regulation of establishment of protein localization to plasma membrane	6	protein localization - membrane	DLG1,EZR,SORBS1,STX4,CLIP3,PPP1R9B,ACSL3,VIL1,PDPK1,AKT1,EPHA2,NKD2,PIK3R1,ITGB1,RER1,CNST,PRKCI,ARF6,KIF5B,CIB1,GNB2L1
1.59e-39	482	5346	282	0.053	0.585	GO:0072657	BP	29	protein localization to membrane	5	protein localization - membrane	BAD,CALCR,RPS20,BID,SEC63,ANK1,MUSK,CDH1,GOPC,VAMP3,PKP2,SEC61A1,RPL18,CASP8,AP3D1,PPP2R5A,TRAM1,TNFRSF1A,PRKCZ,ROCK1,LRP6,RPL31,TP63,FERMT2,NSF,DLG1,ACTN2,TULP3,TP73,HSP90AA1,FYB,EPB41L3,DLG3,RPS5,RAB10,BAX,PPP1R13B,DYNLL1,RPL6,RPLP0,CAPN3,EZR,SORBS1,SH3GLB1,MICALL1,PICK1,RPL3,MIEF1,GZMB,ZMYND8,E2F1,CHMP4B,MYL12A,ATG4A,UBL4A,DNAJA3,STX4,CSK,RAB11A,IKBKB,PDCD5,RPS16,AKT2,CLIP3,TGFB1,RPS19,RPL18A,…
2.45e-36	357	5346	222	0.042	0.622	GO:0090150	BP	29	establishment of protein localization to membrane	6	protein localization - membrane	BAD,RPS20,BID,SEC63,ANK1,CDH1,GOPC,VAMP3,PKP2,SEC61A1,RPL18,CASP8,PPP2R5A,TRAM1,TNFRSF1A,ROCK1,RPL31,TP63,NSF,DLG1,ACTN2,TP73,HSP90AA1,RPS5,RAB10,BAX,PPP1R13B,DYNLL1,RPL6,RPLP0,EZR,SORBS1,SH3GLB1,MICALL1,RPL3,MIEF1,GZMB,E2F1,CHMP4B,MYL12A,ATG4A,UBL4A,STX4,CSK,RAB11A,IKBKB,PDCD5,RPS16,AKT2,CLIP3,RPS19,RPL18A,MAPK8,RPL28,TSPAN14,RPL19,CCL2,PPP1R9B,YWHAE,SLC9A3R1,IFT20,RPL34,KRT18,C2CD5,RPS12,NUP155…
6.38e-09	201	5346	105	0.02	0.522	GO:0072659	BP	29	protein localization to plasma membrane	6	protein localization - membrane	CALCR,ANK1,CDH1,GOPC,VAMP3,PKP2,PPP2R5A,TNFRSF1A,PRKCZ,ROCK1,LRP6,NSF,DLG1,ACTN2,FYB,EPB41L3,RAB10,EZR,SORBS1,MYL12A,STX4,CSK,RAB11A,IKBKB,AKT2,CLIP3,TGFB1,TSPAN14,PPP1R9B,SLC9A3R1,IFT20,RAPGEF2,KRT18,C2CD5,KCNIP3,SPTBN1,VAMP8,LYPLA1,OPTN,ACSL3,PACSIN1,BBS2,MACF1,VIL1,CLIP1,PPFIA1,INPP5K,FLOT2,VPS4A,NUMB,ROCK2,RAC1,STXBP1,DENND4C,FLOT1,SYTL2,RDX,PDPK1,SKAP1,CLTC,AKT1,EPHA2,GOLGA4,ANK2,NKD2,PIK3R1…
4.36e-06	137	5346	73	0.014	0.533	GO:0090002	BP	29	establishment of protein localization to plasma membrane	7	protein localization - membrane	ANK1,CDH1,GOPC,VAMP3,PKP2,PPP2R5A,TNFRSF1A,ROCK1,NSF,DLG1,ACTN2,RAB10,EZR,SORBS1,MYL12A,STX4,CSK,IKBKB,CLIP3,TSPAN14,PPP1R9B,SLC9A3R1,IFT20,KRT18,SPTBN1,LYPLA1,OPTN,ACSL3,PACSIN1,BBS2,MACF1,VIL1,CLIP1,PPFIA1,INPP5K,FLOT2,ROCK2,FLOT1,RDX,PDPK1,AKT1,EPHA2,GOLGA4,ANK2,NKD2,PIK3R1,ITGB1,ANK3,APPL1,RER1,F11R,CNST,CLASP2,PRKCI,ARF6,TTC8,AR,CDH2,KIF5B,BCL2L1,BSG,JUP,BBS1,PACS1,PACS2,ANXA2,PKP3,CIB1,S100…
2.61e-21	186	5346	121	0.023	0.651	GO:0006612	BP	29	protein targeting to membrane	6	protein localization - membrane	RPS20,SEC63,ANK1,SEC61A1,RPL18,TRAM1,RPL31,RPS5,RPL6,RPLP0,MICALL1,RPL3,MIEF1,CHMP4B,MYL12A,ATG4A,RPS16,AKT2,RPS19,RPL18A,RPL28,RPL19,CCL2,RPL34,C2CD5,RPS12,NUP155,ARL6,RPL24,RPS15,SPTBN1,RPL22,RPL21,RPL5,RPS10,SSR1,RPL23,ATG4C,RAB3IP,RPL36,RPL27,INPP5K,RPS15A,RPS6,SDCBP,RPLP1,RPS24,SRP14,RPS2,ERBB2,RPS11,RPL13A,RPL11,RPS8,RPS27A,RPL32,ATG3,SRPRB,ANK2,RPS3A,NKD2,RPL10,STOM,RPL7A,PARD3,RPS3,TAOK2,…
5.5e-19	102	5346	77	0.014	0.755	GO:0006613	BP	29	cotranslational protein targeting to membrane	7	protein localization - membrane	RPS20,SEC63,SEC61A1,RPL18,TRAM1,RPL31,RPS5,RPL6,RPLP0,RPL3,RPS16,RPS19,RPL18A,RPL28,RPL19,RPL34,RPS12,RPL24,RPS15,RPL22,RPL21,RPL5,RPS10,SSR1,RPL23,RPL36,RPL27,RPS15A,RPS6,RPLP1,RPS24,SRP14,RPS2,RPS11,RPL13A,RPL11,RPS8,RPS27A,RPL32,SRPRB,RPS3A,RPL10,RPL7A,RPS3,RPL30,ZFAND2B,RPL8,RPL26,RPL29,RPL9,RPS14,RPL27A,RPL13,RPSA,RPS9,RPS21,RPS7,RPL38,RPL4,RPL15,SRP72,RPLP2,RPS27,RPL35A,RPS23,RPL14,RPS26,RP…
4.14e-21	94	5346	75	0.014	0.798	GO:0006614	BP	29	SRP-dependent cotranslational protein targeting to membrane	8	protein localization - membrane	RPS20,SEC63,SEC61A1,RPL18,RPL31,RPS5,RPL6,RPLP0,RPL3,RPS16,RPS19,RPL18A,RPL28,RPL19,RPL34,RPS12,RPL24,RPS15,RPL22,RPL21,RPL5,RPS10,RPL23,RPL36,RPL27,RPS15A,RPS6,RPLP1,RPS24,SRP14,RPS2,RPS11,RPL13A,RPL11,RPS8,RPS27A,RPL32,SRPRB,RPS3A,RPL10,RPL7A,RPS3,RPL30,ZFAND2B,RPL8,RPL26,RPL29,RPL9,RPS14,RPL27A,RPL13,RPSA,RPS9,RPS21,RPS7,RPL38,RPL4,RPL15,SRP72,RPLP2,RPS27,RPL35A,RPS23,RPL14,RPS26,RPL37A,RPL12,…
5.81e-06	46	5346	33	0.006	0.717	GO:0051205	BP	29	protein insertion into membrane	5	protein localization - membrane	BAD,BID,CASP8,TP63,TP73,BAX,PPP1R13B,DYNLL1,SH3GLB1,GZMB,E2F1,UBL4A,MAPK8,YWHAE,PPP3CC,YWHAH,YWHAQ,NMT1,TP53,TP53BP2,EGFR,BCL2L11,YWHAZ,MOAP1,YWHAB,YWHAG,BCL2,SFN,TFDP1,ASNA1,BAG6,PPP3R1,GET4
1.98e-08	32	5346	28	0.005	0.875	GO:0051204	BP	29	protein insertion into mitochondrial membrane	6	protein localization - membrane	BAD,BID,CASP8,TP63,TP73,BAX,PPP1R13B,DYNLL1,SH3GLB1,GZMB,E2F1,MAPK8,YWHAE,PPP3CC,YWHAH,YWHAQ,NMT1,TP53,TP53BP2,BCL2L11,YWHAZ,MOAP1,YWHAB,YWHAG,BCL2,SFN,TFDP1,PPP3R1
3.2e-05	63	5346	40	0.007	0.635	GO:1903076	BP	29	regulation of protein localization to plasma membrane	6	protein localization - membrane	GOPC,PPP2R5A,DLG1,EZR,SORBS1,STX4,CSK,CLIP3,TGFB1,PPP1R9B,SPTBN1,VAMP8,LYPLA1,ACSL3,VIL1,PPFIA1,VPS4A,NUMB,PDPK1,CLTC,AKT1,EPHA2,NKD2,PIK3R1,ITGB1,DAB2,WNT3A,APPL1,RER1,KALRN,AP2M1,CNST,PRKCI,ARF6,STX3,AR,KIF5B,BCL2L1,CIB1,GNB2L1
0.00778	47	5346	29	0.005	0.617	GO:0090003	BP	29	regulation of establishment of protein localization to plasma membrane	7	protein localization - membrane	GOPC,PPP2R5A,DLG1,EZR,SORBS1,STX4,CSK,CLIP3,PPP1R9B,LYPLA1,ACSL3,VIL1,PPFIA1,PDPK1,AKT1,EPHA2,NKD2,PIK3R1,ITGB1,APPL1,RER1,CNST,PRKCI,ARF6,AR,KIF5B,BCL2L1,CIB1,GNB2L1
0.00779	36	5346	24	0.004	0.667	GO:1903078	BP	29	positive regulation of protein localization to plasma membrane	5	protein localization - membrane	DLG1,EZR,SORBS1,STX4,CLIP3,PPP1R9B,SPTBN1,ACSL3,VIL1,PDPK1,AKT1,EPHA2,NKD2,PIK3R1,ITGB1,WNT3A,RER1,CNST,PRKCI,ARF6,STX3,KIF5B,CIB1,GNB2L1
6.05e-08	184	5346	96	0.018	0.522	GO:0070585	BP	29	protein localization to mitochondrion	7	protein localization - mitochondria	BAD,BID,TOMM34,MIPEP,U2AF2,CASP8,CSNK2A2,SREBF1,TP63,TP73,HSP90AA1,WBP11,DNAJA1,HUWE1,BAX,DNM1L,PPP1R13B,DYNLL1,SIRT4,RNF31,SH3GLB1,PSMD8,TIMM13,FBXO7,GZMB,E2F1,GDAP1,BNIP3L,PDCD5,TIMM50,GSK3A,MAPK8,RPL28,KAT2A,YWHAE,UBE2D3,FBXW7,AIP,HTRA2,RHOU,MFN2,ZBTB17,HSPH1,PPP3CC,MTERF4,YWHAH,RAC2,TOMM40,YWHAQ,NMT1,ACTL6A,PSMB7,NPEPPS,AFG3L2,TP53,AKT1,SAE1,NBPF3,TP53BP2,HAX1,KCNN3,BCL2L11,TOMM70A,HK1,BAG4,P…
2.49e-07	180	5346	93	0.017	0.517	GO:0072655	BP	29	establishment of protein localization to mitochondrion	8	protein localization - mitochondria	BAD,BID,TOMM34,MIPEP,U2AF2,CASP8,CSNK2A2,SREBF1,TP63,TP73,HSP90AA1,WBP11,HUWE1,BAX,PPP1R13B,DYNLL1,SIRT4,RNF31,SH3GLB1,PSMD8,TIMM13,FBXO7,GZMB,E2F1,GDAP1,BNIP3L,PDCD5,TIMM50,GSK3A,MAPK8,RPL28,KAT2A,YWHAE,UBE2D3,FBXW7,AIP,HTRA2,RHOU,MFN2,ZBTB17,HSPH1,PPP3CC,MTERF4,YWHAH,RAC2,TOMM40,YWHAQ,NMT1,ACTL6A,PSMB7,NPEPPS,AFG3L2,TP53,AKT1,SAE1,NBPF3,TP53BP2,HAX1,KCNN3,BCL2L11,TOMM70A,HK1,BAG4,PINK1,HK2,UBE2…
1.62e-06	125	5346	69	0.013	0.552	GO:1903747	BP	29	regulation of establishment of protein localization to mitochondrion	6	protein localization - mitochondria	BAD,BID,U2AF2,CASP8,CSNK2A2,SREBF1,TP63,TP73,WBP11,HUWE1,PPP1R13B,DYNLL1,SIRT4,RNF31,SH3GLB1,PSMD8,GZMB,E2F1,BNIP3L,PDCD5,GSK3A,MAPK8,RPL28,KAT2A,YWHAE,UBE2D3,FBXW7,HTRA2,RHOU,ZBTB17,HSPH1,PPP3CC,YWHAH,RAC2,YWHAQ,NMT1,ACTL6A,PSMB7,NPEPPS,TP53,SAE1,NBPF3,TP53BP2,HAX1,KCNN3,BCL2L11,BAG4,PINK1,UBE2J2,U2AF1,VPS11,SNIP1,BAP1,YWHAZ,YWHAB,YWHAG,BCL2,ATG13,RUVBL1,SFN,ARIH2,PARK2,UBE2L3,LRRK2,TFDP1,SREBF2…
7.62e-05	114	5346	61	0.011	0.535	GO:1903749	BP	29	positive regulation of establishment of protein localization to mitochondrion	4	protein localization - mitochondria	BAD,BID,U2AF2,CASP8,CSNK2A2,TP63,TP73,WBP11,HUWE1,PPP1R13B,DYNLL1,RNF31,SH3GLB1,PSMD8,GZMB,E2F1,PDCD5,GSK3A,MAPK8,RPL28,KAT2A,YWHAE,UBE2D3,FBXW7,HTRA2,RHOU,ZBTB17,PPP3CC,YWHAH,RAC2,YWHAQ,NMT1,ACTL6A,PSMB7,NPEPPS,TP53,SAE1,NBPF3,TP53BP2,KCNN3,BCL2L11,PINK1,UBE2J2,U2AF1,VPS11,SNIP1,BAP1,YWHAZ,YWHAB,YWHAG,BCL2,ATG13,RUVBL1,SFN,ARIH2,UBE2L3,TFDP1,SREBF2,HSPA1L,PPP3R1,WDR46
PD - signaling
p-value	T	Q	Q&T	Q&T/Q	Q&T/T	term ID	t type	t group	t name	t depth	Semantic Class	Proteins
4.56e-22	142	5346	101	0.019	0.711	GO:0038127	BP	29	ERBB signaling pathway	8	signaling - ERBB	AP2B1,MATK,PIK3C2A,MVP,MYOC,AP2S1,BCAR1,EPN1,ERBB3,RNF126,CDC42,NCK2,RAB7A,PAG1,DGKD,PSEN1,HSP90AA1,EPS15,PXN,ABL1,MAPK1,LGMN,RPS6KA5,MMP9,RASSF2,ARHGEF7,STUB1,CSK,TGFB1,CDC37,SH3GL2,GAB1,FBXW7,CBL,ERBB2IP,STAM2,DOK1,SOS1,ERRFI1,FASLG,PTK2B,PIK3CA,CLTA,PLCG1,EPS15L1,VIL1,SNX6,KRAS,SPRY2,STAM,DAB2IP,USP8,PDE6H,IQGAP1,PDPK1,GAREM,ERBB2,GRB7,MVB12A,APP,AKT1,CBLC,RPS27A,PIK3R1,EGFR,SH3KBP1,SHC3,PTPRJ…
5.06e-09	81	5346	54	0.01	0.667	GO:1901184	BP	29	regulation of ERBB signaling pathway	5	signaling - ERBB	AP2B1,AP2S1,EPN1,RNF126,CDC42,NCK2,RAB7A,PSEN1,EPS15,LGMN,MMP9,ARHGEF7,SH3GL2,FBXW7,CBL,STAM2,DOK1,SOS1,ERRFI1,FASLG,CLTA,EPS15L1,SNX6,SPRY2,STAM,DAB2IP,PDE6H,MVB12A,APP,AKT1,CBLC,RPS27A,EGFR,SH3KBP1,PTPRJ,FER,ADAM17,SHKBP1,SHC1,AP2M1,RBPJ,AFAP1L2,SOCS5,HAP1,PTPN2,GRB2,SOCS4,AP2A2,HGS,ARAP1,AP2A1,ZGPAT,NUP62,RNF115
1.21e-09	44	5346	36	0.007	0.818	GO:1901185	BP	29	negative regulation of ERBB signaling pathway	5	signaling - ERBB	AP2B1,AP2S1,EPN1,RNF126,CDC42,RAB7A,PSEN1,EPS15,LGMN,ARHGEF7,SH3GL2,CBL,STAM2,ERRFI1,CLTA,EPS15L1,SNX6,SPRY2,STAM,DAB2IP,CBLC,RPS27A,EGFR,SH3KBP1,PTPRJ,AP2M1,SOCS5,PTPN2,GRB2,SOCS4,AP2A2,HGS,AP2A1,ZGPAT,NUP62,RNF115
0.00298	39	5346	26	0.005	0.667	GO:0038128	BP	29	ERBB2 signaling pathway	9	signaling - ERBB	MATK,MYOC,ERBB3,HSP90AA1,STUB1,CDC37,GAB1,ERBB2IP,SOS1,PIK3CA,KRAS,USP8,ERBB2,GRB7,AKT1,RPS27A,PIK3R1,EGFR,PTPRR,SHC1,CUL5,HRAS,GRB2,ERBB4,RNF41,SRC
4.41e-65	841	5346	480	0.09	0.571	GO:0000165	BP	29	MAPK cascade	6	signaling - MAPK	DVL2,MAP3K14,CX3CL1,MAP3K9,CCL26,PAFAH1B1,PSMB1,MAPK8IP2,RANBP9,FYN,PPP5C,MAP4K3,PSMC4,ZMYND11,CD74,RB1CC1,FAS,CD44,VRK2,TNFRSF1B,MAP2K3,MYOC,TIMP2,CUL3,FLT4,PSMA4,TPR,DTNBP1,ROS1,ARHGEF5,MAPK9,PIK3CB,CUL1,TAB2,EIF2AK2,SERPINB3,NGFR,CDON,HIPK2,ERBB3,MAP2K4,FGFR2,PRKCZ,FGFR3,MEF2A,PSME4,CAMK2A,CDC42,MAP4K4,TRIB2,FBXW11,MAP3K13,TSG101,HACD3,RASAL2,MARK3,DLG1,TRAF4,MAP2K7,PAK3,ACTN2,FGFR1,FBLN1,ARAF…
2.25e-47	654	5346	369	0.069	0.564	GO:0043408	BP	29	regulation of MAPK cascade	6	signaling - MAPK	DVL2,MAP3K14,CX3CL1,MAP3K9,CCL26,PAFAH1B1,MAPK8IP2,RANBP9,MAP4K3,ZMYND11,CD74,RB1CC1,FAS,CD44,VRK2,TNFRSF1B,MAP2K3,MYOC,TIMP2,FLT4,DTNBP1,ROS1,ARHGEF5,PIK3CB,TAB2,EIF2AK2,SERPINB3,NGFR,CDON,HIPK2,MAP2K4,FGFR2,PRKCZ,FGFR3,CDC42,MAP4K4,TRIB2,MAP3K13,TSG101,HACD3,DLG1,TRAF4,MAP2K7,PAK3,FGFR1,FBLN1,FGF20,ITCH,TP73,PSEN1,MAGI3,PHLPP1,OPRK1,GSTP1,MECOM,MAP3K4,DNAJA1,MAPKAPK5,ERP29,IGBP1,ICAM1,IRAK3,MUL…
5.55e-47	243	5346	182	0.034	0.749	GO:0051403	BP	29	stress-activated MAPK cascade	7	signaling - MAPK	DVL2,MAP3K9,PAFAH1B1,MAPK8IP2,MAP4K3,ZMYND11,RB1CC1,FLT4,DTNBP1,ARHGEF5,MAPK9,CUL1,TAB2,EIF2AK2,SERPINB3,HIPK2,MAP2K4,CDC42,MAP4K4,FBXW11,MAP3K13,HACD3,DLG1,TRAF4,MAP2K7,ITCH,TP73,MAGI3,PHLPP1,OPRK1,GSTP1,MECOM,MAP3K4,DNAJA1,IGBP1,MUL1,ZAK,EZR,TGFB2,GADD45B,CRKL,MAPK1,TAB1,BIRC7,RASSF2,MID1,CD40LG,MAPK3,AXIN1,PYCARD,RIPK2,IKBKB,STK3,MAP4K1,NOD1,MAPK8,MAP3K8,DUSP3,NFKB1,MAPK10,GAB1,CRYAB,HIPK3,TRP…
1.91e-44	318	5346	216	0.04	0.679	GO:0043405	BP	29	regulation of MAP kinase activity	7	signaling - MAPK	DVL2,MAP3K14,MAP3K9,MAP4K3,CD74,MAP2K3,DTNBP1,ARHGEF5,PIK3CB,TAB2,EIF2AK2,SERPINB3,MAP2K4,TRIB2,MAP3K13,TSG101,HACD3,MAP2K7,PAK3,FGFR1,TP73,PSEN1,GSTP1,MAP3K4,DNAJA1,MAPKAPK5,ERP29,IRAK3,MUL1,ZAK,MAP3K1,JAK2,GADD45B,CRKL,MAPK1,PDGFB,TAB1,CD40,BIRC7,TRIB3,CD40LG,FLT1,MAPK3,AXIN1,CSK,RIPK2,MAP4K1,TGFB1,PPP2R1A,PIK3CG,CAV1,NOD1,EZH2,TGFBR1,RAPGEF1,MAP3K8,CDK5RAP3,DUSP3,MAP2K6,MAPK10,GAB1,HIPK3,MADD,…
2.7e-36	197	5346	146	0.027	0.741	GO:0032872	BP	29	regulation of stress-activated MAPK cascade	7	signaling - MAPK	DVL2,MAP3K9,PAFAH1B1,MAPK8IP2,ZMYND11,RB1CC1,FLT4,DTNBP1,ARHGEF5,EIF2AK2,SERPINB3,HIPK2,MAP2K4,CDC42,MAP4K4,HACD3,DLG1,TRAF4,MAP2K7,ITCH,TP73,MAGI3,PHLPP1,OPRK1,GSTP1,MECOM,MAP3K4,DNAJA1,IGBP1,MUL1,ZAK,EZR,TGFB2,GADD45B,MAPK1,BIRC7,RASSF2,MID1,CD40LG,MAPK3,AXIN1,PYCARD,RIPK2,STK3,MAP4K1,NOD1,DUSP3,GAB1,HIPK3,TRPV4,FOXM1,LTBR,TPD52L1,SASH1,MDFI,DUSP22,VEGFA,HMGCR,PDCD10,STK25,EPHA4,GADD45A,PRDX1,C…
1.75e-32	468	5346	263	0.049	0.562	GO:0043410	BP	29	positive regulation of MAPK cascade	8	signaling - MAPK	DVL2,MAP3K14,CX3CL1,MAP3K9,CCL26,MAPK8IP2,MAP4K3,CD74,RB1CC1,FAS,CD44,TNFRSF1B,MAP2K3,TIMP2,FLT4,ARHGEF5,PIK3CB,TAB2,EIF2AK2,NGFR,CDON,HIPK2,MAP2K4,FGFR2,PRKCZ,FGFR3,CDC42,MAP3K13,HACD3,TRAF4,MAP2K7,PAK3,FGFR1,FGF20,TP73,PSEN1,OPRK1,MAP3K4,MAPKAPK5,ERP29,ICAM1,MUL1,ZAK,TGFB2,MAP3K1,JAK2,ABL1,GADD45B,CRKL,MAPK1,PDGFB,TAB1,CD40,BIRC7,RASSF2,MID1,CD40LG,FLT1,MAPK3,CCL22,CCL17,AXIN1,PYCARD,CSK,RIPK2,…
1.29e-23	211	5346	136	0.025	0.645	GO:0043406	BP	29	positive regulation of MAP kinase activity	9	signaling - MAPK	DVL2,MAP3K9,CD74,MAP2K3,ARHGEF5,PIK3CB,TAB2,MAP2K4,HACD3,MAP2K7,PAK3,FGFR1,TP73,PSEN1,MAP3K4,MAPKAPK5,ERP29,MUL1,ZAK,MAPK1,PDGFB,TAB1,CD40,BIRC7,CD40LG,FLT1,MAPK3,AXIN1,CSK,RIPK2,MAP4K1,TGFB1,PIK3CG,NOD1,EZH2,MAP2K6,MAPK10,GAB1,MADD,TPD52L1,SASH1,MAPK14,MDFI,VEGFA,GHR,FGF1,PDGFRB,PDCD10,MAPKAPK3,EPHA4,AVPI1,PTK2B,CXCR4,FLT3,PKN1,IL1B,MAP2K2,TRAF2,AJUBA,MAP3K10,DUSP9,PRKAA1,KRAS,IRAK2,TAOK3,MDFIC,…
7.17e-23	138	5346	100	0.019	0.725	GO:0032874	BP	29	positive regulation of stress-activated MAPK cascade	9	signaling - MAPK	DVL2,MAP3K9,MAPK8IP2,RB1CC1,FLT4,ARHGEF5,EIF2AK2,HIPK2,MAP2K4,CDC42,HACD3,TRAF4,MAP2K7,OPRK1,MAP3K4,MUL1,ZAK,TGFB2,GADD45B,BIRC7,RASSF2,MID1,CD40LG,AXIN1,PYCARD,RIPK2,STK3,MAP4K1,NOD1,GAB1,TRPV4,LTBR,TPD52L1,SASH1,MDFI,DUSP22,VEGFA,HMGCR,PDCD10,STK25,EPHA4,GADD45A,CTGF,PTK2B,PKN1,IL1B,PRMT1,TRAF2,GADD45G,MAP3K10,EDA2R,TAOK3,MDFIC,MAP3K7,DBNL,DAB2IP,TLR4,RIPK1,SDCBP,MAPK8IP3,CD27,TNFRSF11A,MAP3K6,…
1.76e-22	147	5346	104	0.019	0.707	GO:0043409	BP	29	negative regulation of MAPK cascade	6	signaling - MAPK	PAFAH1B1,RANBP9,ZMYND11,SERPINB3,DLG1,FBLN1,ITCH,TP73,GSTP1,MECOM,DNAJA1,IGBP1,IRAK3,EZR,ABL1,PSMD10,CSK,PPP2R1A,CAV1,RAPGEF1,EIF3A,CRYBA1,CDK5RAP3,DUSP3,SLC9A3R1,HIPK3,FOXM1,DUSP16,PTPN6,STK38,DUSP22,HMGCR,PPP2CA,ERRFI1,RGS2,DUSP1,HSPH1,DUSP4,MAPK8IP1,LAX1,IL1B,PIN1,APOE,DUSP9,INPP5K,DUSP26,MEN1,PTPN22,TAOK3,SPRY2,KLF4,DAB2IP,TLR4,MYC,ARRB1,SORL1,DUSP5,RGS3,DUSP6,IGF1R,NCOR1,SIRT3,AKT1,CBLC,NLRP…
1.41e-14	143	5346	91	0.017	0.636	GO:0000187	BP	29	activation of MAPK activity	10	signaling - MAPK	MAP3K9,CD74,MAP2K3,PIK3CB,TAB2,MAP2K4,HACD3,MAP2K7,PAK3,TP73,MAPKAPK5,ERP29,MUL1,ZAK,MAPK1,TAB1,BIRC7,CD40LG,MAPK3,AXIN1,RIPK2,MAP4K1,NOD1,MAP2K6,MAPK10,GAB1,MADD,MAPK14,MDFI,GHR,FGF1,MAPKAPK3,AVPI1,CXCR4,PKN1,IL1B,MAP2K2,MAP3K10,DUSP9,PRKAA1,IRAK2,MDFIC,MAP3K7,DBNL,DAB2IP,TLR4,RIPK1,ARRB1,MAP2K5,DUSP5,FGF2,MAPK8IP3,PDE6H,DUSP6,SOD1,MAP3K6,MLK4,RPS27A,GRM1,KIT,TAB3,SHC1,PEA15,MAPKAPK2,DUSP7,SYK,F…
1.76e-12	72	5346	54	0.01	0.75	GO:0043407	BP	29	negative regulation of MAP kinase activity	7	signaling - MAPK	SERPINB3,TP73,GSTP1,DNAJA1,IRAK3,PPP2R1A,CAV1,CDK5RAP3,DUSP3,HIPK3,DUSP16,PTPN6,STK38,DUSP22,HMGCR,PPP2CA,RGS2,DUSP1,DUSP4,MAPK8IP1,LAX1,IL1B,APOE,DUSP9,INPP5K,PTPN22,SPRY2,DAB2IP,SORL1,DUSP5,RGS3,DUSP6,CBLC,DUSP10,PTPRJ,PDCD4,UCHL1,DUSP19,PRKCD,DUSP7,SPRED1,SMPD1,MAPK7,RGS14,GPS1,GBA,DUSP8,SPRY4,PTPN1,NF1,ZNF675,SPRED2,NUP62,LYN
2.38e-11	50	5346	41	0.008	0.82	GO:0000186	BP	29	activation of MAPKK activity	9	signaling - MAPK	MAP3K14,MAP3K9,EIF2AK2,MAP3K13,PSEN1,MAP3K4,ZAK,MAP3K1,JAK2,GADD45B,CRKL,TGFBR1,RAPGEF1,MAP3K8,GNAI2,RAP1A,PLCG1,MAP3K10,RAF1,NGF,KIDINS220,MAP3K7,FGF2,MAP3K12,MAP3K6,MLK4,EGFR,TAOK2,GRM1,TNIK,FRS2,CRK,ADAM9,MOS,MAP3K11,F2R,LRRK2,MAP3K5,NTRK1,MAP3K3,ERCC6
9.36e-08	42	5346	33	0.006	0.786	GO:0032873	BP	29	negative regulation of stress-activated MAPK cascade	7	signaling - MAPK	PAFAH1B1,ZMYND11,SERPINB3,DLG1,ITCH,TP73,GSTP1,MECOM,DNAJA1,IGBP1,EZR,DUSP3,HIPK3,FOXM1,HSPH1,MAPK8IP1,MEN1,PTPN22,TAOK3,MYC,NCOR1,AKT1,DUSP10,PDCD4,FOXO1,PINK1,DUSP19,F2RL1,PBK,HDAC3,PER1,PARK2,ZNF675
0.00059	29	5346	22	0.004	0.759	GO:0038066	BP	29	p38MAPK cascade	8	signaling - MAPK	DLG1,PHLPP1,OPRK1,MAP3K4,EZR,GADD45B,SASH1,MAPK14,VEGFA,GADD45A,HSPH1,PRMT1,GADD45G,PTPN22,DAB2IP,MAPKAPK2,ZC3H12A,LGALS9,NR2C2,PER1,MAP3K5,MAP3K3
0.0106	26	5346	19	0.004	0.731	GO:0000188	BP	29	inactivation of MAPK activity	8	signaling - MAPK	PPP2R1A,CAV1,DUSP3,DUSP16,DUSP22,PPP2CA,DUSP1,DUSP4,LAX1,DUSP9,DUSP5,RGS3,DUSP6,DUSP10,DUSP7,SPRED1,GPS1,DUSP8,SPRED2
0.011	10	5346	10	0.002	1	GO:0000185	BP	29	activation of MAPKKK activity	9	signaling - MAPK	MAP4K3,GADD45B,TAB1,MAP4K1,GADD45A,GADD45G,TRAF7,DAB2IP,MAP4K2,TNF
0.0272	25	5346	18	0.003	0.72	GO:1900744	BP	29	regulation of p38MAPK cascade	8	signaling - MAPK	DLG1,PHLPP1,OPRK1,MAP3K4,EZR,GADD45B,SASH1,VEGFA,GADD45A,HSPH1,PRMT1,GADD45G,PTPN22,DAB2IP,ZC3H12A,PER1,MAP3K5,MAP3K3
2.27e-15	117	5346	80	0.015	0.684	GO:0002224	BP	29	toll-like receptor signaling pathway	9	signaling - toll-like	SARM1,BTK,LTF,NR1H4,BIRC3,NR1H3,TAB2,CASP8,UBE2D1,PIK3C3,IRAK3,ESR1,TYRO3,MAP3K1,TAB1,LGMN,NFKBIA,RIPK2,IKBKB,CAV1,UBE2D3,UNC93B1,BIRC2,MAPKAPK3,TNFAIP3,IRF1,NR1D1,IRF3,TICAM1,TRAF3,UBE2D2,IRAK2,PTPN22,UBQLN1,CD36,MAP3K7,TANK,DAB2IP,TLR4,IRF4,RIPK1,FLOT1,TLR2,PDPK1,ARRB2,BCL10,RPS27A,HSPD1,TNIP1,TIRAP,PIK3AP1,TAB3,ITGB2,GFI1,MAPKAPK2,F2RL1,TLR3,CTSB,HSP90B1,FADD,TNIP2,ITGAM,PRKCE,MYD88,TRAF6,RPS6…
9.01e-06	31	5346	25	0.005	0.806	GO:0002756	BP	29	MyD88-independent toll-like receptor signaling pathway	10	signaling - toll-like	SARM1,BIRC3,CASP8,UBE2D1,IKBKB,UBE2D3,BIRC2,IRF3,TICAM1,TRAF3,UBE2D2,TANK,TLR4,RIPK1,RPS27A,TLR3,FADD,PRKCE,TRAF6,TBK1,IRF7,CHUK,TICAM2,IKBKE,IKBKG
5.79e-05	27	5346	22	0.004	0.815	GO:0035666	BP	29	TRIF-dependent toll-like receptor signaling pathway	11	signaling - toll-like	BIRC3,CASP8,UBE2D1,IKBKB,UBE2D3,BIRC2,IRF3,TICAM1,TRAF3,UBE2D2,TANK,TLR4,RIPK1,RPS27A,TLR3,FADD,TBK1,IRF7,CHUK,TICAM2,IKBKE,IKBKG
1.34e-05	49	5346	34	0.006	0.694	GO:0034121	BP	29	regulation of toll-like receptor signaling pathway	10	signaling - toll-like	SARM1,LTF,BIRC3,NR1H3,IRAK3,ESR1,TYRO3,CAV1,BIRC2,TNFAIP3,IRF1,NR1D1,TICAM1,PTPN22,UBQLN1,DAB2IP,TLR4,IRF4,FLOT1,TLR2,PDPK1,ARRB2,TIRAP,PIK3AP1,GFI1,F2RL1,TLR3,IRF7,HMGB1,PELI1,NFKBIL1,TLR9,TICAM2,LYN
PD - transport
p-value	T	Q	Q&T	Q&T/Q	Q&T/T	term ID	t type	t group	t name	t depth	Semantic Class	Proteins
5.91e-98	1536	5346	825	0.154	0.537	GO:0046907	BP	29	intracellular transport	4	transport - intracellular	FGR,UPF1,AP2B1,PAFAH1B1,TRAPPC6A,PKD1,RPS20,BTK,AKAP8L,RABGAP1,BID,WWTR1,SNAI2,CD74,TOMM34,SEC63,KPNA6,MIPEP,SNX1,ANK1,NUP160,GAB2,CUL3,CDH1,ZFYVE16,AP2S1,TPR,DTNBP1,GOPC,VPS13D,VAMP3,FAM160A2,HERPUD1,HOMER3,TRAPPC3,KIF1B,TBC1D22A,SYNE2,NOP58,SEC61A1,PPP1R12A,APPBP2,RPL18,U2AF2,NGFR,TNPO3,DDX20,AP3D1,IPO5,TBC1D22B,TBC1D1,SP100,TRAM1,RHOA,PRKCZ,TBC1D25,ERLEC1,NUP133,VPS35,BCL3,NEDD4,UFD1L,LRP6,CLT…
1.73e-72	1794	5346	868	0.162	0.484	GO:0015031	BP	29	protein transport	5	transport - intracellular	FGR,CFTR,BAD,ARHGAP33,CALCR,SLC25A5,LAMP2,AP2B1,PAFAH1B1,NOS2,PKD1,RPS20,VTA1,APBA3,RABGAP1,NR1H4,MVP,BID,ISL1,WWTR1,SNAI2,CD74,NLRP2,NR1H3,TOMM34,SEC63,KPNA6,MIPEP,SNX1,ANK1,RABEP1,NUP160,APBA2,GABARAPL2,CDH1,ZFYVE16,AP2S1,LCP2,TPR,GOPC,VPS13D,VAMP3,TNFRSF9,FOXP3,ARHGEF5,FAM160A2,HERPUD1,HOMER3,USE1,TBC1D22A,NOP58,TRAF3IP2,GDI2,SEC61A1,APPBP2,RPL18,U2AF2,NGFR,TNPO3,AP3D1,IPO5,TBC1D22B,SEC61A2,TB…
4.95e-66	1002	5346	548	0.103	0.547	GO:0006886	BP	29	intracellular protein transport	5	transport - intracellular	AP2B1,PKD1,RPS20,RABGAP1,BID,WWTR1,SNAI2,CD74,TOMM34,SEC63,KPNA6,MIPEP,SNX1,ANK1,CDH1,ZFYVE16,AP2S1,TPR,VPS13D,HERPUD1,HOMER3,TBC1D22A,NOP58,SEC61A1,APPBP2,RPL18,U2AF2,NGFR,TNPO3,AP3D1,IPO5,TBC1D22B,TBC1D1,SP100,TRAM1,RHOA,TBC1D25,ERLEC1,NUP133,VPS35,BCL3,NEDD4,UFD1L,CLTCL1,CSNK2A2,CDC42,RPL31,SEL1L,PRKACA,SREBF1,FBXW11,DERL2,PTGS2,NSF,SRI,RAB7A,PCM1,SAR1A,RAPGEF3,RIMS1,KEAP1,HSP90AA1,FYB,STRADB,…
5.33e-53	672	5346	387	0.072	0.576	GO:0006605	BP	29	protein targeting	6	transport - intracellular	PKD1,RPS20,BID,WWTR1,SNAI2,TOMM34,SEC63,KPNA6,MIPEP,ANK1,CDH1,ZFYVE16,TPR,VPS13D,HOMER3,NOP58,SEC61A1,RPL18,U2AF2,TNPO3,IPO5,TRAM1,RHOA,NUP133,BCL3,NEDD4,CSNK2A2,RPL31,SREBF1,FBXW11,PTGS2,SRI,RAB7A,KEAP1,HSP90AA1,FYB,GSK3B,TNPO1,CYLD,RPS5,WBP11,IPO11,ZFAND6,HUWE1,TRIP6,MAVS,RPL6,RPLP0,SIRT4,SLC9A1,RNF31,TGFB2,NUP50,NUP188,HSP90AB1,SIRT1,JAK2,SH3GLB1,PSMD8,TIMM13,RANBP1,MAPK1,MICALL1,FBXO7,RPL3,MI…
2.08e-38	454	5346	268	0.05	0.59	GO:0032386	BP	29	regulation of intracellular transport	5	transport - intracellular	FGR,PKD1,AKAP8L,WWTR1,SNAI2,GAB2,CDH1,TPR,PPP1R12A,U2AF2,IPO5,SP100,RHOA,ERLEC1,BCL3,NEDD4,CSNK2A2,CDC42,PRKACA,SREBF1,FBXW11,DERL2,PTGS2,SRI,PTPN23,STXBP2,PCM1,RAPGEF3,KEAP1,HSP90AA1,GSK3B,XPO1,CYLD,WBP11,HUWE1,TRIP6,MAVS,SIRT4,SLC9A1,RNF31,SCFD1,EZR,AAAS,HSP90AB1,SIRT1,JAK2,SH3GLB1,PSMD8,MAPK1,HMOX1,MIEF1,RANGAP1,PPM1A,NFKBIA,MYLK2,PSMD10,FMR1,EMD,MAPK3,AXIN1,UBR5,BNIP3L,PDCD5,AKT2,TGFB1,PIK3R2…
5.15e-36	722	5346	373	0.07	0.517	GO:0051223	BP	29	regulation of protein transport	6	transport - intracellular	FGR,CFTR,BAD,SLC25A5,NOS2,PKD1,NR1H4,ISL1,WWTR1,SNAI2,NLRP2,NR1H3,CDH1,TPR,GOPC,TNFRSF9,FOXP3,ARHGEF5,U2AF2,IPO5,SP100,RHOA,PRKCZ,ERLEC1,VPS35,BCL3,CSNK2A2,CDC42,MAP4K4,PRKACA,SREBF1,FBXW11,DERL2,LLGL2,PTGS2,TSG101,SRI,PIK3C3,PCM1,RAPGEF3,KEAP1,HSP90AA1,GSK3B,XPO1,CYLD,REST,WBP11,DNAJA1,HUWE1,TRIP6,ACHE,DNM1L,MAVS,SIRT4,ERP29,BIRC5,SLC9A1,RAB11FIP3,NLRP1,RNF31,SCFD1,EZR,TGFB2,HSP90AB1,SIRT1,JAK2,…
4.3e-31	361	5346	215	0.04	0.596	GO:0033157	BP	29	regulation of intracellular protein transport	6	transport - intracellular	PKD1,WWTR1,SNAI2,CDH1,TPR,U2AF2,IPO5,SP100,RHOA,ERLEC1,BCL3,CSNK2A2,CDC42,PRKACA,SREBF1,FBXW11,DERL2,PTGS2,SRI,PCM1,RAPGEF3,KEAP1,HSP90AA1,GSK3B,XPO1,CYLD,WBP11,HUWE1,TRIP6,MAVS,SIRT4,SLC9A1,RNF31,HSP90AB1,SIRT1,JAK2,SH3GLB1,PSMD8,MIEF1,RANGAP1,PPM1A,NFKBIA,PSMD10,EMD,AXIN1,UBR5,BNIP3L,PDCD5,AKT2,TGFB1,PIK3R2,GSK3A,GLI3,TGFBR1,DDX58,PPP3CB,RPL28,PBLD,CCL2,KAT2A,SLC9A3R1,UBE2D3,FBXW7,IL23A,C2CD5,M…
9.58e-28	310	5346	187	0.035	0.603	GO:0017038	BP	29	protein import	5	transport - intracellular	LAMP2,PKD1,WWTR1,SNAI2,KPNA6,CDH1,TPR,ARHGEF5,NOP58,TNPO3,IPO5,RHOA,NUP133,BCL3,FBXW11,PTGS2,SRI,KEAP1,HSP90AA1,FYB,GSK3B,TNPO1,CYLD,IPO11,TRIP6,MAVS,SLC9A1,TGFB2,NUP50,NUP188,HSP90AB1,SIRT1,JAK2,RANBP1,MAPK1,PPM1A,NFKBIA,RAE1,PSMD10,EMD,KPNA3,MAPK3,NUP93,AXIN1,TSC2,TRPS1,UBR5,PDCD5,TIMM50,TGFB1,JAK3,PIK3R2,GLI3,TGFBR1,SEC61B,DDX58,PPP3CB,PBLD,KPNB1,SLC9A3R1,HSPA8,NUP98,IL23A,NUP107,MAPK14,MDFI,T…
1.11e-22	766	5346	356	0.067	0.465	GO:0051270	BP	29	regulation of cellular component movement	4	transport - intracellular	FGR,TAC1,CCL26,PAX6,WAS,SNAI2,CD74,STRAP,MYOC,VCL,STAP1,FLT4,CTNNA1,HSPA5,HDAC9,BCAR1,SYNE2,SERPINB3,PKP2,CCAR1,PTPRU,HDAC7,CNN2,PKN2,ERBB3,MYLK,SLK,SP100,RHOA,ROCK1,HDAC4,IKBKAP,PFN2,CFAP20,ACTN1,PTGS2,CLASP1,SRI,PLD1,PTPN23,PAK3,FGFR1,FBLN1,CXCL2,GSTP1,HACE1,TRIP6,TBX5,IGBP1,ICAM1,CHRD,OSBPL8,LAMB1,RFFL,TGFB2,HDAC6,SEMA4G,DSP,JAK2,ABL1,MAPK1,SUN2,HMOX1,PDGFB,HIF1A,APEX1,MMP9,MYLK2,MAPRE1,SMAD7,…
6.98e-20	280	5346	160	0.03	0.571	GO:0032388	BP	29	positive regulation of intracellular transport	4	transport - intracellular	FGR,GAB2,CDH1,TPR,U2AF2,IPO5,RHOA,NEDD4,CSNK2A2,CDC42,PRKACA,PTGS2,PTPN23,PCM1,RAPGEF3,HSP90AA1,GSK3B,WBP11,HUWE1,TRIP6,MAVS,SLC9A1,RNF31,EZR,HSP90AB1,JAK2,SH3GLB1,PSMD8,MIEF1,PPM1A,FMR1,EMD,UBR5,PDCD5,AKT2,TGFB1,PIK3R2,GSK3A,GLI3,TGFBR1,DDX58,PPP3CB,RPL28,CCL2,KAT2A,UBE2D3,FBXW7,IL23A,C2CD5,MAPK14,IL12B,IL4,ECT2,SNX4,ZAP70,HTRA2,SCP2,RHOU,ZBTB17,RAB29,VAMP8,KHDRBS1,IL1B,MED1,TNFSF14,RBCK1,RAC2,S…
4.42e-19	445	5346	225	0.042	0.506	GO:0051222	BP	29	positive regulation of protein transport	4	transport - intracellular	FGR,CFTR,BAD,NR1H4,ISL1,NLRP2,CDH1,TPR,ARHGEF5,U2AF2,IPO5,RHOA,PRKCZ,VPS35,CSNK2A2,CDC42,PRKACA,PTGS2,TSG101,SRI,PCM1,RAPGEF3,HSP90AA1,GSK3B,WBP11,HUWE1,TRIP6,ACHE,DNM1L,MAVS,SLC9A1,NLRP1,RNF31,EZR,TGFB2,HSP90AB1,JAK2,ABL1,SH3GLB1,PSMD8,XBP1,MIEF1,PPM1A,HIF1A,PCK2,EMD,SYTL4,RGCC,PYCARD,STX4,UBR5,KCNN4,PDCD5,AKT2,TGFB1,CARD8,PIK3R2,GSK3A,GLI3,TGFBR1,DDX58,GATA3,PPP3CB,RPL28,CCL2,KAT2A,UBE2D3,IL2,F…
9.98e-17	162	5346	103	0.019	0.636	GO:0050657	BP	29	nucleic acid transport	7	transport - intracellular	UPF1,AKAP8L,MVP,NUP160,TPR,U2AF2,NUP133,CPSF1,C17ORF85,RBFOX1,XPO1,SEH1L,C14ORF166,KHSRP,NUP50,AAAS,NUP188,RANBP1,POLDIP3,THOC5,SRSF5,RAE1,FMR1,NUP93,SUPT6H,NUP98,MAGOHB,NUP107,SRSF9,SRSF3,QKI,NUP155,SRSF7,CPSF3,NUP43,ENY2,KHDRBS1,FYTTD1,HNRNPA2B1,DDX39A,SRSF6,XPO5,THOC2,SHFM1,XPO7,THOC6,NUP210,RAN,EIF5A,SRRM1,HNRNPA1,IGF2BP3,SRSF1,NCBP1,FLOT1,PNPT1,LRPPRC,G3BP2,NUPL1,HNRNPA1L2,EIF4A3,POLR2D,FIP1…
9.98e-17	162	5346	103	0.019	0.636	GO:0050658	BP	29	RNA transport	6	transport - intracellular	UPF1,AKAP8L,MVP,NUP160,TPR,U2AF2,NUP133,CPSF1,C17ORF85,RBFOX1,XPO1,SEH1L,C14ORF166,KHSRP,NUP50,AAAS,NUP188,RANBP1,POLDIP3,THOC5,SRSF5,RAE1,FMR1,NUP93,SUPT6H,NUP98,MAGOHB,NUP107,SRSF9,SRSF3,QKI,NUP155,SRSF7,CPSF3,NUP43,ENY2,KHDRBS1,FYTTD1,HNRNPA2B1,DDX39A,SRSF6,XPO5,THOC2,SHFM1,XPO7,THOC6,NUP210,RAN,EIF5A,SRRM1,HNRNPA1,IGF2BP3,SRSF1,NCBP1,FLOT1,PNPT1,LRPPRC,G3BP2,NUPL1,HNRNPA1L2,EIF4A3,POLR2D,FIP1…
2.92e-16	249	5346	140	0.026	0.562	GO:0090316	BP	29	positive regulation of intracellular protein transport	4	transport - intracellular	CDH1,TPR,U2AF2,IPO5,RHOA,CSNK2A2,CDC42,PRKACA,PTGS2,PCM1,RAPGEF3,HSP90AA1,GSK3B,WBP11,HUWE1,TRIP6,MAVS,SLC9A1,RNF31,HSP90AB1,JAK2,SH3GLB1,PSMD8,MIEF1,PPM1A,EMD,UBR5,PDCD5,AKT2,TGFB1,PIK3R2,GSK3A,GLI3,TGFBR1,DDX58,PPP3CB,RPL28,CCL2,KAT2A,UBE2D3,FBXW7,IL23A,C2CD5,MAPK14,IL12B,ECT2,HTRA2,RHOU,ZBTB17,RAB29,IL1B,MED1,TNFSF14,RBCK1,RAC2,SMO,TRIM28,KIF3A,XPO4,CAMK1,EDEM1,PTPN22,LACRT,MDM2,IL6,ACTL6A,TLR…
8.03e-14	189	5346	110	0.021	0.582	GO:0051224	BP	29	negative regulation of protein transport	4	transport - intracellular	PKD1,NR1H4,WWTR1,SNAI2,NR1H3,GOPC,TNFRSF9,FOXP3,SP100,ERLEC1,MAP4K4,SREBF1,FBXW11,DERL2,SRI,KEAP1,GSK3B,CYLD,REST,TRIP6,SIRT4,ERP29,RAB11FIP3,EZR,RANGAP1,PPM1A,NFKBIA,PSMD10,EMD,SYTL4,NDFIP2,RGCC,CSK,PBLD,SLC9A3R1,PSMD9,OPRM1,SNX3,MDFI,HMGCR,APC2,FN1,PARK7,HDAC1,APOA1,MXI1,ENY2,LYPLA1,SOX4,IL1B,TNFSF14,THRA,DYRK2,NDFIP1,INPP5K,SYT11,PTPN22,ANXA1,CD36,MDFIC,OS9,RAB11FIP5,IL6,TXN,DAB2IP,PPM1B,BARD1…
1.33e-13	403	5346	195	0.036	0.484	GO:0051272	BP	29	positive regulation of cellular component movement	4	transport - intracellular	FGR,TAC1,CCL26,SNAI2,CD74,MYOC,FLT4,HSPA5,HDAC9,BCAR1,SYNE2,SERPINB3,CCAR1,HDAC7,MYLK,HDAC4,IKBKAP,CFAP20,PTGS2,CLASP1,PAK3,FGFR1,CXCL2,TRIP6,ICAM1,LAMB1,TGFB2,HDAC6,SEMA4G,JAK2,MAPK1,SUN2,PDGFB,HIF1A,MMP9,MAPRE1,ARHGEF7,FLT1,CORO1A,PYCARD,STX4,RAB11A,AKT2,TGFB1,RPS19,MEGF8,CBLL1,MET,HSPB1,SERPINE1,TGFBR1,CREB3,GATA3,CXCL12,RPS6KB1,PFN1,C1QBP,CCL2,COL1A1,SMURF2,RAPGEF2,IL23A,TRPV4,SASH1,PTP4A1,VE…
9.47e-13	110	5346	73	0.014	0.664	GO:0032387	BP	29	negative regulation of intracellular transport	4	transport - intracellular	PKD1,WWTR1,SNAI2,TPR,SP100,ERLEC1,FBXW11,DERL2,SRI,KEAP1,GSK3B,CYLD,TRIP6,SIRT4,HMOX1,RANGAP1,PPM1A,NFKBIA,PSMD10,EMD,PBLD,SLC9A3R1,CRYAB,SNX3,MDFI,APC2,PARK7,MXI1,SOX4,TNFSF14,THRA,DYRK2,BST2,MAP1B,INPP5K,CD36,MDFIC,OS9,TXN,DAB2IP,PPM1B,BARD1,G3BP2,CD27,NLRP12,NFKBIE,RABGEF1,BAG4,CABP1,DMTN,CRYAA,NLRP3,ZC3H12A,CDK5,MAPK7,AXIN2,PKIG,LGALS9,TBC1D10C,PARP10,YOD1,UBE2G2,FAF1,INSIG1,MAPT,LRRK2,LITAF,…
1.98e-12	88	5346	62	0.012	0.705	GO:0090317	BP	29	negative regulation of intracellular protein transport	4	transport - intracellular	PKD1,WWTR1,SNAI2,SP100,ERLEC1,FBXW11,DERL2,SRI,KEAP1,GSK3B,CYLD,TRIP6,SIRT4,RANGAP1,PPM1A,NFKBIA,PSMD10,EMD,PBLD,SLC9A3R1,MDFI,APC2,PARK7,MXI1,SOX4,TNFSF14,THRA,DYRK2,INPP5K,CD36,MDFIC,OS9,TXN,DAB2IP,PPM1B,BARD1,G3BP2,CD27,NLRP12,NFKBIE,BAG4,CABP1,DMTN,NLRP3,ZC3H12A,CDK5,MAPK7,AXIN2,PKIG,TBC1D10C,PARP10,YOD1,UBE2G2,FAF1,LRRK2,LITAF,NF1,SVIP,MTOR,UBE2J1,NFKBIL1,USP17L2
4.72e-07	464	5346	197	0.037	0.425	GO:0009306	BP	29	protein secretion	5	transport - intracellular	FGR,CFTR,BAD,SLC25A5,PAFAH1B1,NOS2,NR1H4,ISL1,NLRP2,NR1H3,LCP2,TNFRSF9,FOXP3,TRAF3IP2,PRKCZ,VPS35,MAP4K4,SREBF1,LLGL2,SRI,PIK3C3,RAPGEF3,REST,ACHE,DNM1L,SIRT4,ERP29,BIRC5,RAB11FIP3,NLRC4,NLRP1,EZR,TGFB2,JAK2,ABL1,XBP1,HIF1A,PCK2,CD40,HNF4A,CDK16,CD40LG,SYTL4,TNFSF13B,RGCC,PYCARD,STX4,BLOC1S6,KCNN4,TGFB1,CARD8,STX1A,GATA3,RAB11FIP2,PPP3CB,IL2,CPT1A,PSMD9,TRPV4,PPARD,OPRM1,MAPK14,GLP1R,HMGCR,STEAP3…
6.48e-05	99	5346	55	0.01	0.556	GO:0010970	BP	29	transport along microtubule	6	transport - intracellular	PAFAH1B1,DTNBP1,KIF1B,AP3D1,PRKCZ,CDC42,NDE1,PCM1,HIF1A,KIF3B,AP3B2,BLOC1S6,KLC3,APBA1,ARHGAP21,IFT20,ICK,IFT57,UXT,RHOT1,KIF1A,MAP1S,KIF3A,MAP1B,AP3B1,BLOC1S1,KIF23,LRPPRC,RHOT2,CEP131,SOD1,APP,SNAPIN,BICD1,UCHL1,DYNC1I1,WDR43,FYCO1,NDEL1,KIF5B,RASGRP1,HAP1,RAB6A,COPG1,BICD2,MAPT,DYNC2H1,BLOC1S5,BLOC1S3,BLOC1S2,HTT,OPA1,TRAF3IP1,DCTN1,NEFL
0.000825	125	5346	63	0.012	0.504	GO:0016482	BP	29	cytosolic transport	5	transport - intracellular	SNX1,VAMP3,FAM160A2,VPS35,CLTCL1,RNF126,WIPI1,RAB7A,PTPN23,KLHL20,PIK3C3,ERC1,EPS15,EZR,HOOK2,MAPK1,EEA1,CORO1A,MAPK3,TBC1D17,GBF1,GOSR2,GOSR1,VPS29,SNX3,RAB29,RAB14,ARL1,VPS26A,STX16,MAP2K2,SNX6,TBC1D5,HOOK1,GCC2,SORL1,RDX,ACTR2,CLTC,MSN,RAB41,DAB2,SNF8,VPS11,STX5,LMTK2,AP1G1,AKTIP,HOOK3,MAP2K1,FAM21C,TBC1D10C,RAB6A,MYO1D,WASH1,ANKFY1,SRSF10,AP2A1,SRC,TRIM27,DCTN1,SNX2,CORO7
0.00568	65	5346	37	0.007	0.569	GO:1902583	BP	29	multi-organism intracellular transport	5	transport - intracellular	NUP160,TPR,NUP133,TSG101,XPO1,SEH1L,NUP50,AAAS,NUP188,THOC5,RAE1,FMR1,KPNA3,NUP93,KPNB1,NUP98,NUP107,NUP155,KPNA1,NUP43,THOC2,BST2,THOC6,NUP210,RAN,DERL1,NUPL1,RPS27A,NMT2,RANBP2,NUP205,VPS28,KPNA2,IFIT1,KPNA4,DDX39B,NUP62
0.00744	244	5346	104	0.019	0.426	GO:0051271	BP	29	negative regulation of cellular component movement	4	transport - intracellular	WAS,STRAP,VCL,STAP1,CTNNA1,PKP2,PTPRU,CNN2,SP100,RHOA,PFN2,ACTN1,CLASP1,PTPN23,FBLN1,GSTP1,TBX5,CHRD,OSBPL8,SEMA4G,HMOX1,APEX1,SMAD7,STK24,RGCC,TGFB1,HAS1,PTN,WASL,SERPINE1,ENG,GATA3,CXCL12,GTPBP4,PBLD,CCL2,HDAC5,SLC9A3R1,PPARGC1A,CORO1C,CDKN1B,PPARD,SRF,IL4,PDCD10,NFE2L2,ARAP3,LRP1,PIN1,APOE,BST2,ACTN4,STARD13,NKX2-1,KLF4,DAB2IP,MAP2K5,FGF2,FAM60A,ACVRL1,ARHGDIA,CERS2,ADAM15,PTPRG,PHLDB2,IGFBP3,…
9.06e-55	449	5346	292	0.055	0.65	GO:0051169	BP	29	nuclear transport	5	transport - nuclear	UPF1,PKD1,AKAP8L,WWTR1,SNAI2,KPNA6,NUP160,CDH1,TPR,NOP58,PPP1R12A,U2AF2,TNPO3,DDX20,IPO5,SP100,RHOA,NUP133,BCL3,NEDD4,CPSF1,PRKACA,FBXW11,PTGS2,SRI,RAPGEF3,KEAP1,HSP90AA1,FYB,STRADB,GEMIN5,GSK3B,XPO1,TNPO1,CYLD,SEH1L,IPO11,TRIP6,MAVS,SLC9A1,GEMIN2,TGFB2,NUP50,AAAS,NUP188,HSP90AB1,SIRT1,JAK2,RANBP1,SNRPD3,MAPK1,POLDIP3,THOC5,RANGAP1,PPM1A,SRSF5,NFKBIA,RAE1,PSMD10,EMD,KPNA3,MAPK3,NUP93,AXIN1,TSC2,T…
1.47e-54	441	5346	288	0.054	0.653	GO:0006913	BP	29	nucleocytoplasmic transport	6	transport - nuclear	UPF1,PKD1,AKAP8L,WWTR1,SNAI2,KPNA6,NUP160,CDH1,TPR,NOP58,PPP1R12A,U2AF2,TNPO3,DDX20,IPO5,SP100,RHOA,NUP133,BCL3,NEDD4,CPSF1,PRKACA,FBXW11,PTGS2,SRI,RAPGEF3,KEAP1,HSP90AA1,FYB,STRADB,GEMIN5,GSK3B,XPO1,TNPO1,CYLD,SEH1L,IPO11,TRIP6,MAVS,SLC9A1,GEMIN2,TGFB2,NUP50,AAAS,NUP188,HSP90AB1,SIRT1,JAK2,RANBP1,SNRPD3,MAPK1,POLDIP3,THOC5,RANGAP1,PPM1A,SRSF5,NFKBIA,RAE1,PSMD10,EMD,KPNA3,MAPK3,NUP93,AXIN1,TSC2,T…
1.72e-34	282	5346	185	0.035	0.656	GO:0051170	BP	29	nuclear import	7	transport - nuclear	PKD1,WWTR1,SNAI2,KPNA6,CDH1,TPR,NOP58,TNPO3,DDX20,IPO5,RHOA,NUP133,BCL3,FBXW11,PTGS2,SRI,KEAP1,HSP90AA1,FYB,GEMIN5,GSK3B,TNPO1,CYLD,IPO11,TRIP6,MAVS,SLC9A1,GEMIN2,TGFB2,NUP50,NUP188,HSP90AB1,SIRT1,JAK2,RANBP1,SNRPD3,MAPK1,PPM1A,NFKBIA,RAE1,PSMD10,EMD,KPNA3,MAPK3,NUP93,AXIN1,TSC2,TRPS1,UBR5,TGFB1,JAK3,PIK3R2,GLI3,TGFBR1,SEC61B,DDX58,PPP3CB,PBLD,KPNB1,SLC9A3R1,NUP98,IL23A,NUP107,MAPK14,MDFI,TMCO6,I…
7.05e-26	206	5346	137	0.026	0.665	GO:0046822	BP	29	regulation of nucleocytoplasmic transport	6	transport - nuclear	PKD1,AKAP8L,WWTR1,SNAI2,CDH1,TPR,PPP1R12A,IPO5,SP100,RHOA,BCL3,NEDD4,PRKACA,FBXW11,PTGS2,SRI,RAPGEF3,KEAP1,HSP90AA1,GSK3B,XPO1,CYLD,TRIP6,MAVS,SLC9A1,AAAS,HSP90AB1,SIRT1,JAK2,RANGAP1,PPM1A,NFKBIA,PSMD10,EMD,AXIN1,UBR5,TGFB1,PIK3R2,GLI3,TGFBR1,DDX58,PPP3CB,PBLD,SLC9A3R1,SUPT6H,IL23A,MAPK14,MDFI,IL12B,ECT2,APC2,PARK7,PRDX1,MXI1,KHDRBS1,CDKN1A,SOX4,IL1B,MED1,TNFSF14,RBCK1,THRA,DYRK2,SMO,TRIM28,XPO4,…
7.63e-20	167	5346	110	0.021	0.659	GO:0042306	BP	29	regulation of protein import into nucleus	8	transport - nuclear	PKD1,WWTR1,SNAI2,CDH1,TPR,IPO5,RHOA,BCL3,FBXW11,PTGS2,SRI,KEAP1,HSP90AA1,GSK3B,CYLD,TRIP6,MAVS,SLC9A1,HSP90AB1,SIRT1,JAK2,PPM1A,NFKBIA,PSMD10,EMD,AXIN1,UBR5,TGFB1,PIK3R2,GLI3,TGFBR1,DDX58,PPP3CB,PBLD,SLC9A3R1,IL23A,MAPK14,MDFI,IL12B,ECT2,APC2,PRDX1,MXI1,CDKN1A,IL1B,MED1,TNFSF14,RBCK1,THRA,DYRK2,SMO,TRIM28,PTPN22,CD36,MDFIC,LACRT,IL6,TXN,DAB2IP,TLR4,TLR2,PPM1B,G3BP2,PPP3CA,CD27,NUPL1,NOL3,MBTPS1,S…
9.16e-19	177	5346	113	0.021	0.638	GO:0051168	BP	29	nuclear export	7	transport - nuclear	UPF1,PKD1,AKAP8L,NUP160,TPR,U2AF2,SP100,NUP133,CPSF1,PRKACA,RAPGEF3,STRADB,GSK3B,XPO1,SEH1L,NUP50,AAAS,NUP188,RANBP1,POLDIP3,THOC5,RANGAP1,PPM1A,SRSF5,RAE1,EMD,NUP93,TGFB1,LZTS2,SUPT6H,NUP98,DUSP16,NUP107,SRSF9,SRSF3,HSPA9,NUP155,RPS15,SRSF7,PARK7,CPSF3,NUP43,ENY2,KHDRBS1,FYTTD1,HNRNPA2B1,EGR2,DDX39A,SRSF6,CSE1L,XPO5,SOX4,ATXN1,IL1B,THOC2,SHFM1,XPO7,THOC6,NUP210,RAN,EIF5A,XPO4,SRRM1,CAMK1,HNRNPA1…
1.59e-16	92	5346	69	0.013	0.75	GO:0042991	BP	29	transcription factor import into nucleus	7	transport - nuclear	PKD1,CDH1,RHOA,BCL3,FBXW11,PTGS2,SRI,KEAP1,GSK3B,CYLD,IPO11,TRIP6,MAVS,SLC9A1,PPM1A,NFKBIA,PSMD10,PIK3R2,DDX58,PPP3CB,IL23A,MDFI,IL12B,PRDX1,MXI1,IL1B,TNFSF14,RBCK1,THRA,DYRK2,TRIM28,PTPN22,CD36,LACRT,TLR4,TLR2,PPM1B,G3BP2,PPP3CA,CD27,NOL3,MBTPS1,NLRP12,PIK3R1,NFKBIE,AKAP6,NLRP3,ZC3H12A,TLR3,SYK,MAPK7,GREM1,SMAD3,LGALS9,HDAC3,CCL19,TBC1D10C,SPHK1,DMAP1,TMEM173,FAF1,LITAF,NF1,FLNA,MTOR,NFKBIL1,PPP…
3.88e-16	89	5346	67	0.013	0.753	GO:0042990	BP	29	regulation of transcription factor import into nucleus	9	transport - nuclear	PKD1,CDH1,RHOA,BCL3,FBXW11,PTGS2,SRI,KEAP1,GSK3B,CYLD,TRIP6,MAVS,SLC9A1,PPM1A,NFKBIA,PSMD10,PIK3R2,DDX58,PPP3CB,IL23A,MDFI,IL12B,PRDX1,MXI1,IL1B,TNFSF14,RBCK1,THRA,DYRK2,TRIM28,PTPN22,CD36,LACRT,TLR4,TLR2,PPM1B,G3BP2,PPP3CA,CD27,NOL3,MBTPS1,NLRP12,PIK3R1,NFKBIE,AKAP6,NLRP3,ZC3H12A,TLR3,MAPK7,GREM1,SMAD3,LGALS9,HDAC3,CCL19,TBC1D10C,SPHK1,DMAP1,TMEM173,FAF1,LITAF,NF1,FLNA,MTOR,NFKBIL1,PPP3R1,TNF,TL…
1.58e-13	114	5346	76	0.014	0.667	GO:0046824	BP	29	positive regulation of nucleocytoplasmic transport	5	transport - nuclear	CDH1,TPR,IPO5,RHOA,NEDD4,PRKACA,PTGS2,RAPGEF3,HSP90AA1,GSK3B,TRIP6,MAVS,SLC9A1,HSP90AB1,JAK2,PPM1A,EMD,UBR5,TGFB1,PIK3R2,GLI3,TGFBR1,DDX58,PPP3CB,IL23A,MAPK14,IL12B,ECT2,KHDRBS1,IL1B,MED1,TNFSF14,RBCK1,SMO,TRIM28,XPO4,CAMK1,PTPN22,LACRT,MDM2,IL6,TLR4,ANP32B,TLR2,PPP3CA,CD27,TP53,SMAD4,NLRP12,PARP1,PIK3R1,EGFR,TCF7L2,AKAP6,DAB2,WNT3A,RBPMS,ZC3H12A,PRKCD,TLR3,GREM1,SMAD3,LGALS9,CDK1,HDAC3,CCL19,JUP…
2.45e-10	94	5346	62	0.012	0.66	GO:0042307	BP	29	positive regulation of protein import into nucleus	5	transport - nuclear	CDH1,TPR,IPO5,RHOA,PTGS2,HSP90AA1,TRIP6,MAVS,SLC9A1,HSP90AB1,JAK2,UBR5,TGFB1,PIK3R2,GLI3,TGFBR1,DDX58,PPP3CB,IL23A,MAPK14,IL12B,ECT2,IL1B,MED1,TNFSF14,RBCK1,SMO,TRIM28,PTPN22,LACRT,IL6,TLR4,TLR2,PPP3CA,CD27,SMAD4,NLRP12,PARP1,PIK3R1,EGFR,AKAP6,DAB2,WNT3A,RBPMS,ZC3H12A,PRKCD,TLR3,GREM1,SMAD3,LGALS9,CDK1,HDAC3,CCL19,JUP,SPHK1,DMAP1,ERBB4,TMEM173,FLNA,PPP3R1,TNF,TLR9
5.34e-10	70	5346	50	0.009	0.714	GO:0046823	BP	29	negative regulation of nucleocytoplasmic transport	5	transport - nuclear	PKD1,WWTR1,SNAI2,TPR,SP100,FBXW11,SRI,KEAP1,GSK3B,CYLD,TRIP6,RANGAP1,PPM1A,NFKBIA,PSMD10,EMD,PBLD,SLC9A3R1,MDFI,APC2,PARK7,MXI1,SOX4,TNFSF14,THRA,DYRK2,CD36,MDFIC,TXN,DAB2IP,PPM1B,BARD1,G3BP2,CD27,NLRP12,NFKBIE,CABP1,NLRP3,ZC3H12A,CDK5,MAPK7,AXIN2,PKIG,TBC1D10C,PARP10,FAF1,LITAF,NF1,MTOR,NFKBIL1
1.96e-09	117	5346	71	0.013	0.607	GO:0071426	BP	29	ribonucleoprotein complex export from nucleus	8	transport - nuclear	UPF1,AKAP8L,NUP160,TPR,U2AF2,NUP133,CPSF1,XPO1,SEH1L,NUP50,AAAS,NUP188,POLDIP3,THOC5,SRSF5,RAE1,NUP93,SUPT6H,NUP98,NUP107,SRSF9,SRSF3,NUP155,RPS15,SRSF7,CPSF3,NUP43,ENY2,FYTTD1,HNRNPA2B1,DDX39A,SRSF6,THOC2,SHFM1,THOC6,NUP210,RAN,EIF5A,SRRM1,SRSF1,NCBP1,NUPL1,EIF4A3,POLR2D,FIP1L1,EIF4E,UPF2,RANBP2,NUP205,SMG1,DDX19B,U2AF1,CHTOP,SRSF2,NXF1,MAGOH,NOL6,TSC1,CPSF2,RPSA,DDX19A,AGFG1,SETD2,SRSF10,DDX39B…
4.26e-08	104	5346	63	0.012	0.606	GO:0071427	BP	29	mRNA-containing ribonucleoprotein complex export from nucleus	9	transport - nuclear	UPF1,AKAP8L,NUP160,TPR,U2AF2,NUP133,CPSF1,SEH1L,NUP50,AAAS,NUP188,POLDIP3,THOC5,SRSF5,RAE1,NUP93,SUPT6H,NUP98,NUP107,SRSF9,SRSF3,NUP155,SRSF7,CPSF3,NUP43,ENY2,FYTTD1,HNRNPA2B1,DDX39A,SRSF6,THOC2,SHFM1,THOC6,NUP210,EIF5A,SRRM1,SRSF1,NCBP1,NUPL1,EIF4A3,POLR2D,FIP1L1,EIF4E,UPF2,RANBP2,NUP205,SMG1,DDX19B,U2AF1,CHTOP,SRSF2,NXF1,MAGOH,CPSF2,DDX19A,AGFG1,SETD2,SRSF10,DDX39B,SMG5,RNPS1,NUP62,RBM8A
4.89e-08	49	5346	37	0.007	0.755	GO:0042993	BP	29	positive regulation of transcription factor import into nucleus	6	transport - nuclear	CDH1,RHOA,PTGS2,TRIP6,MAVS,SLC9A1,PIK3R2,DDX58,PPP3CB,IL23A,IL12B,IL1B,TNFSF14,RBCK1,TRIM28,PTPN22,LACRT,TLR4,TLR2,PPP3CA,CD27,NLRP12,PIK3R1,AKAP6,TLR3,GREM1,SMAD3,LGALS9,HDAC3,CCL19,SPHK1,DMAP1,TMEM173,FLNA,PPP3R1,TNF,TLR9
3.05e-07	61	5346	42	0.008	0.689	GO:0042308	BP	29	negative regulation of protein import into nucleus	5	transport - nuclear	PKD1,WWTR1,SNAI2,FBXW11,SRI,KEAP1,GSK3B,CYLD,TRIP6,PPM1A,NFKBIA,PSMD10,EMD,PBLD,SLC9A3R1,MDFI,APC2,MXI1,TNFSF14,THRA,DYRK2,CD36,MDFIC,DAB2IP,PPM1B,G3BP2,CD27,NLRP12,NFKBIE,CABP1,NLRP3,ZC3H12A,MAPK7,AXIN2,PKIG,TBC1D10C,PARP10,FAF1,LITAF,NF1,MTOR,NFKBIL1
8.39e-07	44	5346	33	0.006	0.75	GO:0042348	BP	29	NF-kappaB import into nucleus	7	transport - nuclear	RHOA,BCL3,FBXW11,PTGS2,CYLD,TRIP6,PPM1A,NFKBIA,PSMD10,IL23A,IL12B,PRDX1,IL1B,TNFSF14,RBCK1,TLR4,TLR2,PPM1B,G3BP2,CD27,NOL3,NLRP12,NLRP3,ZC3H12A,TLR3,GREM1,LGALS9,CCL19,SPHK1,FAF1,LITAF,TNF,TLR9
8.39e-07	44	5346	33	0.006	0.75	GO:0042345	BP	29	regulation of NF-kappaB import into nucleus	7	transport - nuclear	RHOA,BCL3,FBXW11,PTGS2,CYLD,TRIP6,PPM1A,NFKBIA,PSMD10,IL23A,IL12B,PRDX1,IL1B,TNFSF14,RBCK1,TLR4,TLR2,PPM1B,G3BP2,CD27,NOL3,NLRP12,NLRP3,ZC3H12A,TLR3,GREM1,LGALS9,CCL19,SPHK1,FAF1,LITAF,TNF,TLR9
1.89e-06	39	5346	30	0.006	0.769	GO:0042992	BP	29	negative regulation of transcription factor import into nucleus	6	transport - nuclear	PKD1,FBXW11,SRI,KEAP1,GSK3B,CYLD,TRIP6,PPM1A,NFKBIA,PSMD10,MDFI,MXI1,TNFSF14,THRA,DYRK2,CD36,PPM1B,G3BP2,CD27,NLRP12,NFKBIE,NLRP3,ZC3H12A,MAPK7,TBC1D10C,FAF1,LITAF,NF1,MTOR,NFKBIL1
8.14e-05	31	5346	24	0.004	0.774	GO:0046825	BP	29	regulation of protein export from nucleus	7	transport - nuclear	TPR,SP100,PRKACA,RAPGEF3,GSK3B,XPO1,RANGAP1,PPM1A,EMD,PARK7,SOX4,IL1B,XPO4,CAMK1,MDM2,TXN,ANP32B,BARD1,TP53,TCF7L2,PTPN14,CDK5,SFN,PTPN11
0.00393	25	5346	19	0.004	0.76	GO:0042346	BP	29	positive regulation of NF-kappaB import into nucleus	7	transport - nuclear	RHOA,PTGS2,TRIP6,IL23A,IL12B,IL1B,TNFSF14,RBCK1,TLR4,TLR2,CD27,NLRP12,TLR3,GREM1,LGALS9,CCL19,SPHK1,TNF,TLR9
0.0149	15	5346	13	0.002	0.867	GO:1904872	BP	29	regulation of telomerase RNA localization to Cajal body	4	transport - nuclear	CCT4,TCP1,DKC1,CCT7,NHP2,CCT6A,CCT5,CCT8,CCT3,CCT2,RUVBL1,NOP10,RUVBL2
0.0149	15	5346	13	0.002	0.867	GO:1904874	BP	29	positive regulation of telomerase RNA localization to Cajal body	1	transport - nuclear	CCT4,TCP1,DKC1,CCT7,NHP2,CCT6A,CCT5,CCT8,CCT3,CCT2,RUVBL1,NOP10,RUVBL2
0.036	45	5346	27	0.005	0.6	GO:0000060	BP	29	protein import into nucleus, translocation	7	transport - nuclear	IPO5,BCL3,HSP90AA1,TNPO1,MAVS,HSP90AB1,SIRT1,JAK2,NFKBIA,UBR5,TGFB1,SEC61B,KPNB1,BCL6,CDKN1A,MED1,RAN,IL6,TXN,AKT1,CEP57,CDK1,PARP10,TMEM173,IPO4,PHB2,TNF
1.78e-08	268	5346	130	0.024	0.485	GO:0006839	BP	29	mitochondrial transport	5	mitochondria - transport	BAD,SLC25A13,SLC25A5,BID,TOMM34,MIPEP,BAK1,U2AF2,CASP8,CSNK2A2,CAMK2A,SREBF1,TP63,TP73,PSEN1,HSP90AA1,GSK3B,WBP11,HUWE1,BAX,PPP1R13B,DYNLL1,SIRT4,SLC9A1,MUL1,RNF31,SH3GLB1,PSMD8,TIMM13,FBXO7,GZMB,E2F1,GDAP1,BNIP3L,PDCD5,TIMM50,GSK3A,PRKAG2,MAPK8,MICU1,RPL28,PPIF,KAT2A,YWHAE,UBE2D3,FBXW7,CPT1A,AIP,ATP5B,HTRA2,ATF2,ATP5F1,RHOU,MFN2,ZBTB17,PPP3CC,MTERF4,RHOT1,YWHAH,RAC2,TOMM40,PRKAB2,YWHAQ,ATP5G2,NM…
0.0182	35	5346	23	0.004	0.657	GO:0051646	BP	29	mitochondrion localization	5	mitochondria - transport	KIF1B,MEF2A,MARK2,MUL1,HDAC6,HIF1A,KAT2A,MFN2,UXT,RHOT1,MAP1S,MAP1B,LRPPRC,RHOT2,FEZ1,UCHL1,ALB,ATCAY,MTM1,MAPT,LRRK2,OPA1,NEFL
PD - transcription
p-value	T	Q	Q&T	Q&T/Q	Q&T/T	term ID	t type	t group	t name	t depth	Semantic Class	Proteins
1.48e-112	3667	5346	1637	0.306	0.446	GO:0097659	BP	29	nucleic acid-templated transcription	8	transcription	NFYA,CFLAR,KDM1A,DVL2,POLR2J,MSL3,CREBBP,MYCBP2,MAP3K9,ETV1,PAF1,PAX6,TEAD3,E2F2,JARID2,CDK11A,PKD1,MED24,BAZ1B,BTK,HFE,SCMH1,HIVEP2,TCEB3,AKAP8L,PPP5C,BRCA1,LTF,NR1H4,PSMC4,RNF14,YAF2,ZMYND11,ISL1,WWTR1,SNAI2,MNAT1,SAMD4A,RUNX3,RNF10,RB1CC1,SNAPC1,STRAP,UBR2,HSF2,NR1H3,KPNA6,TBPL1,BCLAF1,IKZF2,ARID4A,PIAS1,MAP2K3,CUL3,ZZZ3,USP2,CDH1,ZFYVE16,MED17,HSPA5,POLR2B,TPR,HDAC9,PER3,NEDD4L,FOXP3,ARHGEF5,…
2.57e-111	3656	5346	1630	0.305	0.446	GO:0006351	BP	29	transcription, DNA-templated	9	transcription	NFYA,CFLAR,KDM1A,DVL2,POLR2J,MSL3,CREBBP,MYCBP2,MAP3K9,ETV1,PAF1,PAX6,TEAD3,E2F2,JARID2,CDK11A,PKD1,MED24,BAZ1B,BTK,HFE,SCMH1,HIVEP2,TCEB3,AKAP8L,PPP5C,BRCA1,LTF,NR1H4,PSMC4,RNF14,YAF2,ZMYND11,ISL1,WWTR1,SNAI2,MNAT1,SAMD4A,RUNX3,RNF10,RB1CC1,SNAPC1,STRAP,UBR2,HSF2,NR1H3,KPNA6,TBPL1,BCLAF1,IKZF2,ARID4A,PIAS1,MAP2K3,CUL3,ZZZ3,USP2,CDH1,ZFYVE16,MED17,HSPA5,POLR2B,TPR,HDAC9,PER3,NEDD4L,FOXP3,ARHGEF5,…
4.53e-105	3503	5346	1561	0.292	0.446	GO:1903506	BP	29	regulation of nucleic acid-templated transcription	8	transcription	NFYA,CFLAR,KDM1A,DVL2,MSL3,CREBBP,MYCBP2,MAP3K9,ETV1,PAF1,PAX6,TEAD3,E2F2,JARID2,CDK11A,PKD1,MED24,BAZ1B,BTK,HFE,SCMH1,HIVEP2,AKAP8L,BRCA1,LTF,NR1H4,PSMC4,RNF14,YAF2,ZMYND11,ISL1,WWTR1,SNAI2,MNAT1,SAMD4A,RUNX3,RNF10,RB1CC1,SNAPC1,STRAP,UBR2,HSF2,NR1H3,KPNA6,TBPL1,BCLAF1,IKZF2,ARID4A,PIAS1,MAP2K3,CUL3,ZZZ3,USP2,CDH1,ZFYVE16,MED17,HSPA5,TPR,HDAC9,PER3,NEDD4L,FOXP3,ARHGEF5,MAPK9,THRAP3,ARID4B,TAB2,E…
1.66e-103	3486	5346	1551	0.29	0.445	GO:0006355	BP	29	regulation of transcription, DNA-templated	9	transcription	NFYA,CFLAR,KDM1A,DVL2,MSL3,CREBBP,MYCBP2,MAP3K9,ETV1,PAF1,PAX6,TEAD3,E2F2,JARID2,CDK11A,PKD1,MED24,BAZ1B,BTK,HFE,SCMH1,HIVEP2,AKAP8L,BRCA1,LTF,NR1H4,PSMC4,RNF14,YAF2,ZMYND11,ISL1,WWTR1,SNAI2,MNAT1,SAMD4A,RUNX3,RNF10,RB1CC1,SNAPC1,STRAP,UBR2,HSF2,NR1H3,KPNA6,TBPL1,BCLAF1,IKZF2,ARID4A,PIAS1,MAP2K3,CUL3,ZZZ3,USP2,CDH1,ZFYVE16,MED17,HSPA5,TPR,HDAC9,PER3,NEDD4L,FOXP3,ARHGEF5,MAPK9,THRAP3,ARID4B,TAB2,E…
2.87e-90	1286	5346	710	0.133	0.552	GO:1903508	BP	29	positive regulation of nucleic acid-templated transcription	7	transcription	NFYA,KDM1A,DVL2,CREBBP,ETV1,PAF1,PAX6,TEAD3,PKD1,MED24,BAZ1B,AKAP8L,BRCA1,NR1H4,PSMC4,RNF14,YAF2,ISL1,WWTR1,MNAT1,RUNX3,RNF10,HSF2,NR1H3,KPNA6,BCLAF1,IKZF2,ARID4A,PIAS1,MAP2K3,CDH1,MED17,HSPA5,FOXP3,THRAP3,ARID4B,PPP1R12A,RNF4,CDON,TAF2,HIPK2,RFXANK,YBX1,SMARCD1,SPI1,FGFR2,ZFAT,SP100,TNFRSF1A,TP53BP1,HDAC4,MEF2A,TFE3,SIRT2,PPP2R5B,BCL3,RORA,LRP6,NCK2,TCF3,HLTF,SREBF1,FBXW11,TP63,KDM5A,PICALM,PAX2…
2.87e-90	1286	5346	710	0.133	0.552	GO:0045893	BP	29	positive regulation of transcription, DNA-templated	8	transcription	NFYA,KDM1A,DVL2,CREBBP,ETV1,PAF1,PAX6,TEAD3,PKD1,MED24,BAZ1B,AKAP8L,BRCA1,NR1H4,PSMC4,RNF14,YAF2,ISL1,WWTR1,MNAT1,RUNX3,RNF10,HSF2,NR1H3,KPNA6,BCLAF1,IKZF2,ARID4A,PIAS1,MAP2K3,CDH1,MED17,HSPA5,FOXP3,THRAP3,ARID4B,PPP1R12A,RNF4,CDON,TAF2,HIPK2,RFXANK,YBX1,SMARCD1,SPI1,FGFR2,ZFAT,SP100,TNFRSF1A,TP53BP1,HDAC4,MEF2A,TFE3,SIRT2,PPP2R5B,BCL3,RORA,LRP6,NCK2,TCF3,HLTF,SREBF1,FBXW11,TP63,KDM5A,PICALM,PAX2…
4.51e-73	1121	5346	610	0.114	0.544	GO:1903507	BP	29	negative regulation of nucleic acid-templated transcription	7	transcription	KDM1A,MSL3,CREBBP,PAF1,JARID2,SCMH1,BRCA1,NR1H4,YAF2,ZMYND11,ISL1,WWTR1,SNAI2,RUNX3,STRAP,UBR2,NR1H3,BCLAF1,ARID4A,PIAS1,CUL3,USP2,TPR,HDAC9,PER3,NEDD4L,FOXP3,PRDM1,MTA3,MXD1,YBX3,CCAR1,HDAC7,HIPK2,DDX20,SPEN,YBX1,KDM4A,SPI1,FGFR2,SP100,HDAC4,MEF2A,SIRT2,BCL3,NEDD4,MNT,NCK2,LMCD1,TCF3,MBD3,SREBF1,UBE2D1,FBXW11,TP63,SMARCE1,KDM5A,EED,TSG101,ENO1,DLG1,PAX2,RARB,NFKB2,SIRT6,FGFR1,TP73,RUNX1T1,XRCC5,…
1.55e-72	1084	5346	594	0.111	0.548	GO:0045892	BP	29	negative regulation of transcription, DNA-templated	8	transcription	KDM1A,MSL3,CREBBP,PAF1,JARID2,SCMH1,BRCA1,NR1H4,YAF2,ZMYND11,ISL1,WWTR1,SNAI2,RUNX3,STRAP,UBR2,NR1H3,BCLAF1,ARID4A,PIAS1,CUL3,USP2,TPR,HDAC9,PER3,NEDD4L,FOXP3,PRDM1,MTA3,MXD1,YBX3,HDAC7,HIPK2,DDX20,SPEN,YBX1,KDM4A,SPI1,FGFR2,SP100,HDAC4,MEF2A,SIRT2,BCL3,NEDD4,MNT,NCK2,LMCD1,TCF3,MBD3,SREBF1,UBE2D1,FBXW11,TP63,SMARCE1,KDM5A,EED,TSG101,ENO1,DLG1,PAX2,RARB,NFKB2,SIRT6,FGFR1,TP73,RUNX1T1,XRCC5,CIC,SM…
2.32e-26	119	5346	94	0.018	0.79	GO:0006354	BP	29	DNA-templated transcription, elongation	8	transcription	POLR2J,PAF1,TCEB3,ZMYND11,MNAT1,POLR2B,CTDP1,TAF2,TAF11,POLR1A,IKBKAP,CCNT2,CCNK,SUPT16H,POLR2E,POLR2F,THOC5,HTATSF1,POLR2C,AXIN1,TAF1C,TCEB2,ERCC2,POLR2I,ELL,TWISTNB,TAF6,EZH2,UBTF,RECQL5,SUPT6H,GTF2H1,GTF2H3,RNF8,TBP,TAF1B,ELL2,ENY2,TAF12,POLR1B,GTF2F1,CCNT1,TAF4,ADRM1,CDK7,CDC73,CCNH,CDK9,NCBP1,POLR1E,RTF1,GTF2B,GTF2A2,TAF4B,BRD4,POLR2D,GTF2H2,TAF1,POLR2K,TAF5,SSRP1,POU4F1,GTF2E1,TCEB1,CCAR2,Z…
9.01e-06	31	5346	25	0.005	0.806	GO:2000142	BP	29	regulation of DNA-templated transcription, initiation	10	transcription	PSMC4,BCLAF1,RRN3,PSMC5,PSMC6,PSMC1,CAND1,ZNF451,SRF,CREB1,TWIST1,THRA,HNF1A,HEY2,IRF8,TAF1,PAXIP1,PSMC2,PSMC3,CTNNB1,JUN,CTNNBIP1,MITF,GTF2F2,HMGB1
8.93e-05	43	5346	30	0.006	0.698	GO:0032784	BP	29	regulation of DNA-templated transcription, elongation	10	transcription	PAF1,ZMYND11,SUPT16H,THOC5,HTATSF1,AXIN1,ELL,EZH2,RECQL5,SUPT6H,RNF8,GTF2F1,CDC73,RTF1,BRD4,POU4F1,TCEB1,CCAR2,ZNF326,RNF168,LEO1,TCEA2,TCEANC,NELFA,TCEA1,GTF2F2,NELFB,SUPT5H,DDX39B,ERCC6
0.0013	24	5346	19	0.004	0.792	GO:2000144	BP	29	positive regulation of DNA-templated transcription, initiation	5	transcription	PSMC4,BCLAF1,PSMC5,PSMC6,PSMC1,CAND1,SRF,CREB1,TWIST1,HNF1A,IRF8,TAF1,PAXIP1,PSMC2,PSMC3,CTNNB1,JUN,MITF,GTF2F2
0.0041	27	5346	20	0.004	0.741	GO:0009303	BP	29	rRNA transcription	11	transcription	GTF3C1,SMARCB1,PIH1D1,SPIN1,NPM3,H2AFY,NCL,GTF3C2,TAF1B,GTF3C3,GTF3C4,POLR1B,SMARCA4,NOL11,POLR1E,NIFK,DEDD,BRF1,SIRT7,MTOR
0.00981	22	5346	17	0.003	0.773	GO:0000470	BP	29	maturation of LSU-rRNA	11	transcription	LAS1L,RRP15,PES1,NHP2L1,GTPBP4,FTSJ3,WDR12,NHP2,RPL7L1,RPL7A,NOL9,NSA2,MRPL1,RSL1D1,RPF2,RPL10A,EIF6
2.76e-117	1956	5346	1028	0.192	0.526	GO:0006366	BP	29	transcription from RNA polymerase II promoter	10	transcription - pol II promoter	NFYA,KDM1A,DVL2,POLR2J,CREBBP,ETV1,PAF1,PAX6,TEAD3,E2F2,JARID2,PKD1,MED24,HFE,HIVEP2,TCEB3,AKAP8L,BRCA1,NR1H4,PSMC4,RNF14,ZMYND11,ISL1,WWTR1,SNAI2,MNAT1,RUNX3,RNF10,SNAPC1,STRAP,HSF2,NR1H3,KPNA6,TBPL1,IKZF2,ARID4A,PIAS1,CUL3,USP2,ZFYVE16,MED17,HSPA5,POLR2B,TPR,HDAC9,PER3,NEDD4L,FOXP3,THRAP3,ARID4B,PRDM1,PPP1R12A,MXD1,CTDP1,YBX3,HDAC7,U2AF2,RNF4,CDON,TAF2,HIPK2,RFXANK,DDX20,TAF11,ZNF76,SPEN,CDK13,…
1.86e-98	1761	5346	914	0.171	0.519	GO:0006357	BP	29	regulation of transcription from RNA polymerase II promoter	10	transcription - pol II promoter	KDM1A,CREBBP,ETV1,PAF1,PAX6,TEAD3,JARID2,PKD1,MED24,HFE,AKAP8L,BRCA1,NR1H4,PSMC4,RNF14,ZMYND11,ISL1,WWTR1,SNAI2,MNAT1,RUNX3,RNF10,STRAP,HSF2,NR1H3,KPNA6,IKZF2,ARID4A,PIAS1,CUL3,USP2,ZFYVE16,MED17,HSPA5,TPR,HDAC9,PER3,NEDD4L,FOXP3,THRAP3,ARID4B,PRDM1,PPP1R12A,MXD1,CTDP1,YBX3,HDAC7,RNF4,CDON,TAF2,HIPK2,RFXANK,DDX20,ZNF76,SPEN,CDK13,YBX1,SMARCD1,SPI1,FGFR2,ZFAT,SP100,TNFRSF1A,TP53BP1,HDAC4,MEF2A,TFE…
2.89e-64	981	5346	536	0.1	0.546	GO:0045944	BP	29	positive regulation of transcription from RNA polymerase II promoter	9	transcription - pol II promoter	KDM1A,ETV1,PAF1,PAX6,TEAD3,PKD1,AKAP8L,BRCA1,NR1H4,PSMC4,ISL1,WWTR1,MNAT1,RNF10,HSF2,NR1H3,KPNA6,IKZF2,ARID4A,MED17,HSPA5,FOXP3,THRAP3,ARID4B,PPP1R12A,RNF4,CDON,TAF2,HIPK2,RFXANK,YBX1,SPI1,FGFR2,ZFAT,TNFRSF1A,TP53BP1,HDAC4,MEF2A,TFE3,SIRT2,PPP2R5B,BCL3,RORA,LRP6,NCK2,TCF3,HLTF,SREBF1,TP63,PAX2,RARB,NFKB2,JADE1,PIAS2,MLLT10,TP73,SENP1,SMARCA2,RBL1,PGR,CCNT2,NFE2L1,GSK3B,NUFIP1,NCOA1,ATRX,PSMC5,C14…
7.17e-61	719	5346	421	0.079	0.586	GO:0000122	BP	29	negative regulation of transcription from RNA polymerase II promoter	9	transcription - pol II promoter	KDM1A,CREBBP,PAF1,JARID2,NR1H4,ZMYND11,ISL1,WWTR1,SNAI2,RUNX3,STRAP,NR1H3,PIAS1,CUL3,USP2,TPR,HDAC9,PER3,NEDD4L,FOXP3,PRDM1,MXD1,YBX3,HDAC7,HIPK2,DDX20,SPEN,YBX1,SPI1,FGFR2,SP100,HDAC4,MEF2A,SIRT2,NEDD4,MNT,NCK2,LMCD1,TCF3,MBD3,SREBF1,UBE2D1,TP63,KDM5A,EED,ENO1,DLG1,RARB,NFKB2,FGFR1,TP73,CIC,SMARCA2,PSEN1,RBL1,TCF7,XPO1,REST,ATRX,PPP1R15A,TFAP2C,DNMT3B,KDM2B,IGBP1,ESR1,EZR,HIVEP1,SIRT1,CBX7,EP300…
1.21e-40	173	5346	138	0.026	0.798	GO:0006367	BP	29	transcription initiation from RNA polymerase II promoter	9	transcription - pol II promoter	POLR2J,CREBBP,TEAD3,E2F2,MED24,NR1H4,PSMC4,WWTR1,MNAT1,NR1H3,MED17,POLR2B,THRAP3,TAF2,TAF11,RORA,RARB,PGR,PSMC5,TBX5,ESR1,POLR2E,MED15,POLR2F,PSMC6,SNW1,PSMC1,HNF4A,POLR2C,MAZ,ERCC2,MED25,MED26,POLR2I,TAF6,MED13,MED31,PPARGC1A,GTF2H1,GTF2H3,VDR,CAND1,PPARD,ZNF451,CCNC,E2F3,MED23,TBP,SRF,NR3C1,KAT2B,NRBP1,NR5A2,CREB1,CTGF,TAF12,NR2C1,NR4A1,MED20,GTF2F1,MED1,THRA,NR1D1,TAF4,TRIM28,NR1H2,RARA,NR0B2,…
2.79e-23	92	5346	76	0.014	0.826	GO:0006368	BP	29	transcription elongation from RNA polymerase II promoter	9	transcription - pol II promoter	POLR2J,PAF1,TCEB3,ZMYND11,MNAT1,POLR2B,CTDP1,TAF2,TAF11,IKBKAP,CCNT2,CCNK,SUPT16H,POLR2E,POLR2F,POLR2C,AXIN1,TCEB2,ERCC2,POLR2I,ELL,TAF6,EZH2,RECQL5,SUPT6H,GTF2H1,GTF2H3,RNF8,TBP,ELL2,ENY2,TAF12,GTF2F1,CCNT1,TAF4,ADRM1,CDK7,CDC73,CCNH,CDK9,NCBP1,RTF1,GTF2B,GTF2A2,TAF4B,BRD4,POLR2D,GTF2H2,TAF1,POLR2K,TAF5,SSRP1,GTF2E1,TCEB1,ERCC3,POLR2H,RNF168,GTF2A1,TAF3,TAF10,LEO1,POLR2G,POLR2L,POLR2A,SETD2,NELF…
1.17e-13	55	5346	46	0.009	0.836	GO:0006360	BP	29	transcription from RNA polymerase I promoter	10	transcription - pol I promoter	MNAT1,POLR1A,RRN3,PPP1R15A,POLR2E,SMARCB1,POLR2F,MAPK3,TAF1C,PIH1D1,ERCC2,TWISTNB,TFAM,UBTF,GTF2H1,GTF2H3,TBP,H2AFY,NCL,TAF1B,HEATR1,POLR1B,MED1,SMARCA4,ATF4,NOL11,CDK7,CCNH,POLR1E,ERBB2,GTF2H2,POLR2K,POU4F1,DEDD,ERCC3,POLR2H,TAF1D,POLR1C,EIF2AK3,PHF8,POLR2L,FLNA,MTOR,GTF2H4,ERCC6,GTF2H5
6.04e-08	31	5346	27	0.005	0.871	GO:0006362	BP	29	transcription elongation from RNA polymerase I promoter	9	transcription - pol I promoter	MNAT1,POLR1A,POLR2E,POLR2F,TAF1C,ERCC2,TWISTNB,UBTF,GTF2H1,GTF2H3,TBP,TAF1B,POLR1B,CDK7,CCNH,POLR1E,GTF2H2,POLR2K,POU4F1,ERCC3,POLR2H,TAF1D,POLR1C,POLR2L,GTF2H4,ERCC6,GTF2H5
3.05e-07	61	5346	42	0.008	0.689	GO:0043618	BP	29	regulation of transcription from RNA polymerase II promoter in response to stress	11	transcription - pol II promoter	CREBBP,HSPA5,SIRT2,NEDD4,NCK2,UBE2D1,PPP1R15A,GCN1L1,HMOX1,RBX1,EP300,HIF1A,TCEB2,CUL2,UBE2D3,VEGFA,EPAS1,NFE2L2,ATF6,EGR1,ATF4,EGLN3,UBE2D2,VHL,EGLN1,TP53,ARNT,RPS27A,NOTCH1,CHEK1,TCEB1,NCK1,ATF3,HIF1AN,MAPK7,RBPJ,SIN3A,CEBPB,DDIT3,JUN,MUC1,EGLN2
1.11e-06	33	5346	27	0.005	0.818	GO:0006361	BP	29	transcription initiation from RNA polymerase I promoter	9	transcription - pol I promoter	MNAT1,POLR1A,RRN3,POLR2E,POLR2F,MAPK3,TAF1C,ERCC2,TWISTNB,UBTF,GTF2H1,GTF2H3,TBP,TAF1B,POLR1B,CDK7,CCNH,POLR1E,GTF2H2,POLR2K,ERCC3,POLR2H,TAF1D,POLR1C,POLR2L,GTF2H4,GTF2H5
9.01e-06	31	5346	25	0.005	0.806	GO:0006363	BP	29	termination of RNA polymerase I transcription	9	transcription - pol I promoter	MNAT1,POLR1A,POLR2E,POLR2F,TAF1C,ERCC2,TWISTNB,UBTF,GTF2H1,GTF2H3,TBP,TAF1B,POLR1B,CDK7,CCNH,POLR1E,GTF2H2,POLR2K,ERCC3,POLR2H,TAF1D,POLR1C,POLR2L,GTF2H4,GTF2H5
9.61e-06	24	5346	21	0.004	0.875	GO:0006356	BP	29	regulation of transcription from RNA polymerase I promoter	10	transcription - pol I promoter	PPP1R15A,SMARCB1,PIH1D1,TFAM,UBTF,H2AFY,NCL,HEATR1,MED1,SMARCA4,ATF4,NOL11,ERBB2,POLR2K,POU4F1,DEDD,EIF2AK3,PHF8,POLR2L,FLNA,MTOR
0.000157	61	5346	38	0.007	0.623	GO:0006369	BP	29	termination of RNA polymerase II transcription	9	transcription - pol II promoter	U2AF2,CPSF1,SNRPD3,POLDIP3,THOC5,SRSF5,CSTF1,CSTF2,MAZ,SRSF9,SRSF3,SRSF7,TTF2,CPSF3,DDX39A,SRSF6,THOC2,SNRPB,MED18,THOC6,SRRM1,SRSF1,NCBP1,SNRPF,EIF4A3,FIP1L1,CPSF7,U2AF1,CHTOP,SRSF2,MAGOH,CPSF2,NUDT21,CSTF3,SNRPE,DDX39B,RNPS1,RBM8A
0.000371	23	5346	19	0.004	0.826	GO:0060260	BP	29	regulation of transcription initiation from RNA polymerase II promoter	11	transcription - pol II promoter	PSMC4,PSMC5,PSMC6,PSMC1,CAND1,ZNF451,SRF,CREB1,THRA,HNF1A,HEY2,IRF8,TAF1,PAXIP1,PSMC2,PSMC3,CTNNBIP1,GTF2F2,HMGB1
0.0016	32	5346	23	0.004	0.719	GO:0061418	BP	29	regulation of transcription from RNA polymerase II promoter in response to hypoxia	12	transcription - pol II promoter	CREBBP,SIRT2,UBE2D1,RBX1,EP300,HIF1A,TCEB2,CUL2,UBE2D3,VEGFA,EPAS1,EGR1,EGLN3,UBE2D2,VHL,EGLN1,ARNT,RPS27A,NOTCH1,TCEB1,HIF1AN,RBPJ,EGLN2
0.00864	20	5346	16	0.003	0.8	GO:0051123	BP	29	RNA polymerase II transcriptional preinitiation complex assembly	10	transcription - pol II promoter	PSMC4,TAF2,TAF11,PSMC5,PSMC6,PSMC1,CAND1,CREB1,THRA,MED6,GTF2A2,TAF1,PSMC2,PSMC3,TAF7,HMGB1
0.0105	24	5346	18	0.003	0.75	GO:0034243	BP	29	regulation of transcription elongation from RNA polymerase II promoter	11	transcription - pol II promoter	PAF1,ZMYND11,AXIN1,ELL,EZH2,RECQL5,SUPT6H,RNF8,GTF2F1,CDC73,RTF1,BRD4,TCEB1,RNF168,LEO1,NELFA,GTF2F2,NELFB
0.0106	26	5346	19	0.004	0.731	GO:1901522	BP	29	positive regulation of transcription from RNA polymerase II promoter involved in cellular response to chemical stimulus	10	transcription - pol II promoter	NCOA1,XBP1,EP300,HIF1A,USF2,CREB3,VEGFA,SMAD5,NFE2L2,ATF6,RUNX2,ATF4,CARF,SMAD4,NOTCH1,USF1,RBPJ,SMAD1,RXRA
0.0149	15	5346	13	0.002	0.867	GO:0045943	BP	29	positive regulation of transcription from RNA polymerase I promoter	9	transcription - pol I promoter	PPP1R15A,SMARCB1,PIH1D1,UBTF,NCL,HEATR1,SMARCA4,ATF4,NOL11,ERBB2,EIF2AK3,PHF8,MTOR
0.0202	17	5346	14	0.003	0.824	GO:0060261	BP	29	positive regulation of transcription initiation from RNA polymerase II promoter	6	transcription - pol II promoter	PSMC4,PSMC5,PSMC6,PSMC1,CAND1,SRF,CREB1,HNF1A,IRF8,TAF1,PAXIP1,PSMC2,PSMC3,GTF2F2
1.39e-181	5195	5346	2320	0.434	0.447	GO:0010467	BP	29	gene expression	5	gene expression	NFYA,LAS1L,BAD,CFLAR,RBM5,KDM1A,SLC25A13,CALCR,DVL2,UPF1,SLC25A5,POLR2J,MSL3,CREBBP,MYCBP2,MAP3K9,ETV1,PAF1,ELAC2,NOS2,PAX6,TEAD3,E2F2,PSMB1,JARID2,CDK11A,PKD1,MED24,RPS20,BAZ1B,UQCRC1,BTK,HFE,SCMH1,FYN,HIVEP2,TCEB3,APBA3,AKAP8L,UTP18,PTBP1,PPP5C,BRCA1,LTF,NR1H4,PSMC4,CLK1,RNF14,YAF2,ZMYND11,MATR3,ISL1,WWTR1,SNAI2,MNAT1,SAMD4A,RUNX3,AQR,RNF10,RB1CC1,BIRC3,SNAPC1,STRAP,UBR2,HSF2,NR1H3,KPNA6,VIM,FA…
9.52e-156	4201	5346	1926	0.36	0.458	GO:0010468	BP	29	regulation of gene expression	5	gene expression	NFYA,CFLAR,RBM5,KDM1A,CALCR,DVL2,UPF1,POLR2J,MSL3,CREBBP,MYCBP2,MAP3K9,ETV1,PAF1,NOS2,PAX6,TEAD3,E2F2,PSMB1,JARID2,CDK11A,PKD1,MED24,BAZ1B,BTK,HFE,SCMH1,FYN,HIVEP2,APBA3,AKAP8L,PTBP1,BRCA1,LTF,NR1H4,PSMC4,CLK1,RNF14,YAF2,ZMYND11,MATR3,ISL1,WWTR1,SNAI2,MNAT1,SAMD4A,RUNX3,RNF10,RB1CC1,BIRC3,SNAPC1,STRAP,UBR2,HSF2,NR1H3,KPNA6,VIM,TNFRSF1B,TBPL1,BCLAF1,NUP160,BAK1,MUSK,IKZF2,ARID4A,PIAS1,APBA2,MAP2K3…
9.88e-116	1616	5346	891	0.167	0.551	GO:0010628	BP	29	positive regulation of gene expression	5	gene expression	NFYA,KDM1A,DVL2,POLR2J,CREBBP,ETV1,PAF1,PAX6,TEAD3,PKD1,MED24,BAZ1B,HFE,AKAP8L,BRCA1,NR1H4,PSMC4,RNF14,YAF2,ISL1,WWTR1,MNAT1,SAMD4A,RUNX3,RNF10,HSF2,NR1H3,KPNA6,VIM,BCLAF1,MUSK,IKZF2,ARID4A,PIAS1,MAP2K3,STAP1,CDH1,MED17,HSPA5,POLR2B,DTNBP1,FOXP3,MAPK9,PIK3CB,THRAP3,ARID4B,PRDM1,PPP1R12A,CTDP1,YBX3,CDH3,U2AF2,RNF4,CDON,TAF2,HIPK2,RFXANK,CNN2,TAF11,ERBB3,YBX1,ELAVL1,SMARCD1,KDM4A,SPI1,FGFR2,ZFAT,SP…
7.94e-105	1416	5346	790	0.148	0.558	GO:0010629	BP	29	negative regulation of gene expression	5	gene expression	KDM1A,UPF1,POLR2J,MSL3,CREBBP,PAF1,NOS2,JARID2,SCMH1,FYN,PTBP1,BRCA1,NR1H4,YAF2,ZMYND11,ISL1,WWTR1,SNAI2,SAMD4A,RUNX3,BIRC3,STRAP,UBR2,NR1H3,BCLAF1,NUP160,BAK1,ARID4A,PIAS1,CUL3,USP2,POLR2B,TPR,ROS1,HDAC9,PER3,NEDD4L,FOXP3,KCNQ1,EIF2AK2,PRDM1,MTA3,MXD1,YBX3,HDAC7,U2AF2,HIPK2,DDX20,SPEN,YBX1,KDM4A,SPI1,FGFR2,SP100,HDAC4,MEF2A,SIRT2,NUP133,BCL3,NEDD4,MNT,PABPC1,CDC42,NCK2,LMCD1,TCF3,MBD3,SREBF1,UBE…
1.47e-55	453	5346	295	0.055	0.651	GO:0010608	BP	29	posttranscriptional regulation of gene expression	6	gene expression	CALCR,UPF1,PSMB1,PSMC4,MATR3,SAMD4A,TNFRSF1B,PSMA4,TPR,THRAP3,EIF2AK2,YBX3,EIF4B,YBX1,ELAVL1,IARS2,PSME4,BCL3,PABPC1,NCK2,EIF4G3,TNRC6C,DDX1,KIAA0020,XPO1,TNPO1,DIS3,RPS5,EIF3I,MTIF2,EIF2AK1,PPP1R15A,SRRT,PSMC5,KHSRP,MAPKAPK5,GCN1L1,TNRC6A,ESR1,PSME1,HNRNPC,AGO1,PSMD5,PSMD8,CIRBP,MKNK2,MAPK1,EIF3L,POLDIP3,EIF3D,TNRC6B,PSMC6,PSMA3,EIF5,DICER1,PSMC1,PSMB5,APEX1,PSMA7,E2F1,PSMD10,FMR1,DNAJC3,MAPK3,P…
5.35e-31	250	5346	165	0.031	0.66	GO:0040029	BP	29	regulation of gene expression, epigenetic	6	gene expression	UPF1,MSL3,JARID2,BAZ1B,BRCA1,UBR2,ARID4A,KCNQ1,ARID4B,SMARCD1,SPI1,HDAC4,POLR1A,SIRT2,MBD3,EED,ACTB,TNRC6C,GSK3B,SRRT,TFAP2C,DNMT3B,SIRT4,TNRC6A,ESR1,AGO1,CDC45,HDAC6,SIRT1,POLR2E,POLR2F,TNRC6B,EP300,DICER1,SMCHD1,SUV39H1,RBBP7,FMR1,CTCF,TAF1C,DOT1L,TGFB1,TWISTNB,H2AFV,EZH2,KAT2A,HDAC5,APOBEC1,AICDA,ASF1A,PHF1,TBP,DROSHA,H2AFY,KAT2B,FXR1,SF3B1,TAF1B,UBE2B,PHF19,DNMT3A,HELLS,EPC1,HNRNPA2B1,MORF4L2…
2.16e-08	56	5346	41	0.008	0.732	GO:0032922	BP	29	circadian regulation of gene expression	6	gene expression	USP2,PER3,NGFR,RORA,KDM5A,CREM,SIRT1,PRMT5,RELB,AHR,RAI1,PPARGC1A,HDAC1,KMT2A,BHLHE41,NR1D1,ATF4,PER2,MYBBP1A,ARNTL,BHLHE40,CLOCK,NCOA2,PML,CSNK1D,OGT,DRD2,HNRNPU,NPAS2,PRKCDBP,PPP1CA,PER1,MAGED1,NRIP1,MTA1,PPP1CC,PPARA,HDAC2,TOP1,PPP1CB,CSNK1E
1.33e-06	127	5346	70	0.013	0.551	GO:0045814	BP	29	negative regulation of gene expression, epigenetic	6	gene expression	MSL3,JARID2,UBR2,SPI1,SIRT2,MBD3,EED,DNMT3B,SIRT4,CDC45,SIRT1,SUV39H1,RBBP7,DOT1L,H2AFV,EZH2,HDAC5,APOBEC1,AICDA,ASF1A,PHF1,H2AFY,UBE2B,PHF19,DNMT3A,HELLS,EPC1,MORF4L2,SIRT5,HAT1,TRIM28,DNMT1,RRP8,MBD2,HMGA1,AEBP2,MBD1,MTF2,SETDB1,UHRF2,SMARCA5,ATAD2,RBBP4,DPY30,H3F3A,H2AFZ,HIST1H2AA,KMT2D,BMI1,MECP2,SIN3A,MBD3L1,PHF8,BEND3,SUZ12,HIST1H2AC,TNRC18,HIST2H2AB,MORF4L1,HYPM,H2AFX,HDAC2,HIST1H2AG,MIER1…
0.025	78	5346	41	0.008	0.526	GO:0045815	BP	29	positive regulation of gene expression, epigenetic	6	gene expression	BAZ1B,SMARCD1,POLR1A,ACTB,POLR2E,POLR2F,EP300,TAF1C,TWISTNB,KAT2A,APOBEC1,AICDA,ASF1A,TBP,H2AFY,KAT2B,SF3B1,TAF1B,DEK,POLR1B,MYBBP1A,WBP2,POLR1E,HMGA1,POLR2K,CHEK1,SMARCA5,ATAD2,H3F3A,POLR2H,DDX21,TAF1D,CTNNB1,POLR1C,PHF8,POLR2L,MYO1C,ERCC6,KMT2B,HIST1H3A,HIST1H4A
PD - waste
p-value	T	Q	Q&T	Q&T/Q	Q&T/T	term ID	t type	t group	t name	t depth	Semantic Class	Proteins
1.27e-25	569	5346	289	0.054	0.508	GO:0006914	BP	29	autophagy	3	autophagy	BAD,LAMP2,VTA1,CAPN1,MDH1,RB1CC1,GABARAPL2,PIK3CB,KCNQ1,TAB2,ATG5,USP13,U2AF2,MYLK,KDM4A,ATG2B,PFKP,TBC1D25,SIRT2,VPS35,FUNDC1,NEDD4,WIPI1,CSNK2A2,LMCD1,SREBF1,MARK2,TSG101,RAB7A,USP33,PIK3C3,TP53INP2,TOLLIP,MID2,PSEN1,HSP90AA1,CHMP2B,WBP11,TXLNA,CTTN,ATG16L1,DNM1L,DYNLL1,SPTLC1,SCFD1,HDAC6,WAC,SIRT1,ABL1,SH3GLB1,SNAP29,XBP1,FBXO7,HMOX1,ARSA,EP300,ATP6V1D,HIF1A,ACIN1,EEF1A2,CRNKL1,CHMP4B,MAP1LC3A…
1.99e-25	251	5346	157	0.029	0.625	GO:0010506	BP	29	regulation of autophagy	4	autophagy	BAD,CAPN1,PIK3CB,TAB2,USP13,U2AF2,KDM4A,TBC1D25,SIRT2,VPS35,NEDD4,CSNK2A2,SREBF1,RAB7A,USP33,TP53INP2,MID2,WBP11,CTTN,DNM1L,SPTLC1,SCFD1,HDAC6,WAC,SIRT1,ABL1,SH3GLB1,XBP1,HMOX1,EP300,ATP6V1D,HIF1A,EEF1A2,CHMP4B,PIM2,MAPK3,USP10,MEFV,PYCARD,KAT8,HERC1,RIPK2,BNIP3L,SNRNP70,PIK3R2,GSK3A,MET,NOD1,HSPB1,MAPK8,RPL28,KAT2A,IFT20,FBXW7,AMBRA1,GAPDH,HTRA2,RAB3GAP1,PARK7,ZBTB17,EXOC8,STK11,RAB3GAP2,VPS26A,…
3.7e-15	74	5346	58	0.011	0.784	GO:0010508	BP	29	positive regulation of autophagy	4	autophagy	BAD,PIK3CB,TP53INP2,MID2,SPTLC1,WAC,SIRT1,SH3GLB1,HMOX1,HIF1A,PIM2,MAPK3,MEFV,RIPK2,BNIP3L,NOD1,AMBRA1,RAB3GAP1,PARK7,STK11,RAB3GAP2,BECN1,ATG14,KDR,EIF2AK4,SH3BP4,TBC1D5,TRIM21,PRKAA1,LACRT,CALCOCO2,RALB,PLK2,MTDH,LRSAM1,FOXO1,LARP1,PINK1,SQSTM1,PRKAA2,ZC3H12A,TP53INP1,PIP4K2C,PAFAH1B2,ADRB2,TRIM8,BNIP3,ULK1,GBA,TBK1,LRRK2,SUPT5H,ATG7,SVIP,UVRAG,TRIM13,RAB12,PIP4K2B
2.28e-10	118	5346	73	0.014	0.619	GO:0016241	BP	29	regulation of macroautophagy	5	autophagy	CAPN1,TBC1D25,VPS35,NEDD4,RAB7A,SPTLC1,SCFD1,WAC,SIRT1,SH3GLB1,HMOX1,ATP6V1D,HIF1A,CHMP4B,MAPK3,RIPK2,BNIP3L,NOD1,MAPK8,IFT20,AMBRA1,GAPDH,RAB3GAP1,EXOC8,RAB3GAP2,VPS26A,CAPNS1,KDR,SNX6,EXOC4,RAB33A,LACRT,CALCOCO2,ATP6V1G1,RALB,KIAA0226,ATP6V1B2,ATP6V0D2,LRSAM1,FEZ1,UCHL1,LARP1,PINK1,ATP13A2,SQSTM1,PRKAA2,CASP3,CDK5,TSC1,PIP4K2C,PAFAH1B2,ADRB2,FEZ2,MTM1,RAB1B,BNIP3,CDK5R1,ULK1,GBA,ERN1,RNF41,EXOC…
3.86e-10	378	5346	176	0.033	0.466	GO:0016236	BP	29	macroautophagy	4	autophagy	CAPN1,MDH1,RB1CC1,GABARAPL2,KCNQ1,ATG5,MYLK,ATG2B,PFKP,TBC1D25,VPS35,NEDD4,WIPI1,LMCD1,TSG101,RAB7A,PIK3C3,TP53INP2,PSEN1,TXLNA,ATG16L1,DYNLL1,SPTLC1,SCFD1,HDAC6,WAC,SIRT1,SH3GLB1,SNAP29,HMOX1,ATP6V1D,HIF1A,ACIN1,CRNKL1,CHMP4B,MAP1LC3A,MYOM1,ATG4A,MAPK3,NUP93,RIPK2,NEFM,BNIP3L,CDC37,NOD1,RHEB,PRKAG2,MAPK8,IFT20,ATG2A,AMBRA1,GAPDH,PRKAB1,RAB3GAP1,MFN2,EXOC8,VAMP8,STBD1,RAB3GAP2,PIK3CA,VPS26A,OPTN,…
7.51e-09	40	5346	33	0.006	0.825	GO:0016239	BP	29	positive regulation of macroautophagy	5	autophagy	SPTLC1,WAC,SIRT1,SH3GLB1,HMOX1,HIF1A,MAPK3,RIPK2,BNIP3L,NOD1,RAB3GAP1,RAB3GAP2,KDR,LACRT,CALCOCO2,RALB,LRSAM1,LARP1,PINK1,SQSTM1,PRKAA2,PIP4K2C,PAFAH1B2,ADRB2,BNIP3,ULK1,GBA,TBK1,SUPT5H,ATG7,TRIM13,RAB12,PIP4K2B
6.32e-08	78	5346	51	0.01	0.654	GO:1905037	BP	29	autophagosome organization	5	autophagy	RB1CC1,GABARAPL2,ATG5,ATG2B,WIPI1,RAB7A,PIK3C3,TP53INP2,PSEN1,ATG16L1,SCFD1,SH3GLB1,CHMP4B,MAP1LC3A,ATG4A,IFT20,ATG2A,AMBRA1,RAB3GAP1,MFN2,RAB3GAP2,ATG101,ATG4C,BECN1,ATG14,PIK3C2B,RAB33A,UBQLN1,GABARAPL1,MAP1LC3B,RALB,ATG3,ATG12,LRSAM1,FEZ1,PINK1,ATP13A2,TP53INP1,PIP4K2C,FEZ2,MTM1,RAB1B,ATG13,PACS2,UBQLN2,LRRK2,WDR45,ATG9A,RNF5,EHMT2,PIP4K2B
3.29e-07	76	5346	49	0.009	0.645	GO:0000045	BP	29	autophagosome assembly	6	autophagy	RB1CC1,GABARAPL2,ATG5,ATG2B,WIPI1,RAB7A,PIK3C3,TP53INP2,PSEN1,ATG16L1,SCFD1,SH3GLB1,CHMP4B,MAP1LC3A,ATG4A,IFT20,ATG2A,AMBRA1,RAB3GAP1,MFN2,RAB3GAP2,ATG101,ATG4C,BECN1,ATG14,RAB33A,UBQLN1,GABARAPL1,MAP1LC3B,RALB,ATG3,ATG12,LRSAM1,FEZ1,PINK1,TP53INP1,PIP4K2C,FEZ2,MTM1,RAB1B,ATG13,PACS2,UBQLN2,LRRK2,WDR45,ATG9A,RNF5,EHMT2,PIP4K2B
1.48e-05	43	5346	31	0.006	0.721	GO:1903146	BP	29	regulation of mitophagy	7	autophagy	U2AF2,CSNK2A2,SREBF1,WBP11,CTTN,DNM1L,HDAC6,HIF1A,BNIP3L,GSK3A,RPL28,KAT2A,FBXW7,AMBRA1,HTRA2,PARK7,ZBTB17,BECN1,ACTL6A,MAP1LC3B,HAX1,PINK1,ATP13A2,U2AF1,ADRB2,RUVBL1,RNF41,PARK2,ATG7,SREBF2,VDAC1
4.5e-05	200	5346	95	0.018	0.475	GO:0000422	BP	29	mitophagy	7	autophagy	MDH1,GABARAPL2,ATG5,U2AF2,MYLK,ATG2B,PFKP,FUNDC1,WIPI1,CSNK2A2,LMCD1,SREBF1,MARK2,WBP11,TXLNA,CTTN,DNM1L,HDAC6,FBXO7,HIF1A,ACIN1,CRNKL1,MAP1LC3A,MYOM1,ATG4A,NUP93,NEFM,BNIP3L,CDC37,GSK3A,RPL28,KAT2A,FBXW7,PPARGC1A,ATG2A,AMBRA1,HTRA2,PARK7,ZBTB17,PIK3CA,ATG4C,SNRPB,BECN1,ATG14,TBC1D5,EIF2S1,BLOC1S1,ACTL6A,FGFBP1,LARP1B,GABARAPL1,SNRPF,MAP3K12,MAP1LC3B,HAX1,ATG3,ATG12,STOM,PDK1,OBSCN,PI4K2A,FANCC,P…
0.042	34	5346	22	0.004	0.647	GO:2000785	BP	29	regulation of autophagosome assembly	7	autophagy	RAB7A,SCFD1,SH3GLB1,CHMP4B,IFT20,AMBRA1,RAB3GAP1,RAB3GAP2,RAB33A,RALB,LRSAM1,FEZ1,PINK1,PIP4K2C,FEZ2,MTM1,RAB1B,UBQLN2,LRRK2,RNF5,EHMT2,PIP4K2B
0.0449	14	5346	12	0.002	0.857	GO:0043248	BP	29	proteasome assembly	8	ubiquitin-proteasome	PSMD5,PSMD8,PSMD10,PSMD11,PSMD9,SHFM1,PSMG2,ADRM1,POMP,PSMD4,PSMG1,PSMD13
3.61e-114	742	5346	511	0.096	0.689	GO:0016567	BP	29	protein ubiquitination	9	ubiquitin-proteasome	HECW1,KLHL13,KDM1A,CDC27,MYCBP2,FBXL3,PAF1,PAX6,PSMB1,MED24,UBE3C,SPRTN,HFE,FYN,RNF216,BRCA1,UBR7,PSMC4,RNF14,WWTR1,RNF10,BIRC3,UBR2,UBA6,RNF19A,CUL3,PSMA4,MED17,DCUN1D1,CUL7,HSPA5,ERCC8,NEDD4L,HERPUD1,ANAPC4,CUL1,UNKL,RNF4,BTBD1,PSME4,NEDD4,RNF126,CDC42,RAD18,HLTF,LNX1,UBE2D1,CHFR,FBXW11,TSG101,KLHL20,TRAF4,UBE2A,UBE2K,ITCH,UBE2D4,KEAP1,MID2,CNOT4,PSEN1,HSP90AA1,TRAF5,RNF13,HACE1,DNAJA1,HUWE1,PS…
3.85e-12	54	5346	44	0.008	0.815	GO:0006513	BP	29	protein monoubiquitination	10	ubiquitin-proteasome	PAF1,CUL3,NEDD4L,CUL1,NEDD4,RNF126,RAD18,TSG101,HUWE1,KDM2B,WAC,KLHL22,RBX1,MGRN1,UBE2W,UBE2R2,UBE2D3,BIRC2,SKP1,WDR48,PCGF1,KLHL12,UBE2B,TRIM25,RNF2,UBE4B,TRIM21,CDC73,DDB2,DTL,FBXL2,RNF20,CUL4B,RYBP,DTX3L,RNF168,LEO1,DDB1,UBE2E1,BCOR,PARK2,TOPORS,RING1,UHRF1
5.77e-59	249	5346	198	0.037	0.795	GO:0000209	BP	29	protein polyubiquitination	10	ubiquitin-proteasome	CDC27,PSMB1,UBE3C,RNF216,BRCA1,PSMC4,RNF14,UBR2,RNF19A,CUL3,PSMA4,ERCC8,NEDD4L,ANAPC4,CUL1,UNKL,RNF4,PSME4,NEDD4,RNF126,HLTF,UBE2D1,CHFR,FBXW11,KLHL20,UBE2A,UBE2K,ITCH,UBE2D4,HACE1,HUWE1,PSMC5,KLHL42,ANAPC5,PSME1,RNF31,RFFL,HDAC6,CDC23,PSMD5,PSMD8,CDC34,RBX1,PSMC6,PSMA3,PSMC1,PSMB5,PSMA7,RNF125,PSMD10,XIAP,MGRN1,PSMD7,FBXO31,STUB1,BFAR,UBE2W,UBR5,FZR1,PSMA2,UBE2R2,TNKS2,UBE2S,PSMD3,RNF167,BLMH,PS…
6.9e-11	42	5346	36	0.007	0.857	GO:0070534	BP	29	protein K63-linked ubiquitination	11	ubiquitin-proteasome	RNF4,NEDD4,RNF126,ITCH,UBE2D4,STUB1,BFAR,UBR5,UBE2S,PRPF19,BIRC2,SASH1,RNF8,UBE2B,TRAF2,TRIM5,UBE2G1,PTPN22,TRIP12,RNF168,OTUB1,UBE2V2,TRIM56,UBE2E3,TRAF6,ARIH2,UBE2N,PARP10,UBE2E2,PARK2,ZFP91,WWP2,RNF5,TRIM27,UBE2V1,RNF115
0.000538	27	5346	21	0.004	0.778	GO:0070979	BP	29	protein K11-linked ubiquitination	11	ubiquitin-proteasome	CDC27,ANAPC4,RNF4,UBE2A,UBE2D4,ANAPC5,CDC23,UBE2W,FZR1,UBE2S,UBE2D3,UBE2B,ANAPC13,ANAPC11,ANAPC10,UBE2E3,UBE2C,ANAPC2,UBE2E2,PARK2,UBE2L3
2.03e-12	50	5346	42	0.008	0.84	GO:0070936	BP	29	protein K48-linked ubiquitination	11	ubiquitin-proteasome	RNF216,NEDD4L,RNF4,RNF126,UBE2D1,UBE2A,UBE2K,ITCH,UBE2D4,HACE1,RFFL,CDC34,BFAR,UBE2R2,UBE2D3,BIRC2,RNF8,TRIM38,UBE3A,TNFAIP3,UBE2B,RNF6,UBE2D2,UBE2G1,MARCH6,AMFR,SYVN1,RNF187,UBE2E3,UBE2E1,RNF34,UBE2C,ARIH2,UBE2E2,TTC3,UBE2G2,PARK2,ZNRF1,PELI1,TOPORS,RNF5,RNF115
6.89e-09	51	5346	39	0.007	0.765	GO:0051865	BP	29	protein autoubiquitination	10	ubiquitin-proteasome	BRCA1,RNF10,ERCC8,RNF4,RAD18,UBE2A,CNOT4,RNF13,STUB1,BFAR,UBE2D3,SASH1,RNF8,UBE3A,UBE2B,RNF11,TRAF2,UBE4B,UBE2D2,TRIM21,DDB2,RNF185,UHRF2,LRSAM1,AMFR,TRIM17,RNF187,RNF181,TRAF6,RNF41,MTA1,PARK2,LRRK2,MARCH5,WWP2,LTN1,TRIM13,RNF115,UHRF1
2.92e-12	129	5346	81	0.015	0.628	GO:0016579	BP	29	protein deubiquitination	9	ubiquitin-proteasome	ZRANB1,USP2,USP28,USP13,ATXN3,OTUD5,SART3,USP33,ITCH,CYLD,UIMC1,OTUB2,JOSD1,USP14,USP11,USP10,BABAM1,USP42,KAT2A,USP46,USP5,USP4,WDR48,PSMD14,PARK7,UCHL5,TNFAIP3,UCHL3,ENY2,COPS5,USP45,STAMBP,USP22,USP9X,USP6,USP29,TRIM21,USP15,USP37,USP20,USP8,USP21,USP53,USP12,OTULIN,UCHL1,USP43,USP25,BRE,UBXN1,MYSM1,USP1,ATXN7,ZC3H12A,BAP1,OTUD4,USP49,VCP,OTUD1,FAM175B,TAF10,USP54,OTUB1,USP39,USP38,USP50,USP47…
1.62e-07	25	5346	23	0.004	0.92	GO:0070536	BP	29	protein K63-linked deubiquitination	10	ubiquitin-proteasome	ZRANB1,USP13,ATXN3,OTUD5,USP33,CYLD,UIMC1,OTUB2,BABAM1,PSMD14,TNFAIP3,USP20,USP8,USP25,BRE,VCP,OTUD1,FAM175B,YOD1,SHMT2,BRCC3,USP17L2,OTUD7B
5.26e-06	22	5346	20	0.004	0.909	GO:0071108	BP	29	protein K48-linked deubiquitination	10	ubiquitin-proteasome	ATXN3,OTUD5,USP33,OTUB2,USP5,PARK7,TNFAIP3,USP37,USP20,USP8,USP25,UBXN1,BAP1,OTUD4,OTUB1,USP19,VCPIP1,YOD1,USP17L2,OTUD7B
1.64e-93	380	5346	304	0.057	0.8	GO:0010498	BP	29	proteasomal protein catabolic process	8	ubiquitin-proteasome	CDC27,FBXL3,PSMB1,PKD1,HFE,RNF216,PSMC4,RNF14,WWTR1,UBR2,PIAS1,RNF19A,GABARAPL2,CUL3,PSMA4,HSPA5,ERCC8,NEDD4L,JKAMP,HERPUD1,ANAPC4,CUL1,RNF4,ATXN3,PSME4,SIRT2,UFD1L,RNF126,SEL1L,TRIB2,PRKACA,UBE2D1,CHFR,FBXW11,DERL2,KLHL20,UBE2A,ARAF,UBE2K,PPP2R5C,SENP1,KEAP1,PSEN1,GSK3B,PSMC5,KLHL42,AURKA,NSFL1C,ANAPC5,PSME1,RFFL,CDC23,PSMD5,WAC,HSP90AB1,SIRT1,PSMD8,CDC34,XBP1,KCTD17,RBX1,TRIM9,PSMC6,PSMA3,PSMC1…
1.93e-108	553	5346	411	0.077	0.743	GO:0006511	BP	29	ubiquitin-dependent protein catabolic process	9	ubiquitin-proteasome	HECW1,CDC27,FBXL3,PSMB1,UBE3C,HFE,RNF216,PSMC4,RNF14,WWTR1,ZRANB1,UBR2,UBA6,PIAS1,RNF19A,CUL3,USP2,PSMA4,CUL7,HSPA5,USP28,ERCC8,NEDD4L,JKAMP,HERPUD1,ANAPC4,CUL1,USP13,RNF4,ATXN3,PSME4,SIRT2,NEDD4,UFD1L,RNF126,SEL1L,TRIB2,LNX1,UBE2D1,CHFR,FBXW11,DERL2,TSG101,PTPN23,KLHL20,USP33,UBE2A,ARAF,UBE2K,PPP2R5C,ITCH,TP53INP2,SENP1,KEAP1,PSEN1,GSK3B,CYLD,HACE1,HUWE1,PSMC5,KLHL42,AURKA,NSFL1C,ANAPC5,PSME1,HE…
1.36e-93	351	5346	288	0.054	0.821	GO:0043161	BP	29	proteasome-mediated ubiquitin-dependent protein catabolic process	10	ubiquitin-proteasome	CDC27,FBXL3,PSMB1,HFE,RNF216,PSMC4,RNF14,WWTR1,UBR2,PIAS1,RNF19A,CUL3,PSMA4,HSPA5,ERCC8,NEDD4L,JKAMP,HERPUD1,ANAPC4,CUL1,RNF4,ATXN3,PSME4,SIRT2,UFD1L,RNF126,SEL1L,TRIB2,UBE2D1,CHFR,FBXW11,DERL2,KLHL20,UBE2A,ARAF,UBE2K,PPP2R5C,SENP1,KEAP1,PSEN1,GSK3B,PSMC5,KLHL42,AURKA,NSFL1C,ANAPC5,PSME1,RFFL,CDC23,PSMD5,WAC,HSP90AB1,SIRT1,PSMD8,CDC34,KCTD17,RBX1,TRIM9,PSMC6,PSMA3,PSMC1,PSMB5,PSMA7,TRIB3,USP14,SM…
7.63e-44	202	5346	157	0.029	0.777	GO:0042787	BP	29	protein ubiquitination involved in ubiquitin-dependent protein catabolic process	10	ubiquitin-proteasome	HECW1,CDC27,PSMB1,UBE3C,HFE,PSMC4,RNF14,UBA6,RNF19A,CUL3,PSMA4,NEDD4L,ANAPC4,CUL1,PSME4,NEDD4,RNF126,LNX1,UBE2D1,KLHL20,ITCH,KEAP1,PSEN1,HACE1,HUWE1,PSMC5,AURKA,ANAPC5,PSME1,HECTD1,RFFL,CDC23,PSMD5,PSMD8,RBX1,PSMC6,PSMA3,PSMC1,PSMB5,PSMA7,PSMD10,PSMD7,AXIN1,STUB1,BFAR,UBR5,FZR1,PSMA2,CUL2,PSMD3,RNF43,PSMD11,SMURF2,FBXW7,CBL,PSMD9,FBXO5,SKP1,UBE3A,RNF7,PSMD14,RNF19B,CDC20,TRIM32,CLU,PTK2B,TRIM25,R…
0.0202	17	5346	14	0.003	0.824	GO:0090083	BP	29	regulation of inclusion body assembly	5	ubiquitin-proteasome	SNCAIP,PSMC5,CDC34,PSMC6,DNAJB6,CLU,HSPA2,DNAJB1,DNAJB2,SORL1,DNAJA4,SACS,BAG5,HSF1
6.66e-56	240	5346	190	0.036	0.792	GO:0031396	BP	29	regulation of protein ubiquitination	8	ubiquitin-proteasome	KDM1A,CDC27,PSMB1,SPRTN,HFE,FYN,BRCA1,PSMC4,BIRC3,PSMA4,DCUN1D1,HSPA5,HERPUD1,ANAPC4,CUL1,PSME4,UBE2D1,CHFR,PSEN1,HSP90AA1,DNAJA1,PSMC5,FKBP1A,ANAPC5,PSME1,CDC23,PSMD5,HSP90AB1,ABL1,PSMD8,PSMC6,PSMA3,PSMC1,PSMB5,PSMA7,TRIB3,SMAD7,PSMD10,XIAP,NDFIP2,PSMD7,AXIN1,STUB1,RIPK2,UBR5,FZR1,CAV1,AIMP2,PSMA2,LIMK1,TGFBR1,GTPBP4,UBE2S,PSMD3,SEPT4,CDK5RAP3,PSMD11,DCUN1D4,FBXW7,BIRC2,PSMD9,SASH1,FBXO5,ARRDC3,…
3.53e-29	114	5346	94	0.018	0.825	GO:0051438	BP	29	regulation of ubiquitin-protein transferase activity	9	ubiquitin-proteasome	CDC27,PSMB1,PSMC4,PSMA4,DCUN1D1,ANAPC4,CUL1,PSME4,UBE2D1,PSEN1,PSMC5,ANAPC5,PSME1,CDC23,PSMD5,ABL1,PSMD8,PSMC6,PSMA3,PSMC1,PSMB5,PSMA7,TRIB3,SMAD7,PSMD10,PSMD7,AXIN1,STUB1,FZR1,PSMA2,LIMK1,UBE2S,PSMD3,PSMD11,DCUN1D4,FBXW7,PSMD9,FBXO5,ARRDC3,SKP1,PSMD14,PARK7,MAD2L2,CDC20,CDK2,PSMF1,PSMB2,PIN1,PSMA1,PSME3,CCNB1,PSMB7,DCUN1D5,ARRDC4,ANAPC11,PSMB6,PSMA5,RPS27A,DCUN1D2,BUB3,BUB1B,PINK1,PSMD4,PSMB4,ZE…
3.39e-20	83	5346	68	0.013	0.819	GO:1904666	BP	29	regulation of ubiquitin protein ligase activity	10	ubiquitin-proteasome	CDC27,PSMB1,PSMC4,PSMA4,ANAPC4,CUL1,PSME4,UBE2D1,PSMC5,ANAPC5,PSME1,CDC23,PSMD5,PSMD8,PSMC6,PSMA3,PSMC1,PSMB5,PSMA7,PSMD10,PSMD7,FZR1,PSMA2,UBE2S,PSMD3,PSMD11,PSMD9,FBXO5,SKP1,PSMD14,MAD2L2,CDC20,CDK2,PSMF1,PSMB2,PSMA1,PSME3,CCNB1,PSMB7,ANAPC11,PSMB6,PSMA5,RPS27A,BUB3,BUB1B,PSMD4,PSMB4,PSMC2,PSMD6,MAD2L1,ANAPC10,PSMC3,BTRC,ANAPC16,PLK1,UBE2E1,CDK1,PTEN,PSMD1,UBE2C,PSMD2,ANAPC2,PSMD13,PSMD12,PSMB8…
3.05e-32	141	5346	112	0.021	0.794	GO:0061136	BP	29	regulation of proteasomal protein catabolic process	8	ubiquitin-proteasome	PKD1,HFE,PSMC4,RNF14,PIAS1,RNF19A,GABARAPL2,HERPUD1,SIRT2,TRIB2,PRKACA,CHFR,ARAF,UBE2K,SENP1,KEAP1,PSEN1,GSK3B,PSMC5,AURKA,PSME1,WAC,HSP90AB1,XBP1,PSMC6,PSMC1,TRIB3,USP14,SMAD7,RNF125,PSMD10,FMR1,STUB1,SGTA,CAV1,DVL1,FBXW7,USP5,CSNK1A1,PSMD14,SUMO1,NFE2L2,PARK7,RNF19B,UCHL5,RAD23B,CLU,GIPC1,RNF114,PSMF1,CBFA2T3,PSME3,HSPBP1,UBQLN1,MDM2,DAB2IP,RNF144B,SDCBP,ATRAID,BBS7,PRICKLE1,CSNK1D,AKT1,RFWD2,T…
1.03e-28	106	5346	89	0.017	0.84	GO:0032434	BP	29	regulation of proteasomal ubiquitin-dependent protein catabolic process	9	ubiquitin-proteasome	HFE,RNF14,PIAS1,RNF19A,HERPUD1,SIRT2,TRIB2,CHFR,ARAF,UBE2K,SENP1,KEAP1,PSEN1,GSK3B,AURKA,WAC,HSP90AB1,TRIB3,USP14,SMAD7,RNF125,PSMD10,STUB1,SGTA,CAV1,DVL1,USP5,CSNK1A1,SUMO1,NFE2L2,PARK7,RNF19B,RAD23B,CLU,GIPC1,RNF114,CBFA2T3,HSPBP1,UBQLN1,MDM2,DAB2IP,RNF144B,SDCBP,ATRAID,BBS7,PRICKLE1,CSNK1D,AKT1,RFWD2,NKD2,PLK2,GNA12,TLK2,TAF1,RNF144A,DAB2,KLHL40,CCAR2,UBXN1,RCHY1,VCP,BAG5,ARIH1,PLK1,FBXO22,PBK…
6.62e-23	98	5346	79	0.015	0.806	GO:2000058	BP	29	regulation of protein ubiquitination involved in ubiquitin-dependent protein catabolic process	8	ubiquitin-proteasome	CDC27,PSMB1,HFE,PSMC4,PSMA4,ANAPC4,CUL1,PSME4,UBE2D1,PSEN1,PSMC5,ANAPC5,PSME1,CDC23,PSMD5,PSMD8,PSMC6,PSMA3,PSMC1,PSMB5,PSMA7,PSMD10,PSMD7,AXIN1,FZR1,PSMA2,PSMD3,PSMD11,FBXW7,PSMD9,FBXO5,SKP1,UBE3A,PSMD14,CDC20,CLU,PTK2B,PSMF1,PSMB2,PSMA1,PSME3,CCNB1,PSMB7,PML,ANAPC11,PSMB6,PSMA5,RPS27A,BUB3,BUB1B,PSMD4,PSMB4,PSMC2,DISC1,PSMD6,MAD2L1,ANAPC10,PSMC3,BTRC,ANAPC16,PLK1,FBXO22,PTK2,UBE2E1,CDK1,RNF139,…
2.35e-45	172	5346	142	0.027	0.826	GO:0031398	BP	29	positive regulation of protein ubiquitination	8	ubiquitin-proteasome	KDM1A,CDC27,PSMB1,SPRTN,BRCA1,PSMC4,BIRC3,PSMA4,DCUN1D1,HSPA5,ANAPC4,CUL1,PSME4,UBE2D1,CHFR,PSMC5,FKBP1A,ANAPC5,PSME1,CDC23,PSMD5,PSMD8,PSMC6,PSMA3,PSMC1,PSMB5,PSMA7,TRIB3,SMAD7,PSMD10,XIAP,NDFIP2,PSMD7,AXIN1,STUB1,RIPK2,FZR1,CAV1,AIMP2,PSMA2,UBE2S,PSMD3,SEPT4,CDK5RAP3,PSMD11,DCUN1D4,FBXW7,BIRC2,PSMD9,FBXO5,ARRDC3,SKP1,UBE3A,PSMD14,CDC20,CLU,PTK2B,PSMF1,PSMB2,AVPR2,PIN1,TICAM1,PSMA1,PSME3,NDFIP1,…
1.54e-26	99	5346	83	0.016	0.838	GO:0051443	BP	29	positive regulation of ubiquitin-protein transferase activity	9	ubiquitin-proteasome	CDC27,PSMB1,PSMC4,PSMA4,DCUN1D1,ANAPC4,CUL1,PSME4,UBE2D1,PSMC5,ANAPC5,PSME1,CDC23,PSMD5,PSMD8,PSMC6,PSMA3,PSMC1,PSMB5,PSMA7,TRIB3,PSMD10,PSMD7,AXIN1,STUB1,FZR1,PSMA2,UBE2S,PSMD3,PSMD11,DCUN1D4,FBXW7,PSMD9,FBXO5,ARRDC3,SKP1,PSMD14,CDC20,PSMF1,PSMB2,PIN1,PSMA1,PSME3,CCNB1,PSMB7,DCUN1D5,ARRDC4,ANAPC11,PSMB6,PSMA5,RPS27A,DCUN1D2,BUB3,BUB1B,PINK1,PSMD4,PSMB4,PSMC2,PSMD6,MAD2L1,ANAPC10,PSMC3,BTRC,ANAPC…
1.74e-20	79	5346	66	0.012	0.835	GO:1904668	BP	29	positive regulation of ubiquitin protein ligase activity	10	ubiquitin-proteasome	CDC27,PSMB1,PSMC4,PSMA4,ANAPC4,CUL1,PSME4,UBE2D1,PSMC5,ANAPC5,PSME1,CDC23,PSMD5,PSMD8,PSMC6,PSMA3,PSMC1,PSMB5,PSMA7,PSMD10,PSMD7,FZR1,PSMA2,UBE2S,PSMD3,PSMD11,PSMD9,FBXO5,SKP1,PSMD14,CDC20,PSMF1,PSMB2,PSMA1,PSME3,CCNB1,PSMB7,ANAPC11,PSMB6,PSMA5,RPS27A,BUB3,BUB1B,PSMD4,PSMB4,PSMC2,PSMD6,MAD2L1,ANAPC10,PSMC3,BTRC,ANAPC16,PLK1,UBE2E1,CDK1,PTEN,PSMD1,UBE2C,PSMD2,ANAPC2,PSMD13,PSMD12,PSMB8,PSMB10,PSMB…
2.93e-21	83	5346	69	0.013	0.831	GO:1901800	BP	29	positive regulation of proteasomal protein catabolic process	8	ubiquitin-proteasome	PSMC4,RNF14,PIAS1,RNF19A,HERPUD1,SIRT2,TRIB2,CHFR,KEAP1,PSEN1,GSK3B,PSMC5,AURKA,XBP1,PSMC6,PSMC1,TRIB3,SMAD7,RNF125,PSMD10,FMR1,STUB1,SGTA,CAV1,DVL1,FBXW7,USP5,CSNK1A1,SUMO1,NFE2L2,RNF19B,CLU,RNF114,CBFA2T3,HSPBP1,UBQLN1,MDM2,DAB2IP,RNF144B,BBS7,PRICKLE1,CSNK1D,AKT1,RFWD2,NKD2,PLK2,TAF1,RNF144A,DAB2,PSMC2,RCHY1,VCP,PSMC3,ARIH1,PLK1,FBXO22,UBE2V2,SOCS5,PLK3,ARIH2,SOCS4,PARK2,BCAP31,UBQLN2,SUMO2,LR…
7.82e-20	68	5346	59	0.011	0.868	GO:0032436	BP	29	positive regulation of proteasomal ubiquitin-dependent protein catabolic process	9	ubiquitin-proteasome	RNF14,PIAS1,RNF19A,HERPUD1,SIRT2,TRIB2,CHFR,KEAP1,PSEN1,GSK3B,AURKA,TRIB3,SMAD7,RNF125,PSMD10,STUB1,SGTA,CAV1,DVL1,USP5,CSNK1A1,SUMO1,NFE2L2,RNF19B,CLU,RNF114,CBFA2T3,HSPBP1,UBQLN1,MDM2,RNF144B,BBS7,PRICKLE1,CSNK1D,AKT1,RFWD2,NKD2,PLK2,TAF1,RNF144A,DAB2,RCHY1,VCP,ARIH1,PLK1,FBXO22,UBE2V2,SOCS5,PLK3,ARIH2,SOCS4,PARK2,BCAP31,UBQLN2,SUMO2,LRRK2,GNB2L1,CSNK1E,CEBPA
2.33e-22	90	5346	74	0.014	0.822	GO:2000060	BP	29	positive regulation of protein ubiquitination involved in ubiquitin-dependent protein catabolic process	8	ubiquitin-proteasome	CDC27,PSMB1,PSMC4,PSMA4,ANAPC4,CUL1,PSME4,UBE2D1,PSMC5,ANAPC5,PSME1,CDC23,PSMD5,PSMD8,PSMC6,PSMA3,PSMC1,PSMB5,PSMA7,PSMD10,PSMD7,AXIN1,FZR1,PSMA2,PSMD3,PSMD11,FBXW7,PSMD9,FBXO5,SKP1,PSMD14,CDC20,CLU,PTK2B,PSMF1,PSMB2,PSMA1,PSME3,CCNB1,PSMB7,ANAPC11,PSMB6,PSMA5,RPS27A,BUB3,BUB1B,PSMD4,PSMB4,PSMC2,DISC1,PSMD6,MAD2L1,ANAPC10,PSMC3,BTRC,ANAPC16,PLK1,FBXO22,PTK2,UBE2E1,CDK1,RNF139,PTEN,PSMD1,UBE2C,PSM…
5.16e-27	127	5346	99	0.019	0.78	GO:0031397	BP	29	negative regulation of protein ubiquitination	8	ubiquitin-proteasome	CDC27,PSMB1,HFE,FYN,PSMC4,PSMA4,ANAPC4,UBE2D1,PSEN1,DNAJA1,PSMC5,ANAPC5,PSME1,CDC23,PSMD5,ABL1,PSMD8,PSMC6,PSMA3,PSMC1,PSMB5,PSMA7,SMAD7,PSMD10,PSMD7,UBR5,FZR1,CAV1,PSMA2,LIMK1,GTPBP4,PSMD3,PSMD11,PSMD9,FBXO5,USP4,PSMD14,PARK7,MAD2L2,CDC20,TNFAIP3,CDK2,SOX4,PSMF1,PSMB2,PSMA1,GNL3L,PSME3,PER2,CCNB1,PSMB7,ARRB1,PML,ARRB2,ANAPC11,PSMB6,PSMA5,RPS27A,HDAC8,OGT,RPS3,TRIP12,BUB3,BUB1B,KLHL40,PSMD4,PSMB4…
1.35e-21	79	5346	67	0.013	0.848	GO:0051444	BP	29	negative regulation of ubiquitin-protein transferase activity	9	ubiquitin-proteasome	CDC27,PSMB1,PSMC4,PSMA4,ANAPC4,UBE2D1,PSEN1,PSMC5,ANAPC5,PSME1,CDC23,PSMD5,ABL1,PSMD8,PSMC6,PSMA3,PSMC1,PSMB5,PSMA7,SMAD7,PSMD10,PSMD7,FZR1,PSMA2,LIMK1,PSMD3,PSMD11,PSMD9,FBXO5,PSMD14,PARK7,MAD2L2,CDC20,CDK2,PSMF1,PSMB2,PSMA1,PSME3,CCNB1,PSMB7,ANAPC11,PSMB6,PSMA5,RPS27A,BUB3,BUB1B,PSMD4,PSMB4,PSMC2,PSMD6,MAD2L1,ANAPC10,PSMC3,BAG5,ANAPC16,UBE2E1,CDK1,PSMD1,UBE2C,PSMD2,ANAPC2,PSMD13,PSMD12,PSMB8,PS…
8.86e-19	73	5346	61	0.011	0.836	GO:1904667	BP	29	negative regulation of ubiquitin protein ligase activity	10	ubiquitin-proteasome	CDC27,PSMB1,PSMC4,PSMA4,ANAPC4,UBE2D1,PSMC5,ANAPC5,PSME1,CDC23,PSMD5,PSMD8,PSMC6,PSMA3,PSMC1,PSMB5,PSMA7,PSMD10,PSMD7,FZR1,PSMA2,PSMD3,PSMD11,PSMD9,FBXO5,PSMD14,MAD2L2,CDC20,CDK2,PSMF1,PSMB2,PSMA1,PSME3,CCNB1,PSMB7,ANAPC11,PSMB6,PSMA5,RPS27A,BUB3,BUB1B,PSMD4,PSMB4,PSMC2,PSMD6,MAD2L1,ANAPC10,PSMC3,ANAPC16,UBE2E1,CDK1,PSMD1,UBE2C,PSMD2,ANAPC2,PSMD13,PSMD12,PSMB8,PSMB10,PSMB9,PSMB3
0.000244	34	5346	25	0.005	0.735	GO:1901799	BP	29	negative regulation of proteasomal protein catabolic process	8	ubiquitin-proteasome	HFE,GABARAPL2,SENP1,WAC,HSP90AB1,USP14,PARK7,GIPC1,PSMF1,DAB2IP,SDCBP,ATRAID,TLK2,KLHL40,CCAR2,UBXN1,BAG5,PBK,MTM1,USP19,SMARCC1,FHIT,SVIP,BAG6,TAF9
5.79e-05	27	5346	22	0.004	0.815	GO:0032435	BP	29	negative regulation of proteasomal ubiquitin-dependent protein catabolic process	9	ubiquitin-proteasome	HFE,SENP1,WAC,HSP90AB1,USP14,PARK7,GIPC1,DAB2IP,SDCBP,ATRAID,TLK2,KLHL40,CCAR2,UBXN1,BAG5,PBK,MTM1,SMARCC1,FHIT,SVIP,BAG6,TAF9
