# Supplementary material for: Stratification of candidate genes for Parkinson’s disease using weighted protein-protein interaction network analysis
Source: BMC Genomics. 2018 Jun 13;19:452. doi: 10.1186/s12864-018-4804-9 (PMC6000968; doi:10.1186/s12864-018-4804-9)
Supplement: Supplementary file 13 — List of PD network proteins responsible for the enrichment of the terms in Supplementary File 6. (XLSX 62 kb) [file 12864_2018_4804_MOESM13_ESM.xlsx]

## Sheet: PDnetwork proteins in processes
waste	cell death	immune	stress	signaling	transcription	transport	cell_cycle	p_localization
ABL1	ABL1	ABCA1	AARS	ABL1	A2M	ABCA1	ACVR1B	ACTL6A
ABL2	ACVR1B	ABI1	ABCA1	ACTN2	AARS	ABL1	ADAM17	ACTN2
ACIN1	AIFM1	ABL1	ABL1	ADAM17	AARSD1	ABL2	AJUBA	AFG3L2
ACTL6A	AKT1	ACE2	ABL2	ADAM9	AATF	ACACA	AKAP8	AGER
ADRB2	ANP32B	ACSL4	ACACA	ADRB2	ABCF1	ACAP1	AKT1	AIP
ADRM1	APAF1	ACTB	ACTC1	AFAP1L2	ABL1	ACHE	ANAPC10	AKT1
AGXT	APPL1	ACTG1	ACTN2	AGER	ACE2	ACTL6A	ANAPC11	AKT2
AIMP2	AR	ACTN4	ACTN4	AJUBA	ACIN1	ACTN1	ANAPC4	ANK1
AKT1	ARHGEF2	ACTR3	ADAM17	AKAP13	ACTB	ACTN4	ANAPC5	ANXA2
AMBRA1	ARRB1	ADAM17	ADAM9	AKT1	ACTC1	ACVR1B	ANXA1	AP2M1
AMFR	ARRB2	ADAM9	ADCY9	ALK	ACTG2	ADAM15	APC	AP3D1
ANAPC10	ATF2	ADAR	ADH5	AP2A1	ACTL6A	ADAM17	APEX1	APOE
ANAPC11	ATF3	AES	ADNP	AP2A2	ACTN1	ADAM9	APP	APPL1
ANAPC4	ATG3	AFAP1L2	ADPRHL2	AP2B1	ACTN4	ADARB1	ARID3A	AR
ANAPC5	ATM	AGER	ADRBK1	AP2M1	ACVR1B	ADRB2	ARPP19	ARF6
ANKZF1	AVP	AGO1	AGER	APOE	ADAR	AFG3L2	ATM	ARIH2
ANXA5	BAD	AGO3	AGTR1	APP	ADARB1	AGFG1	AURKA	ARL6
APC	BAG3	AICDA	AGTRAP	AR	ADAT2	AHCTF1	BAX	ASNA1
ARAF	BAG5	AIM2	AGXT	ARAF	ADNP	AIM2	BCL2	ATG13
ARIH1	BAG6	AJUBA	AICDA	ARAP1	ADRB2	AIP	BECN1	ATG3
ARIH2	BAK1	AKAP13	AIFM1	ARF4	ADRM1	AJUBA	BID	ATG4C
ARRB1	BAX	AKAP8	AJUBA	ARHGEF5	AEBP2	AKAP13	BLM	BAD
ARRB2	BCAP31	AKIP1	AKAP8	ARHGEF6	AES	AKAP5	BTG2	BAG4
ARRDC3	BCL10	AKT1	AKR1C1	ARHGEF7	AFAP1L2	AKAP8	BTRC	BAG6
ARRDC4	BCL2	ALK	AKT1	ARRB1	AFF1	AKT1	BUB1B	BAP1
ARSA	BCL2A1	ANXA1	AKT2	ARRB2	AFF4	AKT2	CALM1	BAX
ASXL1	BCL2L1	APLF	ALS2	ATF3	AFG3L2	ALB	CALM1	BBS1
ATG10	BCL2L11	APOA1	AMFR	AVP	AGER	AMOT	CALM1	BBS2
ATG101	BCL2L2	APOB	ANKZF1	AVPI1	AGFG1	ANK1	CAMK2A	BCL2
ATG12	BCL3	ARHGEF2	ANXA1	AXIN1	AGO1	ANKRD28	CAMK2D	BCL2L1
ATG13	BCLAF1	ARPC1B	APAF1	BCAR1	AGO2	ANKRD50	CAMK2G	BCL2L11
ATG14	BID	ARPC3	APEX1	BCL10	AGO3	ANP32A	CARM1	BID
ATG16L1	BIK	ARPC4	APOB	BIRC2	AGO4	ANP32B	CASP2	BNIP3L
ATG3	BIRC2	ARRB1	APOE	BIRC3	AHCTF1	ANXA1	CCNA1	BRAF
ATG4C	BIRC3	ARRB2	APP	BIRC7	AHNAK	ANXA2	CCNA2	C2CD5
ATG5	BIRC5	ATF2	APPL1	BNIP2	AHR	AP1B1	CCNB1	CASP8
ATG7	BIRC6	ATM	APRT	BRAF	AICDA	AP1G1	CCNB3	CAV1
ATG9A	BIRC7	AVPR2	APTX	BTK	AIM2	AP1G2	CCND1	CDH1
ATM	BLOC1S2	AXL	ARFGAP1	BTRC	AIMP1	AP2A1	CCNE1	CDK5
ATP13A2	BNIP3	BAD	ARHGEF2	CALM1	AIMP2	AP2A2	CCNH	CDK5R1
ATP6V1B2	BNIP3L	BAG4	ARNT2	CAMK2A	AIP	AP2B1	CCNY	CHM
ATP6V1G1	BRCA1	BAIAP2	ARRB1	CAMK2D	AIRE	AP2M1	CCP110	CIB1
ATRAID	BRCA2	BAX	ARRB2	CAMK2G	AJUBA	AP3B1	CDC20	CLASP2
ATXN3	BTK	BBS2	ARSA	CAMKK2	AKAP8	AP3B2	CDC25A	CLIP3
ATXN7	CAMK2A	BBS4	ASNA1	CARD9	AKT1	AP3D1	CDC25B	CLTC
AUP1	CARD8	BCAR1	ASXL1	CASP8	AKT2	APBA1	CDC25C	CNST
AURKA	CASP10	BCL10	ATF2	CAV1	ALK	APBA2	CDC27	CSK
AURKB	CASP2	BCL11B	ATF3	CBL	ANP32A	APBA3	CDC34	CSNK2A2
AVPR2	CASP3	BCL2	ATF6	CBLC	APBA1	APBB1	CDC5L	DAB2
AXIN1	CASP4	BCL2L1	ATG10	CCL26	APBA2	APC	CDCA8	DENND4C
BABAM1	CASP7	BCL3	ATG3	CD27	APBA3	APEX1	CDK1	DLG1
BAD	CASP8	BCL6	ATG7	CD36	APBB1	APOA1	CDK10	DLG2
BAG5	CASP8AP2	BIRC2	ATM	CD40	APBB2	APOE	CDK14	DLG3
BAG6	CASP9	BIRC3	ATP13A2	CD40LG	APBB3	APP	CDK2	DLG4
BAP1	CAV1	BRCA1	ATP6V1B2	CD74	APEX1	APPBP2	CDK3	DMTN
BBS7	CCAR2	BTK	ATP6V1G1	CDC37	APOB	ARAP1	CDK4	DNAJA1
BCAP31	CCK	BTRC	ATXN3	CDC42	APOE	ARAP3	CDK5RAP3	DNAJA3
BCL10	CD27	C1QBP	AUP1	CDC42EP5	APP	ARF4	CDK6	DNAJC19
BCL2	CD40	CALM1	AVP	CDK1	AR	ARF6	CDK7	DNM1L
BECN1	CD74	CALR	AVPR2	CDK10	ARF4	ARFGAP1	CDKN1A	DVL1
BFAR	CDKN1A	CAMK2A	AXL	CDK5RAP3	ARGLU1	ARFGAP3	CDKN1B	DYNLL1
BIRC2	CDKN1B	CAMK2D	BAD	CDON	ARHGAP35	ARFGEF1	CDKN2A	E2F1
BIRC3	CEBPB	CAMK2G	BAG5	CHRNA7	ARHGEF11	ARHGAP21	CDKN2A	EGFR
BIRC5	CFLAR	CARD10	BAG6	CHUK	ARHGEF2	ARHGAP33	CDT1	EPB41L3
BIRC6	CHEK2	CARD11	BAIAP2	CIB1	ARHGEF5	ARHGDIA	CENPE	EPHA2
BIRC7	CIB1	CARD8	BAK1	CLTA	ARID3A	ARHGEF2	CENPF	ERBB2
BLMH	CLU	CARD9	BAX	COPS5	ARID4A	ARHGEF5	CENPJ	EZR
BLOC1S1	CRADD	CASP10	BCAP31	CRK	ARID4B	ARHGEF7	CEP131	F11R
BMI1	CRYAB	CASP3	BCAR1	CRKL	ARID5B	ARIH2	CEP164	FBXO7
BNIP3	CSNK2A1	CASP8	BCL2	CRYAB	ARL6IP4	ARL2	CEP57	FBXW7
BNIP3L	CTGF	CAV1	BCL2A1	CRYBA1	ARNT2	ARL4D	CEP78	FCHO2
BRCA1	CTNNA1	CCL26	BCL2L1	CSF2RB	ARRB1	ARL6	CHEK1	FIS1
BRCC3	CTNNB1	CD2	BCL2L11	CSK	ARRB2	ARRB1	CHEK2	FLNA
BRE	CTTN	CD27	BCR	CTGF	ASF1A	ARRB2	CIT	FLOT1
BTBD1	CUL1	CD2AP	BECN1	CTNNB1	ASF1B	ASPSCR1	CKAP5	FLOT2
BTRC	CUL2	CD36	BFAR	CTSB	ASH2L	ATCAY	CLASP1	FYB
BUB1B	CUL3	CD3D	BID	CUL1	ASPH	ATF2	CLASP2	GDAP1
CAND1	CUL4A	CD4	BIK	CUL3	ASXL1	ATG10	CNOT1	GNB2L1
CAND2	CUL5	CD40	BIRC2	CUL5	ASXL2	ATG13	CNOT4	GOLGA4
CAPN1	CXCL12	CD40LG	BIRC5	CXCR4	ATF1	ATG14	CNOT7	GOPC
CASP3	CYCS	CD74	BLM	DAB2IP	ATF2	ATG16L1	CRADD	GRIK2
CAV1	CYLD	CDC34	BLOC1S2	DAG1	ATF3	ATG3	CSNK1D	GSK3A
CBFA2T3	DAB2IP	CDC37	BNIP3	DAXX	ATF6	ATG4C	CSNK1E	GSN
CBL	DAP3	CDC42	BNIP3L	DLG1	ATG14	ATG7	CSNK1E	GZMB
CBLB	DAPK1	CDC5L	BRAF	DLG4	ATG4C	ATG9A	CSNK2A1	HGS
CBLC	DAPK3	CDK9	BRCA1	DMD	ATM	ATP13A2	CSNK2A2	HK1
CBLL1	DAXX	CEBPA	BTG2	DNAJA1	ATN1	ATP5A1	CTDSP2	HSP90AA1
CBX8	DCC	CEBPB	BTK	DOK1	ATRAID	ATP5B	CUL1	HSPA1L
CCAR2	DDIT3	CFLAR	C2CD5	DRD2	ATRX	ATP5C1	CUL2	HSPA4
CCNB1	DDIT4	CHRNA7	CACYBP	DTNBP1	ATXN1	ATP5G2	CUL3	HSPH1
CCNB1IP1	DDX3X	CHUK	CALR	DUSP1	ATXN2	ATP5H	CUL4A	HTRA2
CCNF	DDX47	CIB1	CAMK2A	DUSP10	ATXN3	ATP6V1B2	CUL4B	HUWE1
CD2AP	DDX5	CIITA	CAMK2D	DUSP16	ATXN7	ATP6V1G1	CUL5	IFT20
CDC20	DEDD	CITED1	CAPN2	DUSP19	AURKB	ATXN1	DCTN1	IKBKB
CDC27	DEDD2	CLEC7A	CARD9	DUSP22	AVP	ATXN2	DDB1	INPP5K
CDC34	DIABLO	CLIP3	CARM1	DUSP3	AVPR2	AUP1	DDX3X	ITGA4
CDC37	DNAJB6	CLU	CASP3	DUSP4	AXIN1	AXIN1	DNM2	ITGB1
CDC42	DNM1L	COL1A1	CASP4	DUSP5	AXIN2	AXIN2	DUSP1	ITGB2
CDCA3	DYNLL1	COPS8	CASP8	DUSP6	BAD	BAD	DYNC1H1	ITGB7
CDK1	DYRK2	CORO1A	CASP9	DUSP7	BAK1	BAG4	DYNC1LI1	JUP
CDK2	E2F1	CPNE1	CAT	DUSP8	BANP	BAK1	DYNLL1	KALRN
CDK5	EDA2R	CREB1	CAV1	DUSP9	BBS2	BAP1	E2F1	KAT2A
CDK5R1	EGLN3	CREBBP	CBFA2T3	DVL2	BBS4	BAX	E2F4	KCNN3
CDK5RAP3	EP300	CRK	CBL	DVL3	BBS7	BBS1	EGFR	KIF5B
CDK9	EPHA2	CRYBA1	CBX8	EDA2R	BBX	BBS2	EIF4E	KRT18
CEBPA	ERBB3	CSF2RB	CCAR2	EGFR	BCAS3	BBS4	EIF4EBP1	LIN7A
CHFR	ERBB4	CSK	CCK	EIF2AK2	BCL10	BBS5	ENSA	LIN7C
CLOCK	ERN1	CSNK2B	CCNA2	EIF3A	BCL11A	BBS7	EP300	LRP6
CLU	ERO1L	CTLA4	CCNB1	EPHA2	BCL11B	BBS9	EPS8	LRRK2
CNOT4	ERP29	CTNNB1	CCND1	EPHA4	BCL2	BCAP31	ERCC3	MACF1
COMMD1	EYA1	CTSB	CCS	EPHB1	BCL3	BCAR1	EZH2	MAPK8
COPS3	F2R	CUEDC2	CD27	EPN1	BCL6	BCAS3	FANCI	MARCH5
COPS5	FADD	CUL1	CD36	EPS15	BCLAF1	BCL2	FBXL15	MFN2
CRBN	FAF1	CXCL12	CD4	EPS8	BEND3	BCL2L1	FBXL7	MICALL1
CRNKL1	FAM162A	CXCL8	CD40	ERBB2	BHLHE41	BCL2L11	FBXO31	MIEF1
CSNK1A1	FAS	CXCR2	CDC5L	ERBB3	BICD1	BCL3	FBXO5	MIEF2
CSNK1D	FASLG	CXCR4	CDH1	ERBB4	BIRC2	BCL6	FBXO7	MIPEP
CSNK1E	FBXO18	CXCR5	CDK1	ERN1	BIRC3	BCR	FBXW11	MOAP1
CSNK2A2	FBXW7	CYBB	CDK16	ERP29	BIRC5	BECN1	FBXW7	MTCL1
CTNNB1	FEM1B	CYFIP1	CDK2	ERRFI1	BIRC7	BICD1	FOXO4	MUSK
CTSD	FGFR1	CYFIP2	CDK4	ESR1	BLM	BID	FZR1	MYL12A
CTTN	FGFR3	CYLD	CDK5	EZH2	BMI1	BIRC5	GADD45A	MYO1C
CUL1	FIS1	DAB2IP	CDK5R1	EZR	BNC1	BLOC1S1	GEM	NBPF3
CUL2	FOXO3	DAPK1	CDK5RAP3	F2R	BPTF	BLOC1S2	GFI1	NKD2
CUL3	FYN	DAPK3	CDKN1A	FADD	BRAF	BLOC1S3	GIGYF2	NSF
CUL4A	GATA1	DCLRE1C	CDKN1B	FAM83B	BRCA1	BLOC1S5	GSPT1	NUMB
CUL4B	GNB2L1	DDIT3	CEBPB	FAS	BRCA2	BLOC1S6	H2AFY	NUP155
CUL5	GPX1	DDX3X	CFTR	FASLG	BRD3	BNIP3	HAUS8	OPTN
CUL7	GSK3A	DDX41	CHEK2	FBLN1	BRF2	BNIP3L	HSP90AA1	PACS1
CUL9	GSK3B	DHX36	CHRNA7	FBXW11	BRMS1	BRAF	HSPA2	PACS2
CYLD	GSN	DHX58	CHUK	FBXW7	BRMS1L	BTF3	HUS1	PACSIN1
DAB2	GSTP1	DHX9	CITED1	FER	BRWD1	BTK	ITGB1	PARD3
DAB2IP	GZMB	DLG1	CLEC7A	FES	BTF3	C1QBP	JADE1	PARK2
DAPK1	HELLS	DOCK1	CLK2	FGF1	BTG2	C2CD5	KANK2	PDCD5
DAPK3	HERPUD1	DRD2	CLU	FGF2	BTK	CACNA1C	KHDRBS1	PDPK1
DAXX	HIC1	DUSP22	CNP	FGFR1	BTRC	CALR	KIF18A	PICK1
DCAF11	HIF1A	DUSP3	COL1A1	FGFR2	BUD31	CAMK1	KIF22	PIK3R1
DCAF13	HIP1	ECT2	COL1A2	FGFR3	BYSL	CAMK1D	KIF2C	PINK1
DCAF16	HIPK1	EDA2R	COL4A3BP	FLOT1	C1D	CAMK2A	KLF11	PKP2
DCAF4	HIPK2	EDARADD	COMT	FLT1	C1QBP	CAMK2D	KLHL22	PKP3
DCAF6	HMGB1	EEF1D	COPS5	FLT3	CALR	CAMK2G	KPNB1	PMPCA
DCAF7	HMGB2	EGR1	CPS1	FLT4	CAMK1	CANX	LATS1	PPFIA1
DCUN1D1	HNRNPK	EIF2AK2	CREB1	FN1	CAMK1D	CARD8	LATS2	PPP1R13B
DCUN1D2	HSF1	ELMO1	CREBBP	FOXO1	CAMK2A	CASP8	MAD1L1	PPP1R9B
DCUN1D3	HSPB1	ENDOG	CREM	FRS3	CAMK2D	CAV1	MAD2L1	PPP2R5A
DCUN1D4	HSPD1	EP300	CRYAB	FSHR	CAMKK2	CBLB	MAD2L1BP	PPP3R1
DCUN1D5	HSPH1	EPHA2	CRYGD	FYN	CAND1	CBLL1	MAD2L2	PRKCI
DDB1	HTRA2	EPRS	CSF2RB	FZD8	CAND2	CCDC53	MAPRE1	PRKCZ
DDB2	HTT	ERC1	CSK	GAB1	CAPN2	CCDC64	MCM10	PSMB7
DDIT3	HYOU1	ERRFI1	CTDSP2	GADD45A	CARD11	CCHCR1	MCM2	PSMD8
DERL1	IFI16	ESR1	CTGF	GADD45B	CARF	CCL26	MCM3	RAB10
DERL2	IFT57	ETS1	CTNNA1	GADD45G	CARHSP1	CCS	MCM6	RAB11A
DISC1	IGBP1	ETV3	CTNNB1	GAREM	CARM1	CCT2	MCM7	RAB11B
DNAJA1	IKBKE	EXO1	CUL2	GBA	CASK	CCT3	MDM2	RAB29
DNAJA4	IL1B	EZR	CUL7	GFI1	CASP2	CCT4	MDM4	RAB3IP
DNAJB1	IL2	F11R	CXCL12	GNAI2	CASP7	CCT5	MELK	RABGEF1
DNAJB6	ING2	F2R	CXCL8	GPR37	CASP8	CCT6A	MEN1	RAC1
DNM1L	ITGAV	FABP4	CXCR4	GPS1	CASZ1	CCT7	MNAT1	RAPGEF2
DTL	ITPR1	FADD	CYBB	GRB2	CAT	CCT8	MOS	RAPGEF6
DTX3L	JAK2	FAF1	CYCS	GRB7	CAV1	CD2	MRE11A	RHOU
DVL1	JUN	FASLG	CYGB	GRIK2	CBFA2T3	CD27	MTA3	RNF31
DYNLL1	KDM1A	FASN	DAB2IP	GRIN2A	CBL	CD36	MUC1	ROCK1
DZIP3	KLF4	FBXW11	DAG1	GRIN2B	CBX1	CD40	NAE1	RPL10A
E4F1	KRT18	FCER2	DCTN1	GSTP1	CBX3	CD40LG	NBN	RPL11
EDEM1	KRT8	FER	DDIT3	HAP1	CBX4	CD74	NEK10	RPL12
EEF1A1	LCK	FGFR1	DDIT4	HDAC3	CBX5	CDC37	NEK2	RPL13
EEF1A2	LGALS3	FGR	DDX18	HGS	CBX7	CDC42	NEK6	RPL13A
EHMT2	LGALS9	FKBP1A	DENND4C	HIPK2	CBX8	CDH1	NES	RPL14
EIF2AK4	LMNA	FLNA	DERL1	HMGB1	CBY1	CDK1	NINL	RPL15
EIF2S1	LRRK2	FLOT1	DERL2	HSP90AA1	CCAR2	CDK16	NPM1	RPL18
EIF3F	LTBR	FLT3	DGAT2	HSP90B1	CCDC59	CDK5	ODF2	RPL19
ENY2	MADD	FLT4	DIABLO	HSPD1	CCNA1	CDK5R1	OPTN	RPL21
EP300	MAGED1	FN1	DKK1	HSPH1	CCNA2	CDK6	ORC3	RPL22
ERCC8	MAP2K5	FOS	DMAP1	ID1	CCNB1	CDKN1A	ORC6	RPL23
ERLIN2	MAP3K5	FOXO3	DMTN	IGBP1	CCNC	CDKN1B	OVOL1	RPL23A
ERN1	MAPK7	FOXP3	DNM1L	IGF1R	CCND1	CENPF	PAFAH1B1	RPL24
EXOC4	MAPK8	FYB	DNM2	IGFBP3	CCNE1	CEP131	PAXIP1	RPL26
EXOC7	MAPK8IP1	FYN	DNMT1	IKBKB	CCNH	CEP57	PCID2	RPL27A
EXOC8	MAPK9	G3BP2	DNMT3A	IKBKE	CCNL1	CERS2	PCM1	RPL28
FAF1	MCL1	GAB1	DNMT3B	IKBKG	CD2BP2	CFAP20	PCNA	RPL29
FAF2	MDM2	GAB2	DRD2	IL1B	CD36	CFTR	PHB2	RPL3
FAM175B	MELK	GAPDH	DUSP1	IL2	CD3D	CHM	PHLDA1	RPL30
FANCC	MKNK2	GATA3	DUSP10	ILK	CD40	CHML	PIAS1	RPL31
FANCI	MOAP1	GBA	DYNLL1	INPP5K	CD40LG	CIB1	PIDD1	RPL34
FBXL12	MUC1	GCH1	E2F1	INSR	CDC123	CITED1	PIM2	RPL35A
FBXL15	MUL1	GFI1	ECT2	IQGAP1	CDC37	CKAP5	PINX1	RPL36
FBXL2	MYBBP1A	GJA1	EDEM1	IRAK1	CDC42	CLASP1	PKD1	RPL36A
FBXL22	MYC	GLMN	EDNRA	IRAK2	CDC5L	CLASP2	PKMYT1	RPL4
FBXL3	NBN	GNB2L1	EEF1B2	IRAK3	CDCA7L	CLIP3	PLAGL1	RPL41
FBXL5	NCK1	GP1BA	EEF2	IRAK4	CDH1	CLOCK	PLK1	RPL5
FBXL6	NDUFS3	GRB2	EFTUD2	IRF1	CDK1	CLTA	PLK2	RPL6
FBXL7	NF1	GREM1	EGFR	IRF3	CDK11A	CLTB	PML	RPL7A
FBXL8	NFATC4	GSK3A	EGLN1	IRF4	CDK13	CLTC	PPM1D	RPL8
FBXO10	NFE2L2	GSK3B	EGLN2	IRF7	CDK2	CLU	PPP1CB	RPLP0
FBXO11	NGFR	GSTP1	EGLN3	IRS1	CDK4	CNN2	PPP1R12A	RPLP1
FBXO18	NLRC4	HCK	EGR1	IRS2	CDK5	CNP	PPP2R1A	RPLP2
FBXO2	NLRP12	HDAC1	EHMT2	ITCH	CDK5R1	CNST	PPP2R2A	RPS10
FBXO21	NLRP2	HDAC2	EIF2AK2	ITGAV	CDK5RAP3	COG4	PPP2R2D	RPS11
FBXO22	NLRP3	HDAC4	EIF2AK4	ITGB2	CDK6	COL1A1	PPP3CA	RPS12
FBXO24	NOC2L	HDAC7	EIF2B5	JAK1	CDK7	COL4A3BP	PPP6C	RPS14
FBXO25	NOD1	HIF1A	EIF2S1	JAK2	CDK9	COL7A1	PRKACA	RPS15
FBXO3	NOL3	HIPK1	EIF4EBP1	JAK3	CDKN1A	COMMD1	PRKAR2B	RPS15A
FBXO31	NONO	HMGB1	EIF6	JUN	CDKN1B	COPB1	PRKDC	RPS16
FBXO32	NOS3	HMGB2	ELK1	KBTBD7	CDKN1C	COPE	PRMT2	RPS19
FBXO33	NR4A1	HSF1	ENDOG	KDR	CDKN2A	CORO1A	PRPF19	RPS2
FBXO4	OPA1	HSP90AA1	ENPP1	KIDINS220	CDON	CORO1B	PSMA1	RPS20
FBXO45	P4HB	HSP90AB1	ENSA	KIT	CDT1	CORO1C	PSMA2	RPS23
FBXO5	PAK2	HSP90B1	ENY2	KLF4	CDYL	CORO7	PSMA3	RPS24
FBXO6	PAK7	HSPA5	EP300	KRAS	CEBPA	CPLX2	PSMA4	RPS26
FBXO7	PARK2	HSPB1	EPS8	KSR1	CEBPB	CPSF1	PSMA5	RPS27
FBXO8	PARK7	HSPD1	ERBB4	LAT	CEBPD	CPSF3	PSMA7	RPS27A
FBXO9	PARP1	HTRA2	ERCC3	LGALS9	CEBPZ	CRYAA	PSMB1	RPS3
FBXW11	PAWR	ICAM2	ERCC8	LGMN	CELF2	CRYAB	PSMB10	RPS3A
FBXW2	PAX2	ICAM3	ERLIN2	LRRK2	CENPF	CSE1L	PSMB2	RPS4X
FBXW4	PDCD10	IFI16	ERN1	LTBR	CFLAR	CSK	PSMB3	RPS6
FBXW5	PDCD2	IFI30	ERO1L	LYN	CHD1	CSNK1D	PSMB4	RPS7
FBXW7	PDCD5	IFIH1	ERP29	MADD	CHD3	CSNK2A2	PSMB5	RPS8
FBXW8	PDCD6	IFIT1	ERP44	MAGED1	CHD4	CSNK2B	PSMB7	RPS9
FEM1B	PDIA3	IFIT3	ERRFI1	MAGI3	CHD5	CTNNA1	PSMB8	RPSA
FEZ1	PDPK1	IFITM3	ESR1	MAP2K1	CHEK1	CTNNB1	PSMB9	RUVBL1
FEZ2	PEA15	IFNAR1	ETS1	MAP2K2	CHEK2	CTTN	PSMC1	S100A10
FIS1	PELI3	IFNAR2	EZH2	MAP2K3	CHUK	CUL3	PSMC2	SEC61A1
FKBP1A	PIAS4	IGBP1	EZR	MAP2K4	CIAO1	CXCL12	PSMC3	SFN
FOXO1	PIDD1	IGF2BP1	F2R	MAP2K5	CIB1	CXCL8	PSMC4	SH3GLB1
FUNDC1	PIK3R1	IGF2BP3	FAF2	MAP2K6	CIITA	CXCR2	PSMC5	SHANK3
FUNDC2	PINK1	IKBKB	FAM129A	MAP2K7	CIRH1A	CXCR4	PSMC6	SIRT4
FYN	PML	IKBKE	FAM162A	MAP3K1	CITED1	CYGB	PSMD1	SKAP1
FZR1	PPARD	IKBKG	FANCD2	MAP3K10	CLEC3B	CYLD	PSMD10	SLC9A3R1
GABARAPL1	PPARG	IL15	FAS	MAP3K11	CLK1	DAB2	PSMD11	SMURF1
GABARAPL2	PPP1CA	IL17RA	FASLG	MAP3K12	CLK2	DAB2IP	PSMD12	SORBS1
GAN	PPP1R13B	IL1B	FBXO2	MAP3K13	CLK3	DAG1	PSMD13	SPTBN1
GAPDH	PPP1R15A	IL1R1	FBXO32	MAP3K14	CLNS1A	DAPK3	PSMD14	SREBF2
GBA	PPP2CB	IL2	FBXO6	MAP3K2	CLOCK	DCTN1	PSMD2	SRP14
GFAP	PPP2R1A	IL7R	FBXW7	MAP3K3	CLU	DCTN6	PSMD3	SRP72
GIPC1	PPP2R1B	IMPDH2	FER	MAP3K4	CNBP	DDR2	PSMD4	SRPRB
GLMN	PPP3R1	INPP5D	FIS1	MAP3K5	CNN2	DDX19A	PSMD5	STOM
GNA12	PRDX3	INPP5K	FLOT1	MAP3K6	CNOT1	DDX19B	PSMD6	STX3
GNB2L1	PRDX5	IP6K2	FOS	MAP3K7	CNOT7	DDX20	PSMD7	STX4
GOLGA2	PRKCA	IQGAP1	FOXA1	MAP3K8	CNTN2	DDX39A	PSMD8	STXBP1
GPX1	PRKCD	IRAK1	FOXO1	MAP3K9	COL1A1	DDX39B	PSMD9	TAOK2
GSK3A	PRKDC	IRAK2	FOXO3	MAP4K1	COMMD1	DENND1A	PSME1	TFDP1
GSK3B	PSEN1	IRAK3	FOXO4	MAP4K3	COPRS	DERL1	PSME3	TGFB1
GTPBP4	PSMD10	IRAK4	FUNDC1	MAP4K4	COPS2	DERL2	PSME4	TIAM1
HACE1	PSME3	IRF1	FYN	MAPK1	COPS5	DIAPH1	PSMF1	TIMM50
HAP1	PTEN	IRF2	G6PD	MAPK10	CPNE1	DKC1	PSMG2	TNF
HDAC6	PTPN2	IRF3	GAB1	MAPK13	CPSF1	DMAP1	PSRC1	TNFRSF1A
HDAC8	PYCARD	IRF4	GATA3	MAPK14	CPSF3	DMTN	PTEN	TNIK
HECTD1	RAD9A	IRF7	GBA	MAPK3	CPSF6	DNAH11	PTPN6	TOMM20
HECW1	RAF1	IRF8	GCH1	MAPK4	CPSF7	DNAJA1	RAB11A	TOMM34
HERC1	RBCK1	ISG15	GDAP1	MAPK7	CREB1	DNAJC19	RB1	TOMM40
HERC2	RELA	ISL1	GFI1	MAPK8	CREBBP	DNM1L	RBBP8	TOMM70A
HERPUD1	REST	ITCH	GJA1	MAPK8IP1	CREM	DNM2	RBL2	TP53
HGS	RET	ITGA4	GLP1R	MAPK8IP2	CRK	DOCK4	RCC1	TP53BP2
HIF1A	RFFL	ITGB2	GNAI2	MAPK8IP3	CRNKL1	DOCK7	RCC2	TP63
HIST1H3A	RHOT1	ITK	GNB1	MAPK9	CRTC2	DRD2	RFWD3	TP73
HLTF	RHOT2	JAK1	GNB2L1	MAPKAPK2	CRTC3	DSP	RGCC	TSPAN14
HMGB1	RIPK1	JAK2	GNGT1	MAPKAPK3	CRYAB	DTNBP1	RHOU	TTC8
HSF1	RIPK3	JAK3	GNPAT	MARK3	CSNK1D	DUSP16	RPA1	U2AF1
HSP90AA1	RNF34	JUN	GOSR2	MATK	CSNK1E	DYNC1H1	RPA2	UBE2D3
HSP90AB1	RNF41	JUND	GPR21	MDFI	CSNK2A1	DYNLL1	RPL24	UBE2J2
HSP90B1	RPS3	KAT2A	GPR37	MEN1	CSNK2A2	DYRK2	RPS27A	UBE2L3
HSPA2	RPS6KA1	KAT5	GPX1	MID1	CSRNP1	E2F1	RPS6	UBL4A
HSPA5	RPS6KA3	KCNN4	GRB10	MLK4	CSRNP2	ECT2	RPS6KB1	USP17L2
HSPA8	RPS6KB1	KEAP1	GRB2	MOS	CTBP1	EDEM1	SEH1L	VAMP2
HSPB1	S100A8	KIR2DL1	GRIN2A	MST1R	CTBP2	EEA1	SENP2	VAMP3
HSPBP1	S100A9	KIT	GRIN2B	MUL1	CTGF	EGFR	SFN	VPS4A
HTRA2	SART1	KLF4	GSK3A	MVB12A	CTNNB1	EHD1	SIN3A	WBP11
HUWE1	SEPT4	KLHL20	GSK3B	MVP	CTNNBIP1	EIF4A3	SIRT2	WNT3A
IFI16	SERINC3	KRAS	GSTP1	MYC	CTNND1	EIF4E	SIRT7	YWHAB
IFT20	SFN	KRT18	GZMB	MYD88	CUL2	EIF5A	SKP1	YWHAE
ISG15	SFPQ	KRT8	HADH	MYOC	CUL3	EIF6	SKP2	YWHAG
ITCH	SH3GLB1	LAT	HADHA	NBR1	CWC15	EMD	SMARCA4	YWHAH
ITPR1	SH3RF1	LCK	HCK	NCOR1	CYFIP2	ENG	TAOK3	YWHAQ
JKAMP	SIAH1	LCP2	HDAC1	NEFL	CYLD	ENPP2	TERT	YWHAZ
JOSD1	SIAH2	LGALS1	HDAC2	NEK10	DAB2	ENSA	TFDP1	ZBTB17
KAT2A	SIRT1	LGALS3	HDAC5	NF1	DAB2IP	ENY2	TGFB1	ZFAND2B
KAT5	SIVA1	LGALS9	HDAC6	NF2	DAP3	EPB41L5	TIPIN	ZFYVE27
KAT8	SKIL	LGMN	HDAC9	NFKB1	DAPK1	EPHA2	TMOD3	ZMYND8
KBTBD6	SLC25A4	LIG4	HDGF	NFKBIA	DAPK3	EPS15	TP53
KBTBD7	SLC25A5	LIMK1	HERPUD1	NGFR	DARS	ERBB2	TP63
KCNK3	SLC9A3R1	LITAF	HIF1A	NLRP12	DAXX	ERBB3	TP73
KCNQ1	SMAD3	LPXN	HIF1AN	NOD1	DCAF13	ERBB4	TPD52L1
KCTD11	SNAI1	LTBR	HIPK2	NOD2	DCAF6	ERC1	TPR
KCTD13	SNAI2	LURAP1	HMGB2	NPHS1	DDIT3	ERP29	TPX2
KDM1A	SNCA	LYN	HMOX2	NR1D1	DDN	ETS1	TUBA1A
KDM2B	SNW1	MADD	HNF1A	NR2C2	DDR2	EVL	TUBA4A
KDM4A	SOD1	MALT1	HNRNPA0	NTRK1	DDX1	EXOC2	TUBB
KDR	SOD2	MAP2K4	HNRNPD	NTRK2	DDX17	EXOC4	TUBB4A
KEAP1	SOX2	MAP2K5	HNRNPU	NUP62	DDX19A	EXOC7	TUBB4B
KIAA0226	SP100	MAP2K6	HOMER2	OPRK1	DDX19B	EXOC8	TUBG1
KLHL1	SPN	MAP2K7	HP1BP3	OPRM1	DDX20	EZR	UBE2D1
KLHL12	SRC	MAP3K1	HSF1	PAFAH1B1	DDX21	F2R	UBE2E1
KLHL13	STK11	MAP3K14	HSP90AA1	PAG1	DDX27	FADD	UBE2E2
KLHL15	STK24	MAP3K3	HSP90AB1	PAK1	DDX39A	FAF1	UBE2L3
KLHL18	STK25	MAP3K5	HSP90B1	PAK3	DDX39B	FAF2	UBE2S
KLHL20	STK3	MAP3K7	HSPA5	PARK2	DDX3X	FAM21C	USP47
KLHL22	STK4	MAP4K3	HSPB1	PBK	DDX41	FAM60A	VPS4A
KLHL24	STRADB	MAPK1	HSPD1	PDCD10	DDX47	FBLN1	VPS4B
KLHL38	STX4	MAPK10	HSPH1	PDE6H	DDX5	FBXO22	WEE1
KLHL42	SYVN1	MAPK13	HTRA2	PDGFB	DDX54	FBXO7	XPC
KLHL8	TAF9	MAPK14	HYOU1	PDGFRB	DDX56	FBXW11	YWHAE
KLHL9	TAF9B	MAPK3	ID1	PDPK1	DDX6	FBXW7	YWHAG
KRT15	TCF7L2	MAPK7	IFNAR1	PEA15	DEAF1	FER	ZNF655
LACRT	TERT	MAPK8	IGF1R	PEBP1	DEDD	FERMT3	ZW10
LAMP2	TFDP1	MAPK9	IGF2R	PELI1	DEDD2	FES
LARP1	TFPT	MAPKAPK2	IL15	PELI2	DEK	FEZ1
LARP1B	TGFB1	MAPKAPK3	IL1B	PHB	DENND4A	FGF1
LEO1	TGFB2	MAST2	IL2	PHB2	DHPS	FGF2
LIMK1	TGFBR1	MAVS	INPP5K	PHLPP1	DHX15	FGFR1
LMCD1	THEM4	MCL1	INPPL1	PIK3AP1	DHX30	FGR
LMO7	TICAM1	MCM2	INSR	PIK3C2A	DHX36	FIP1L1
LNX1	TICAM2	MID1	IPO5	PIK3C3	DHX9	FIS1
LONRF1	TIMM50	MID2	IQGAP1	PIK3CB	DICER1	FLNA
LRR1	TLR3	MIER1	IRAK1	PIK3CG	DIMT1	FLOT1
LRRK2	TM2D1	MKKS	IRAK2	PIK3R1	DIO2	FLT1
LRSAM1	TMEM102	MME	IRAK3	PIK3R4	DIS3	FLT4
LTN1	TMEM109	MRE11A	IRF3	PIN1	DKC1	FN1
MAD2L1	TNF	MST1R	IRF8	PINK1	DKK1	FOXO4
MAD2L2	TNFAIP3	MUL1	IRS1	PKN1	DLG1	FOXP3
MALT1	TNFRSF10A	MX1	IRS2	PLCG1	DMAP1	FYB
MAP1A	TNFRSF10B	MYC	IRS4	PPEF2	DMD	FYCO1
MAP1LC3A	TNFRSF11A	MYD88	ITPR1	PPM1L	DNAJA3	G3BP2
MAP1LC3B	TNFRSF12A	MYO10	JAK2	PPP2CA	DNAJB6	GAB1
MAP1S	TNFRSF18	MYO1C	JAK3	PPP2R1A	DNAJC8	GAB2
MAP2K1	TNFRSF1A	NBN	JKAMP	PPP5C	DNM2	GABARAP
MAP3K12	TNFRSF1B	NCK1	JUN	PRDX1	DNMT1	GABARAPL2
MAPK3	TNFRSF21	NCKAP1	JUND	PRKAA1	DNMT3A	GAPVD1
MAPK8	TNFRSF25	NCKIPSD	JUP	PRKCA	DNMT3B	GATA3
MAPT	TNFRSF4	NDFIP1	KALRN	PRKCD	DNMT3L	GBF1
MARCH5	TNFRSF8	NDFIP2	KANK2	PRKCE	DNTTIP1	GCC1
MARCH6	TNFRSF9	NEK6	KAT2B	PRKCZ	DPY30	GDAP1
MARCH7	TNFSF10	NFATC1	KAT5	PRMT1	DRD2	GDI2
MARK2	TNFSF12	NFATC2	KCNK3	PRMT5	DTNBP1	GEMIN2
MDH1	TNFSF14	NFATC4	KCNQ1	PSEN1	DUS3L	GEMIN4
MDM2	TOPORS	NFE2L2	KDM1A	PSMA1	DUSP22	GEMIN5
MDM4	TP53	NFKB1	KIF5B	PSMA2	DVL1	GGA1
MED21	TP53BP2	NFKB2	KLF1	PSMA3	DVL2	GGA2
MED24	TP63	NFKBIA	KLF10	PSMA4	DVL3	GIPC1
MED31	TP73	NGFR	KLF11	PSMA5	DYNLL1	GJA1
MED6	TPD52L1	NKIRAS1	KLF4	PSMA7	DYRK1A	GLMN
MED8	TPT1	NLRC4	KLF5	PSMB1	DYRK1B	GLP1R
MFN1	TRADD	NLRP12	KPNA4	PSMB10	E2F1	GLUD1
MFN2	TRAF1	NLRP2	KRT1	PSMB2	E2F4	GNA12
MIB1	TRAF2	NLRP3	KRT8	PSMB3	E2F8	GNA13
MID2	TRAP1	NLRX1	LACRT	PSMB4	E4F1	GNB2L1
MLST8	TRIB3	NOD1	LDHA	PSMB5	EDA2R	GOLGA2
MTA1	TRIM32	NOD2	LGALS1	PSMB7	EED	GOLGA4
MTCL1	TRIM39	NOL3	LGALS9	PSMB8	EEF1A1	GOLPH3L
MTOR	TXNDC12	NOS2	LITAF	PSMB9	EEF1A2	GOPC
MUL1	UBE2K	NOTCH1	LMNA	PSMC1	EEF1B2	GOSR1
MVB12A	UBE4B	NR1D1	LRP11	PSMC2	EEF1D	GOSR2
MYCBP2	UBQLN1	NUMBL	LRP6	PSMC3	EEF1G	GPRASP1
MYLK	UNC5B	NUP62	LRRK2	PSMC4	EEF2	GRB7
NBR1	USP47	OAS2	LTBR	PSMC5	EFCAB6	GREM1
NDFIP1	VCP	OPTN	LYN	PSMC6	EFTUD2	GRIA1
NDFIP2	VDAC2	OTUB1	MAP2K4	PSMD1	EGFR	GRIK2
NEDD4	VEGFA	OTUD7B	MAP2K6	PSMD10	EGLN1	GSK3A
NEDD4L	VIMP	OTULIN	MAP3K5	PSMD11	EGLN2	GSK3B
NEDD8	WNT3A	PAFAH1B1	MAP4K4	PSMD12	EGLN3	GSN
NEFM	WWOX	PAG1	MAPK1	PSMD13	EGR1	GSTP1
NFE2L2	XIAP	PAK1	MAPK14	PSMD14	EHMT1	GTPBP4
NHLRC1	YAP1	PAK2	MAPK3	PSMD2	EHMT2	GZMB
NKD2	YBX3	PAK3	MAPK7	PSMD3	EIF1	HACE1
NLRC4	YWHAB	PALM3	MAPK8	PSMD4	EIF1AX	HADH
NME2	YWHAE	PARK2	MAPKAPK2	PSMD5	EIF1B	HAP1
NOD1	YWHAG	PARK7	MAPKAPK3	PSMD6	EIF2AK1	HDAC1
NPLOC4	YWHAH	PAWR	MARCH6	PSMD7	EIF2AK2	HDAC3
NR1D1	YWHAQ	PAXIP1	MAX	PSMD8	EIF2AK4	HDAC4
NR2C2	YWHAZ	PCBP2	MBD1	PSMD9	EIF2B5	HDAC5
NRBF2	ZC3HC1	PCK1	MBD2	PSME1	EIF2S1	HDAC6
NSFL1C	ZMAT3	PDE4D	MBD3	PSME3	EIF2S2	HDAC7
NUP93	ZMAT4	PDPK1	MBD4	PSME4	EIF2S3	HDAC9
OPTN	ZMYND11	PELI1	MBTPS1	PSMF1	EIF3A	HERC2
OTUB1	ZNF622	PELI2	MCL1	PTEN	EIF3B	HERPUD1
OTUB2		PELI3	MDM2	PTK2	EIF3E	HGS
OTUD1		PHB	MDM4	PTK2B	EIF3F	HIF1A
OTUD4		PIAS1	MECP2	PTPN11	EIF3G	HMGA1
OTUD7B		PIAS4	MELK	PTPN2	EIF3H	HMGB1
OTULIN		PIK3AP1	MEN1	PTPN22	EIF3J	HNF1A
PACS2		PIK3C3	MMP2	PTPN6	EIF3K	HNRNPA1
PAF1		PIK3CB	MOAP1	PTPRA	EIF3M	HNRNPA2B1
PAFAH1B2		PIK3CG	MSN	PTPRJ	EIF4A1	HNRNPA3
PARK2		PIK3R1	MSX2	PTPRR	EIF4A2	HOMER3
PARK7		PIK3R2	MTA1	PXN	EIF4A3	HSP90AA1
PARP10		PIK3R4	MTOR	PYCARD	EIF4B	HSP90AB1
PAX6		PIM2	MUC1	RAB7A	EIF4E	HSP90B1
PAXIP1		PIN1	MUL1	RAF1	EIF4E2	HSPA1L
PBK		PINK1	MYC	RANBP9	EIF4EBP1	HSPA4
PCBP2		PKN1	MYD88	RAP1A	EIF4G1	HSPA5
PCGF1		PLCG1	MYO1C	RAP1B	EIF4G2	HSPA8
PELI1		PLCL2	MYOCD	RAPGEF1	EIF4G3	HSPA9
PELI2		PLD2	MYOD1	RAPGEF2	EIF4H	HSPB1
PELI3		PLK2	NASP	RASA1	EIF5	HSPD1
PER2		PLSCR1	NCK1	RASAL2	EIF5A	HTRA2
PFKP		PML	NCOA1	RASGRP3	EIF5B	HTT
PHC1		PNPT1	NCOA3	RASSF2	EIF6	HUWE1
PIAS1		POLR1C	NCOR2	RBM4	ELAVL1	HYOU1
PIK3C2B		POLR2E	NDRG1	RBPJ	ELK1	ICK
PIK3C3		POLR2K	NEFL	RBX1	ELK3	IFIT1
PIK3CB		PPARG	NF1	REPS2	ELMSAN1	IFNAR1
PIK3R2		PPBP	NFE2L1	RET	EMG1	IFT20
PIK3R4		PPM1A	NFE2L2	RGS14	EMSY	IFT57
PIM2		PPM1B	NFKB1	RGS2	ENG	IGBP1
PIN1		PPP3CA	NFKB2	RGS3	ENO1	IGF1R
PINK1		PPP3R1	NFKBIA	RIPK1	ENY2	IGF2BP1
PINX1		PPP4C	NFKBIB	RIPK2	EP300	IGF2BP3
PIP4K2C		PPP5C	NGFR	RNF115	EPB41L5	IGFBP3
PJA2		PRDX1	NLRP3	RNF126	EPRS	IKBKAP
PKD1		PRDX4	NME2	RNF41	ERBB2	IL17RA
PLK1		PRKACA	NOD1	ROR2	ERBB3	IL1B
PLK2		PRKACB	NOD2	ROS1	ERBB4	IL1R1
PML		PRKCA	NOL3	RPS27A	ERC1	IL2
POMP		PRKCB	NONO	RPS3	ERCC3	ILK
PPP2CB		PRKCD	NOS1	RPS6KA3	ERG	ING1
PPP2R5C		PRKCE	NOS2	RPS6KA5	ERLIN2	INPP5F
PRICKLE1		PRKCI	NOS3	SASH1	ERN1	INPP5K
PRKAA1		PRKCQ	NOTCH1	SERPINB3	ERO1L	INSIG1
PRKAA2		PRKCZ	NPLOC4	SH3GL2	ERP29	INSR
PRKAB1		PRKD1	NQO1	SH3KBP1	ESR1	IPO4
PRKAB2		PRKDC	NR0B2	SH3RF1	ESR2	IPO5
PRKACA		PRNP	NR1D1	SHANK3	ETS1	IPO8
PRKAG1		PRPF8	NR2F2	SHC1	ETV1	IQGAP1
PRKAG2		PSEN1	NR4A1	SHKBP1	ETV3	IRF3
PRKCE		PSMA1	NRBF2	SIRT3	ETV6	IRS1
PRMT3		PSMA2	NRIP1	SKP1	EWSR1	IRS2
PRPF19		PSMA3	NTRK1	SLC9A3R1	EYA1	ISL1
PSEN1		PSMA4	NTRK2	SMAD1	EZH1	ITGA4
PSMA1		PSMA5	OPA1	SMPD1	EZH2	ITGA5
PSMA2		PSMA7	OPRK1	SOCS4	EZR	ITGAV
PSMA3		PSMB1	OPRM1	SOCS5	F2R	ITPR1
PSMA4		PSMB10	OSBPL8	SOD1	FABP4	JAK2
PSMA5		PSMB2	P4HB	SORBS3	FADD	JAK3
PSMA7		PSMB3	PAF1	SOS1	FAM129A	JUN
PSMB1		PSMB4	PAK1	SOX2	FAM83G	JUP
PSMB10		PSMB5	PALM3	SPRED1	FANCA	KAT2A
PSMB2		PSMB7	PARK2	SPRED2	FANCD2	KCNN3
PSMB3		PSMB8	PARK7	SPRY2	FARSA	KCNN4
PSMB4		PSMB9	PARP1	SPRY4	FARSB	KDELR1
PSMB5		PSMC1	PAWR	SPTA1	FAS	KDR
PSMB7		PSMC2	PAX2	SPTAN1	FASLG	KEAP1
PSMB8		PSMC3	PCK1	SPTBN1	FBL	KHDRBS1
PSMB9		PSMC4	PCNA	SRC	FBXL15	KIAA0196
PSMC1		PSMC5	PCSK9	STAM	FBXO4	KIAA1033
PSMC2		PSMC6	PDCD10	STK25	FBXO5	KIF13B
PSMC3		PSMD1	PDCD5	STK3	FBXW11	KIF18A
PSMC4		PSMD10	PDE3A	STK38	FBXW7	KIF1A
PSMC5		PSMD11	PDE4D	STK40	FER	KIF1B
PSMC6		PSMD12	PDGFB	STUB1	FGF1	KIF1C
PSMD1		PSMD13	PDGFRB	SYK	FGF2	KIF20B
PSMD10		PSMD14	PDIA3	TAB1	FGFR1	KIF23
PSMD11		PSMD2	PDIA4	TAB2	FGFR2	KIF3A
PSMD12		PSMD3	PDIA6	TAB3	FHL2	KIF3B
PSMD13		PSMD4	PDPK1	TANK	FHOD1	KIF5B
PSMD14		PSMD5	PELI1	TAOK1	FIP1L1	KIF5C
PSMD2		PSMD6	PEO1	TAOK2	FKBP1A	KIT
PSMD3		PSMD7	PFKFB2	TAOK3	FKBP6	KLC1
PSMD4		PSMD8	PFKL	TBC1D10C	FKBP8	KLC3
PSMD5		PSMD9	PICK1	TBK1	FLI1	KLF4
PSMD6		PSME1	PIK3C2A	TEK	FLNA	KLHL12
PSMD7		PSME3	PIK3C3	TGFB1	FLOT2	KLHL20
PSMD8		PSME4	PIK3CG	TGFB2	FN1	KPNA1
PSMD9		PSMF1	PIK3R1	TGFBR1	FOS	KPNA2
PSME1		PTAFR	PIK3R2	TIAM1	FOXA1	KPNA3
PSME3		PTEN	PIK3R3	TICAM1	FOXH1	KPNA4
PSME4		PTGS2	PIM1	TICAM2	FOXO1	KPNA6
PSMF1		PTK2	PINK1	TIMP2	FOXO3	KPNB1
PSMG1		PTK2B	PLOD1	TIRAP	FOXO4	KRT18
PSMG2		PTPN11	PLSCR3	TLR3	FOXP3	KRT20
PTEN		PTPN2	PML	TNF	FRK	LACRT
PTK2		PTPN22	PNKP	TNFAIP3	FRYL	LAMP2
PTK2B		PTPN6	PNPT1	TNFRSF11A	FUBP1	LAT
PTPN22		PTPRJ	POLR2A	TNFRSF1B	FUBP3	LCP1
PTPN23		PUM1	PPARA	TNFRSF25	FUS	LCP2
PYCARD		PYCARD	PPARD	TNFRSF4	FXR1	LGALS3
RAB40B		RABGEF1	PPARG	TNIK	FYN	LGALS9
RAB7A		RAC1	PPBP	TNIP1	FZD8	LIN7A
RAD23A		RAF1	PPP1R13B	TNIP2	GABPA	LIN7C
RAD23B		RARA	PPP1R15A	TP73	GABPB1	LITAF
RALB		RASSF2	PPP1R15B	TPD52L1	GADD45GIP1	LLGL1
RASSF5		RBCK1	PPP1R9B	TPR	GAPDH	LMAN2
RBBP6		RBMX	PPP2CB	TRAF2	GAR1	LMNA
RBCK1		RBPJ	PPP3CA	TRAF3	GARS	LMTK2
RBX1		REL	PPP3R1	TRAF4	GATA1	LRP1
RCHY1		RELA	PPP5C	TRAF6	GATA3	LRP6
RFFL		RELB	PRDM1	TRIB3	GATAD1	LRPPRC
RFWD2		RFFL	PRDX1	TRIM5	GATAD2A	LRRK2
RFWD3		RGCC	PRDX2	TRPV4	GATAD2B	LRSAM1
RHEB		RHOA	PRDX3	TSG101	GCM1	LYN
RING1		RIPK1	PRDX5	TYRO3	GCN1L1	LZTS2
RIPK2		RIPK2	PRDX6	UBE2D1	GEMIN2	MACF1
RLIM		RIPK3	PRKAA1	UBE2D2	GEMIN4	MAGOH
RNF10		RNF168	PRKAA2	UBE2D3	GEMIN5	MAGOHB
RNF103		RNF216	PRKACA	UBQLN1	GFI1	MALT1
RNF11		RNF31	PRKACB	UCHL1	GIGYF2	MAP1B
RNF111		RNF8	PRKAR1A	USP8	GJA1	MAP1S
RNF114		ROCK1	PRKAR1B	VEGFA	GLG1	MAP2K1
RNF115		RORA	PRKAR2A	VRK2	GLMN	MAP2K2
RNF122		RPL13A	PRKAR2B	WWC1	GNB2L1	MAP2K5
RNF125		RPL3	PRKCA	YWHAB	GNL3	MAP4K4
RNF126		RPLP0	PRKCB	ZAK	GPKOW	MAPK1
RNF13		RPS27A	PRKCD	ZC3H12A	GPX1	MAPK14
RNF130		RPS3	PRKCE	ZGPAT	GRB7	MAPK3
RNF14		RPS6KA3	PRKCI	ZMYND11	GREM1	MAPK7
RNF144A		RPS6KA4	PRKCQ	ZNF622	GRIP1	MAPK8
RNF144B		RPS6KA5	PRKCZ	ZNF675	GSK3B	MAPRE1
RNF168		RPS6KB1	PRKD1		GSN	MAPT
RNF181		RUNX1	PRKDC		GSPT1	MARK2
RNF182		S100A8	PRNP		GTF2E2	MAVS
RNF185		S100A9	PRPF8		GTF2F1	MBTPS1
RNF19A		S100B	PSEN1		GTF2I	MCC
RNF19B		SAMHD1	PSEN2		GTF3C1	MCL1
RNF2		SASH1	PSMB5		GTF3C3	MDFI
RNF20		SCGB1A1	PSMC1		GTF3C4	MDM2
RNF216		SEC61A1	PSMC2		GTPBP1	MFN2
RNF25		SEH1L	PSMC3		GTPBP4	MICALL1
RNF31		SELPLG	PSMC4		GZF1	MICU1
RNF34		SHARPIN	PSMC5		GZMB	MIEF1
RNF38		SHB	PSMC6		H2AFV	MIEF2
RNF4		SHC1	PSMD10		H2AFX	MIPEP
RNF41		SHMT2	PSMD14		H2AFY	MKKS
RNF43		SIGIRR	PTAFR		H3F3A	MOAP1
RNF5		SIRT1	PTEN		HABP4	MSN
RNF6		SKAP1	PTGS2		HACE1	MTA2
RNF7		SKAP2	PTK2		HAP1	MTCL1
RNF8		SKIL	PTK2B		HAT1	MTOR
RPL28		SKP1	PTPN11		HBS1L	MUL1
RPS27A		SMAD3	PTPN2		HBZ	MVB12A
RPS3		SMAD4	PTPN22		HCFC1	MVP
RPTOR		SNAI2	PTPRA		HCK	MXI1
RUSC1		SNCA	PXN		HDAC1	MYBBP1A
RUVBL1		SNRNP70	PYCARD		HDAC10	MYC
RYBP		SOCS1	PYCR1		HDAC11	MYD88
S100A8		SOCS3	PYCR2		HDAC2	MYH9
S100A9		SOCS4	RAB10		HDAC3	MYL12A
SASH1		SOCS5	RAB11B		HDAC4	MYLK
SCFD1		SOD1	RAB11FIP2		HDAC5	MYLK2
SEC61B		SOS1	RAB11FIP5		HDAC6	MYO10
SEL1L		SP100	RAD51		HDAC7	MYO1C
SENP2		SPG21	RAD52		HDAC8	MYO1D
SEPT4		SPHK1	RAF1		HDAC9	MYOC
SESN2		SPN	RANGAP1		HDGF	NAPA
SGTA		SPTBN1	RAP1A		HDGFRP2	NAPG
SH3BP4		SQSTM1	RAP1B		HEATR1	NASP
SH3GLB1		SRC	RAPGEF1		HELLS	NBAS
SH3RF1		SRF	RAPGEF2		HEY2	NBPF3
SH3RF2		STAP1	RAPGEF3		HEYL	NCBP1
SHARPIN		STAR	RARA		HGS	NCK1
SHFM1		STAT1	RBBP4		HIC1	NCKIPSD
SHMT2		STAT2	RBBP8		HIF1A	NDEL1
SIAH1		STAT3	RBPJ		HIF1AN	NDFIP1
SIAH2		STAT5A	RBX1		HIP1	NDFIP2
SIRT1		STAT6	RELA		HIPK1	NECAB3
SIRT2		STK11	RET		HIPK2	NECAP1
SKP1		STOML2	RGCC		HIST1H1B	NECAP2
SKP2		SUMO1	RGS10		HIST1H1C	NEDD4
SMAD7		SYK	RGS14		HIST1H2AA	NEFL
SMARCC1		SYNCRIP	RHOT1		HIST1H2AB	NEXN
SMURF1		SYNJ1	RHOT2		HIST1H2AG	NF1
SMURF2		SYT11	RIPK2		HIST1H2BA	NF2
SNAPIN		TAB1	RNF103		HIST1H3A	NFE2L2
SNCA		TAB2	RNF185		HIST1H4A	NFKBIA
SNCAIP		TAB3	RNF5		HIST2H2AB	NGFR
SNRNP70		TAF9	RORA		HIVEP3	NHP2
SNRPB		TANK	RPL10A		HLTF	NKD2
SNRPD1		TAX1BP1	RPLP0		HMG20A	NLRC4
SNRPF		TBK1	RPS27A		HMG20B	NLRP12
SOCS1		TCF3	RPS3		HMGA1	NLRP2
SOCS3		TEC	RPS6KA2		HMGB1	NLRP3
SOCS4		TFG	RPS6KA3		HMGB2	NMT2
SOCS5		TGFB1	RPS6KB1		HNF1A	NOC2L
SPHK1		TGFB2	RPTOR		HNRNPA0	NOD2
SPOP		TGM2	RUVBL2		HNRNPA1	NOL3
SPRTN		TICAM1	RXRA		HNRNPA2B1	NOP10
SQSTM1		TICAM2	RYR2		HNRNPA3	NOP58
SREBF2		TIFA	S100A8		HNRNPAB	NOS2
STAM		TIMP2	S100B		HNRNPC	NOTCH1
STAMBP		TIRAP	SASH1		HNRNPD	NPLOC4
STAT2		TLE1	SCAMP3		HNRNPDL	NPM1
STK11		TLR3	SCFD1		HNRNPF	NR0B2
STOM		TMEM102	SCGB1A1		HNRNPH1	NR1D1
STUB1		TMF1	SDC1		HNRNPH2	NR2F2
SUMO1		TNF	SEC61A1		HNRNPH3	NSF
SUMO2		TNFAIP3	SEC61A2		HNRNPK	NSRP1
SUPT20H		TNFRSF10A	SEC61B		HNRNPL	NUMB
SUPT5H		TNFRSF10B	SEL1L		HNRNPM	NUP107
SUZ12		TNFRSF11A	SERINC3		HNRNPR	NUP133
SVIP		TNFRSF12A	SERP1		HNRNPU	NUP155
SYVN1		TNFRSF13B	SESN2		HOPX	NUP160
TAB2		TNFRSF18	SETDB1		HOXB7	NUP205
TAB3		TNFRSF1A	SFN		HP1BP3	NUP210
TAF1		TNFRSF1B	SFPQ		HR	NUP43
TAF9		TNFRSF21	SGTA		HSD17B10	NUP50
TBC1D25		TNFRSF25	SH3BP4		HSF1	NUP62
TBC1D5		TNFRSF4	SH3GLB1		HSF4	NUP93
TBC1D7		TNFRSF8	SHC1		HSPA5	NUP98
TBK1		TNFRSF9	SIGIRR		HSPA8	NUPL1
TBL1XR1		TNFSF10	SIK2		HSPB1	NXF1
TCEB1		TNFSF12	SIN3A		HSPD1	OPA1
TCEB2		TNFSF14	SIPA1		HSPH1	OPRM1
TGFB1I1		TNIP1	SIRT1		HTATSF1	OPTN
TGFBR1		TNIP2	SIRT2		HTRA2	OSBPL8
TICAM1		TPR	SIRT4		HYPM	P3H1
TLK2		TRADD	SLC14A2		IARS2	PACS1
TMEM189		TRAF1	SLC1A2		ICT1	PACS2
TMF1		TRAF2	SLC25A4		ID1	PAFAH1B1
TNFAIP1		TRAF3	SLC25A5		IFI16	PAK1
TNFAIP3		TRAF3IP1	SLC2A4		IFITM3	PAK3
TNIK		TRAF3IP2	SLC6A3		IFNAR1	PARD3
TNKS		TRAF4	SLC6A4		IFNAR2	PARD6B
TNKS2		TRAF5	SLC9A1		IFT57	PARK2
TOLLIP		TRAF6	SMAD2		IGBP1	PARK7
TOM1L1		TRAIP	SMAD3		IGF2BP1	PARP1
TOMM20		TRIM13	SMAD4		IGF2BP3	PARP10
TOMM40		TRIM21	SMARCA4		IKBKAP	PAX6
TOMM70A		TRIM25	SMARCB1		IKBKB	PBLD
TOPORS		TRIM27	SMARCC1		IKBKG	PCM1
TOR1A		TRIM31	SMO		IKZF1	PDCD10
TP53		TRIM32	SMPD1		IKZF2	PDCD5
TRAF2		TRIM38	SMYD3		IL1B	PDCD6
TRAF3		TRIM40	SNAI2		IL2	PDCD6IP
TRAF4		TRIM5	SNCA		IL7R	PDE4D
TRAF5		TRIM56	SNRNP70		ILF2	PDGFB
TRAF6		TRIM63	SNW1		ILF3	PDGFRB
TRAIP		TRIM8	SOCS1		ILK	PDIA3
TRIB3		TRPV1	SOCS3		IMP3	PDIA4
TRIM11		TRPV4	SOD1		IMP4	PDPK1
TRIM13		TUBA1B	SOD2		ING1	PER2
TRIM17		TWIST1	SORBS1		ING2	PFKFB2
TRIM21		TYK2	SOS1		INPP5K	PFKL
TRIM23		TYRO3	SP1		INPPL1	PFN2
TRIM24		UBA3	SPI1		INSIG1	PHB2
TRIM25		UBA7	SRC		INSR	PHLDB2
TRIM27		UBASH3A	SRF		INTS3	PIK3C3
TRIM28		UBE2D1	SRI		IPO8	PIK3CG
TRIM31		UBE2D2	SRPRB		IRAK1	PIK3R1
TRIM32		UBE2D3	SRSF2		IRAK2	PIK3R2
TRIM38		UBE2G2	SRSF6		IRAK3	PIK3R4
TRIM39		UBE2I	SSH1		IRF1	PIN1
TRIM41		UBE2J1	STAP1		IRF2	PINK1
TRIM5		UBE2K	STAR		IRF2BP2	PKD1
TRIM56		UBE2L6	STAT1		IRF3	PKIG
TRIM63		UBE2M	STAT3		IRF4	PKN1
TRIM8		UBE2N	STAT5A		IRF7	PKN2
TRIP12		UBE2V1	STAT6		IRF8	PKP2
TRPC4AP		UBQLN1	STAU1		ISG20L2	PLCG1
TRRAP		UNG	STK24		ISL1	PLD1
TSC1		UPF1	STK25		ITCH	PLD2
TSG101		USP17L2	STK26		ITGB2	PLEK
TTC3		USP18	STRN3		ITGB3BP	PLXNA1
TXLNA		VAPA	STUB1		JADE1	PML
U2AF1		VAV1	STX4		JAK2	PMPCA
UBA1		VAV3	STXBP3		JARID2	PNPT1
UBA6		VCAM1	SVIP		JAZF1	PODXL
UBA7		VIMP	SYNJ1		JDP2	PPARD
UBAC1		VPRBP	SYVN1		JMJD1C	PPBP
UBE2D1		VRK2	TARDBP		JUN	PPIA
UBE2D2		WAS	TBC1D4		JUND	PPID
UBE2D3		WASF2	TBXA2R		JUP	PPM1A
UBE2E1		WASL	TCEB1		KANK2	PPM1B
UBE2E2		WHSC1	TCEB2		KARS	PPP1CC
UBE2E3		WIPF1	TCF7L2		KAT2A	PPP1R10
UBE2G1		WIPF2	TEK		KAT2B	PPP1R12A
UBE2G2		WNT3A	TERT		KAT5	PPP1R13B
UBE2I		XAF1	TFDP1		KAT7	PPP3CA
UBE2J1		XIAP	TGFB1		KAT8	PPP3R1
UBE2J2		XRCC5	TGFB2		KCNQ1	PPP6C
UBE2K		XRCC6	TGFBR1		KDM1A	PPP6R1
UBE2L3		YBX3	TGFBR2		KDM2A	PRDX1
UBE2L6		YES1	TH		KDM2B	PRICKLE1
UBE2M		YTHDC2	THEM4		KDM4A	PRKAA2
UBE2N		YY1	TIAM1		KDM5A	PRKAB2
UBE2Q1		ZAP70	TICAM1		KDM5B	PRKACA
UBE2S		ZBP1	TICAM2		KEAP1	PRKAG2
UBE2V1		ZC3H12A	TIMM50		KHDRBS1	PRKCA
UBE2V2		ZDHHC17	TIRAP		KHDRBS3	PRKCD
UBE2W		ZFAND6	TLN1		KIT	PRKCE
UBE3A		ZFPM1	TMEM102		KLF1	PRKCI
UBE3B		ZMYND11	TMEM33		KLF10	PRKCZ
UBE3C		ZNF675	TNF		KLF11	PRKD1
UBE4B			TNFAIP3		KLF12	PRKX
UBOX5			TNFRSF10A		KLF4	PSEN1
UBQLN1			TNFRSF10B		KLF5	PSMB7
UBQLN2			TNFRSF11A		KMT2B	PSMD10
UBR1			TNFRSF18		KPNA6	PSMD8
UBR4			TNFRSF1A		KRAS	PSMD9
UBR5			TNFRSF1B		LARP1	PTAFR
UBR7			TNFRSF21		LARP4B	PTEN
UBXN1			TNFRSF25		LARP6	PTGS2
UBXN11			TNFRSF4		LARP7	PTK2
UBXN2A			TNFRSF8		LAT	PTK2B
UBXN4			TNFRSF9		LBH	PTP4A1
UBXN8			TNFSF10		LEO1	PTPN11
UCHL1			TNIP2		LGALS3	PTPN14
UCHL3			TOR1A		LGALS9	PTPN22
UCHL5			TP53		LGMN	PTPN23
UFD1L			TP53BP2		LIN54	PTPRJ
UHRF1			TP63		LIN9	PTPRM
UHRF2			TP73		LITAF	PTPRR
UIMC1			TRAF2		LMCD1	PYCARD
ULK1			TRAF6		LMNA	QKI
ULK3			TRAP1		LMX1A	RAB10
UNKL			TRIB3		LPXN	RAB11A
USP1			TRIM13		LRP6	RAB11B
USP10			TRIM24		LRPPRC	RAB11FIP1
USP11			TRIM25		LRRK2	RAB11FIP2
USP12			TRIM5		LSM2	RAB11FIP5
USP13			TRPC6		LSM3	RAB18
USP14			TRPV1		LSM6	RAB29
USP15			TRPV4		LUC7L2	RAB35
USP17L2			TSC1		LUC7L3	RAB39B
USP18			TSC2		MAD2L2	RAB3A
USP19			TSPYL2		MAGED1	RAB3IP
USP2			TWIST1		MAGOH	RAB41
USP20			TXN		MAGOHB	RAB5B
USP21			TXNDC12		MALT1	RAB5C
USP22			TXNDC5		MAP2K1	RAB7A
USP25			TXNIP		MAP2K2	RABEP1
USP32			TXNL1		MAP2K3	RABGEF1
USP33			TXNRD2		MAP2K5	RABIF
USP38			UBA5		MAP2K6	RAC1
USP39			UBE2D1		MAP3K10	RAE1
USP4			UBE2D2		MAP3K13	RAF1
USP43			UBE2D3		MAP3K2	RAN
USP45			UBE2G2		MAP3K4	RANBP2
USP46			UBE2J1		MAP3K7	RANGAP1
USP47			UBE2J2		MAP3K9	RAP1A
USP49			UBE2K		MAPK1	RAP2B
USP50			UBE4B		MAPK10	RAPGEF2
USP53			UBQLN1		MAPK13	RAPGEF3
USP54			UBQLN2		MAPK14	RASSF9
USP6			UBR1		MAPK3	RBCK1
USP7			UBXN1		MAPK7	RBFOX1
USP8			UBXN4		MAPK8	RBM4
USP9X			UBXN8		MAPK8IP1	RBM8A
UVRAG			UCP3		MAPK8IP3	RBPJ
VCP			UFD1L		MAPK9	RBPMS
VCPIP1			UPF1		MAPKAPK2	RCC2
VDAC1			USF1		MAPRE3	RERE
VHL			USP13		MARS	REST
VIMP			USP14		MATR3	RET
VPRBP			USP19		MAVS	RFFL
VPS26A			USP25		MAX	RGCC
VPS28			USP46		MBD1	RGS14
VPS35			VAMP2		MBD2	RHOA
VPS4A			VAPB		MBD3	RHOT1
VPS4B			VCAM1		MBD3L1	RHOT2
WAC			VCP		MBD3L2	RHOU
WBP11			VEGFA		MCPH1	RIMS1
WDFY3			VHL		MCRS1	RIPK3
WDR48			VIMP		MDFI	RNF126
WWP1			VRK2		MDM2	RNF20
WWP2			WNT3A		MDM4	RNF31
WWTR1			WRN		MECP2	RNF41
XIAP			WT1		MED21	RNPS1
YOD1			XRCC5		MED24	ROCK1
ZBTB16			YAP1		MED28	ROR2
ZBTB17			YES1		MED31	RPH3A
ZC3H12A			YIF1A		MED6	RPL10A
ZC3HC1			YOD1		MED8	RPL11
ZFYVE1			YWHAB		MEF2D	RPL12
ZNRF1			YWHAE		MEN1	RPL13
ZNRF2			YWHAG		MID2	RPL13A
ZNRF3			YWHAH		MIER1	RPL14
ZRANB1			YWHAQ		MIER2	RPL15
ZYG11B			YWHAZ		MIER3	RPL18
			ZBTB17		MIPEP	RPL19
			ZC3H12A		MKKS	RPL21
			ZNF622		MKNK2	RPL22
			ZNF703		MLF1	RPL23
					MLX	RPL23A
					MLXIP	RPL24
					MME	RPL26
					MNAT1	RPL27A
					MORF4L1	RPL28
					MORF4L2	RPL29
					MOV10	RPL3
					MPHOSPH6	RPL30
					MRGBP	RPL31
					MRPL1	RPL34
					MRPL10	RPL35A
					MRPL11	RPL36
					MRPL13	RPL36A
					MRPL19	RPL4
					MRPL28	RPL41
					MRPL34	RPL5
					MRPL35	RPL6
					MRPL38	RPL7A
					MRPL39	RPL8
					MRPL40	RPLP0
					MRPL43	RPLP1
					MRPL44	RPLP2
					MRPL49	RPS10
					MRPL53	RPS11
					MRPS18A	RPS12
					MRPS23	RPS14
					MRPS24	RPS15
					MRPS28	RPS15A
					MRPS34	RPS16
					MRTO4	RPS19
					MSL3	RPS2
					MSN	RPS20
					MSX2	RPS23
					MTA1	RPS24
					MTA2	RPS26
					MTA3	RPS27
					MTG1	RPS27A
					MTIF2	RPS3
					MTOR	RPS3A
					MUC1	RPS4X
					MUSK	RPS6
					MXD1	RPS6KB1
					MXI1	RPS7
					MYB	RPS8
					MYBBP1A	RPS9
					MYBL1	RPSA
					MYC	RREB1
					MYCBP2	RUFY1
					MYCN	RUVBL1
					MYD88	RUVBL2
					MYH9	RYR2
					MYLK2	SAR1A
					MYO1C	SASH1
					MYOCD	SCAMP3
					MYOD1	SCFD1
					MYT1	SCN5A
					NAA15	SCP2
					NARS	SCYL2
					NAT10	SEC13
					NCBP1	SEC16A
					NCK1	SEC22B
					NCL	SEC23B
					NCOA1	SEC24C
					NCOA2	SEC61A1
					NCOA3	SEC61A2
					NCOA4	SEC61B
					NCOA6	SEH1L
					NCOR1	SEL1L
					NCOR2	SELENBP1
					NCSTN	SEMA4G
					NDFIP1	SENP2
					NDFIP2	SERP1
					NDN	SERPINB3
					NEDD4	SET
					NEDD4L	SETD2
					NEDD8	SFN
					NELFA	SGK1
					NELFB	SGK3
					NF1	SH3GLB1
					NFATC1	SHFM1
					NFATC2	SHTN1
					NFATC4	SIRT1
					NFE2	SIRT3
					NFE2L1	SIRT4
					NFE2L2	SLC11A2
					NFKB1	SLC25A10
					NFKB2	SLC25A13
					NFKBIA	SLC25A4
					NFKBIB	SLC25A5
					NFYA	SLC9A1
					NGFR	SLC9A3R1
					NHP2	SMAD2
					NHP2L1	SMAD3
					NIF3L1	SMAD4
					NIPBL	SMAD7
					NKD2	SMG5
					NLK	SMO
					NLRC4	SMURF1
					NLRP12	SMURF2
					NLRP3	SNAI1
					NME2	SNAI2
					NOB1	SNAP23
					NOC2L	SNAP25
					NOD1	SNAPIN
					NOD2	SNCG
					NOL3	SNRPB
					NOLC1	SNRPD1
					NONO	SNRPD2
					NOP10	SNRPD3
					NOP2	SNRPE
					NOP56	SNRPF
					NOP58	SNUPN
					NOS1	SNX3
					NOS2	SNX33
					NOSTRIN	SNX9
					NOTCH1	SOCS1
					NOTCH2	SOD1
					NPM1	SP100
					NPM3	SPCS2
					NR0B1	SPHK1
					NR0B2	SPIRE1
					NR1D1	SPTA1
					NR1D2	SPTAN1
					NR1I2	SPTBN1
					NR1I3	SRC
					NR2C1	SREBF2
					NR2C2	SRF
					NR2E3	SRGAP3
					NR2F2	SRI
					NR3C1	SRP14
					NR4A1	SRP72
					NRBF2	SRPRB
					NRF1	SRRM1
					NRIP1	SRSF1
					NSD1	SRSF10
					NSRP1	SRSF2
					NSUN2	SRSF3
					NSUN4	SRSF6
					NTRK1	SRSF7
					NTRK2	SRSF9
					NUP107	STAM
					NUP133	STAP1
					NUP155	STAR
					NUP160	STARD13
					NUP205	STAT3
					NUP210	STAT5A
					NUP43	STEAP3
					NUP50	STK24
					NUP62	STOM
					NUP93	STOML2
					NUP98	STRADB
					NUPL1	STRAP
					NXF1	STX16
					ODAM	STX18
					OSGEP	STX1A
					OTUD7B	STX3
					OTULIN	STX4
					OTX2	STXBP1
					OVOL1	STXBP2
					PA2G4	STXBP3
					PABPC1	SUMO1
					PABPC4	SVIP
					PADI4	SYK
					PAF1	SYNE2
					PAK6	SYT11
					PARK2	SYTL4
					PARK7	SYVN1
					PARP1	TAOK2
					PARP10	TARDBP
					PAWR	TBC1D1
					PAX2	TBC1D10C
					PAX5	TBC1D22A
					PAX6	TBC1D22B
					PAXIP1	TBC1D25
					PBRM1	TBC1D2B
					PCBD1	TBC1D3B
					PCBD2	TBC1D4
					PCBP1	TBC1D5
					PCBP2	TBR1
					PCGF1	TCF7L2
					PCGF5	TCP1
					PCID2	TEK
					PCK1	TERT
					PCNA	TF
					PCSK9	TFDP1
					PDCD10	TFG
					PDCD11	TFRC
					PDCD5	TGFB1
					PDGFB	TGFB2
					PDPK1	TGFBR1
					PEG3	TGFBR2
					PELI1	TGS1
					PELP1	THEM4
					PEO1	THOC2
					PER2	THOC5
					PES1	TIAM1
					PFDN5	TIMM50
					PGR	TIRAP
					PHB	TLR3
					PHB2	TMEM102
					PHF1	TNF
					PHF12	TNFRSF18
					PHF19	TNFRSF21
					PHF21A	TNFRSF4
					PHF6	TNFRSF9
					PHGDH	TNFSF14
					PIAS1	TNKS
					PIAS2	TNPO1
					PIAS3	TNPO3
					PIAS4	TOB1
					PICALM	TOM1
					PIDD1	TOM1L1
					PIK3C3	TOM1L2
					PIK3CB	TOMM20
					PIK3R1	TOMM34
					PIK3R2	TOMM40
					PIM1	TOMM70A
					PIM2	TOR1A
					PIN1	TP53
					PINK1	TP53BP2
					PIWIL2	TP63
					PKD1	TP73
					PKIG	TPR
					PKN1	TRAF2
					PKN2	TRAF3IP1
					PLAGL1	TRAF3IP2
					PLK1	TRAF6
					PLSCR1	TRAK1
					PML	TRIM27
					PMPCA	TRIM28
					PNN	TRIM32
					PNO1	TRPV4
					PNPT1	TSC1
					POFUT1	TSC2
					POGK	TSG101
					POLR1A	TTC8
					POLR1B	TUBA1A
					POLR1C	TUBA1B
					POLR2A	TUBA1C
					POLR2C	TUBB
					POLR2E	TWIST1
					POLR2K	TXN
					POP7	TXNIP
					POU2AF1	U2AF1
					POU2F1	UBE2D3
					POU5F1	UBE2G2
					PPA1	UBE2J1
					PPARA	UBE2J2
					PPARD	UBE2L3
					PPARG	UBE2Q1
					PPHLN1	UBR5
					PPID	UCHL1
					PPIG	UCP3
					PPM1A	UFD1L
					PPP1CA	UPF1
					PPP1CB	UPF3A
					PPP1CC	UQCC2
					PPP1R10	USE1
					PPP1R12A	USO1
					PPP1R13L	USP17L2
					PPP1R15A	UXT
					PPP1R15B	VAMP2
					PPP1R8	VAMP3
					PPP2CA	VAPA
					PPP2CB	VAPB
					PPP2R1A	VCL
					PPP3CA	VCP
					PPP3R1	VDAC1
					PPP5C	VEGFA
					PRDM1	VIMP
					PRDX3	VIPAS39
					PRDX4	VPS26A
					PRDX5	VPS28
					PRICKLE1	VPS29
					PRKAA1	VPS33B
					PRKAA2	VPS35
					PRKAB1	VPS4A
					PRKACA	VPS4B
					PRKACB	WAS
					PRKAG1	WASH1
					PRKAR1A	WASL
					PRKCA	WBP11
					PRKCB	WNT3A
					PRKCD	WRN
					PRKCI	WWC1
					PRKCQ	WWP2
					PRKCZ	WWTR1
					PRKD1	XPO1
					PRKDC	XPO6
					PRMT1	YIF1A
					PRMT2	YOD1
					PRMT3	YWHAB
					PRMT5	YWHAE
					PRMT6	YWHAG
					PRNP	YWHAH
					PRPF19	YWHAQ
					PRPF3	YWHAZ
					PRPF38B	ZAP70
					PRPF4	ZBTB17
					PRPF40A	ZC3H12A
					PRPF40B	ZFAND2B
					PRPF4B	ZFAND6
					PRPF8	ZFYVE16
					PRR16	ZFYVE9
					PSEN1	ZMAT3
					PSEN2	ZNF703
					PSMA1	ZW10
					PSMA2
					PSMA3
					PSMA4
					PSMA5
					PSMA7
					PSMB1
					PSMB10
					PSMB2
					PSMB3
					PSMB4
					PSMB5
					PSMB7
					PSMB8
					PSMB9
					PSMC1
					PSMC2
					PSMC3
					PSMC4
					PSMC5
					PSMC6
					PSMD1
					PSMD10
					PSMD11
					PSMD12
					PSMD13
					PSMD14
					PSMD2
					PSMD3
					PSMD4
					PSMD5
					PSMD6
					PSMD7
					PSMD8
					PSMD9
					PSME1
					PSME3
					PSME4
					PSMF1
					PSRC1
					PTAFR
					PTBP1
					PTEN
					PTGES2
					PTK2B
					PTOV1
					PTPN14
					PTPN22
					PTTG2
					PUF60
					PUM1
					PWP2
					PYCARD
					QARS
					QKI
					QRICH1
					RAE1
					RAF1
					RAI1
					RALY
					RAN
					RANBP2
					RARA
					RB1
					RBBP4
					RBBP7
					RBBP8
					RBCK1
					RBFOX1
					RBL1
					RBL2
					RBM10
					RBM14
					RBM25
					RBM39
					RBM4
					RBM42
					RBM8A
					RBMX
					RBPJ
					RBPMS
					RBX1
					RCAN1
					RCOR2
					RCOR3
					REL
					RELA
					RELB
					RERE
					REST
					RET
					RFX1
					RFX5
					RGCC
					RGS14
					RGS2
					RHOXF2
					RICTOR
					RIMS1
					RING1
					RIOK1
					RIPK1
					RIPK2
					RIPK3
					RIPK4
					RLIM
					RNF10
					RNF111
					RNF14
					RNF168
					RNF2
					RNF20
					RNF25
					RNF31
					RNF38
					RNF4
					RNF41
					RNF6
					RNF8
					RNMTL1
					RNPC3
					RNPS1
					ROR2
					RORA
					ROS1
					RP9
					RPF2
					RPL10A
					RPL11
					RPL12
					RPL13
					RPL13A
					RPL14
					RPL15
					RPL18
					RPL19
					RPL21
					RPL22
					RPL23
					RPL23A
					RPL24
					RPL26
					RPL27A
					RPL28
					RPL29
					RPL3
					RPL30
					RPL31
					RPL34
					RPL35A
					RPL36
					RPL36A
					RPL4
					RPL41
					RPL5
					RPL6
					RPL7A
					RPL7L1
					RPL8
					RPLP0
					RPLP1
					RPLP2
					RPS10
					RPS11
					RPS12
					RPS14
					RPS15
					RPS15A
					RPS16
					RPS19
					RPS2
					RPS20
					RPS23
					RPS24
					RPS26
					RPS27
					RPS27A
					RPS3
					RPS3A
					RPS4X
					RPS6
					RPS6KA1
					RPS6KA2
					RPS6KA3
					RPS6KA4
					RPS6KA5
					RPS6KB1
					RPS6KB2
					RPS7
					RPS8
					RPS9
					RPSA
					RPTOR
					RPUSD2
					RREB1
					RRP15
					RRP1B
					RSL1D1
					RTCA
					RTCB
					RTF1
					RUNX1
					RUNX1T1
					RUNX2
					RUVBL1
					RUVBL2
					RXRA
					RYBP
					RYR2
					S100A8
					S100A9
					SAFB
					SAFB2
					SAMD4A
					SAMD4B
					SAP130
					SAP18
					SAP30
					SAP30L
					SART1
					SATB1
					SAV1
					SCGB1A1
					SCYL1
					SECISBP2
					SEH1L
					SENP2
					SENP3
					SERBP1
					SERP1
					SET
					SETD2
					SETDB1
					SF1
					SF3A1
					SF3A3
					SF3B1
					SF3B2
					SF3B3
					SF3B4
					SF3B6
					SFPQ
					SGK1
					SGK3
					SHFM1
					SIAH2
					SIGIRR
					SIN3A
					SIN3B
					SIRT1
					SIRT2
					SIRT4
					SIRT5
					SIRT6
					SIRT7
					SKAP1
					SKI
					SKIL
					SKIV2L2
					SLC25A1
					SLC25A10
					SLC25A11
					SLC25A13
					SLC25A31
					SLC25A4
					SLC25A5
					SLC40A1
					SLC6A4
					SLC9A1
					SLIRP
					SMAD1
					SMAD2
					SMAD3
					SMAD4
					SMAD6
					SMAD7
					SMARCA1
					SMARCA2
					SMARCA4
					SMARCA5
					SMARCB1
					SMARCC1
					SMARCC2
					SMARCE1
					SMCHD1
					SMG5
					SMO
					SMURF1
					SMURF2
					SMYD2
					SMYD3
					SNAI1
					SNAI2
					SNAPIN
					SNCA
					SND1
					SNRNP200
					SNRNP70
					SNRPA
					SNRPB
					SNRPD1
					SNRPD2
					SNRPD3
					SNRPE
					SNRPF
					SNUPN
					SNW1
					SOD2
					SON
					SORBS3
					SOX2
					SOX5
					SP1
					SP100
					SP140
					SP2
					SP3
					SP7
					SPCS2
					SPEN
					SPG20
					SPHK1
					SPI1
					SPIN1
					SPRY2
					SPZ1
					SQSTM1
					SRA1
					SRC
					SREBF2
					SREK1
					SRF
					SRPK1
					SRPK2
					SRRM1
					SRRM2
					SRRT
					SRSF1
					SRSF10
					SRSF2
					SRSF3
					SRSF6
					SRSF7
					SRSF9
					SSB
					SSRP1
					STAB2
					STAP1
					STAR
					STAT1
					STAT2
					STAT3
					STAT4
					STAT5A
					STAT6
					STK3
					STK36
					STK40
					STOML2
					STRAP
					STRN3
					STUB1
					SUB1
					SUDS3
					SUMO1
					SUMO2
					SUPT16H
					SUPT20H
					SUPT5H
					SUV420H1
					SUZ12
					SYK
					SYNCRIP
					TAB1
					TAB2
					TAB3
					TACO1
					TAF1
					TAF15
					TAF1B
					TAF1D
					TAF4
					TAF6
					TAF7
					TAF8
					TAF9
					TAF9B
					TAL1
					TARBP2
					TARDBP
					TARS
					TARS2
					TASP1
					TAX1BP1
					TBK1
					TBL1XR1
					TBL3
					TBPL1
					TBR1
					TCEA1
					TCEA2
					TCEAL2
					TCEANC
					TCEB1
					TCEB2
					TCERG1
					TCF19
					TCF3
					TCF4
					TCF7L2
					TCP10L
					TDP2
					TEAD3
					TERF2
					TERT
					TFAM
					TFDP1
					TFE3
					TFPT
					TGFB1
					TGFB1I1
					TGFB2
					TGFBR1
					TGFBR2
					TGIF1
					TGS1
					THAP7
					THOC2
					THOC5
					THRAP3
					TICAM1
					TIRAP
					TLE1
					TLE3
					TLR3
					TMF1
					TNF
					TNFAIP3
					TNFRSF11A
					TNFRSF1A
					TNFRSF1B
					TNFRSF4
					TNIP1
					TNIP2
					TNKS
					TNPO1
					TNRC18
					TNRC6A
					TNRC6B
					TNRC6C
					TOB1
					TOP1
					TOP2A
					TOPORS
					TOX2
					TP53
					TP53BP1
					TP63
					TP73
					TPR
					TRA2A
					TRA2B
					TRADD
					TRAF1
					TRAF2
					TRAF3
					TRAF5
					TRAF6
					TRAK1
					TRAP1
					TRERF1
					TRIB3
					TRIM11
					TRIM13
					TRIM14
					TRIM21
					TRIM24
					TRIM25
					TRIM27
					TRIM28
					TRIM29
					TRIM31
					TRIM32
					TRIM38
					TRIM40
					TRIM5
					TRIM52
					TRIM8
					TRIP13
					TRMT2A
					TRMT61A
					TRMT61B
					TRPT1
					TRPV1
					TRPV4
					TRRAP
					TRUB1
					TSC1
					TSC22D4
					TSG101
					TSPAN14
					TSPYL2
					TWIST1
					TWISTNB
					TXLNG
					TXN
					TXNIP
					TXNL4B
					U2AF1
					UBA3
					UBA5
					UBE2D1
					UBE2D2
					UBE2D3
					UBE2I
					UBE2L3
					UBE2N
					UBE2V1
					UBE3A
					UBTF
					UBXN2A
					UCHL5
					UCP3
					UHRF1
					UHRF2
					UIMC1
					UPF1
					UPF3A
					UQCC2
					UQCRC1
					USF1
					USP13
					USP15
					USP17L2
					USP2
					USP21
					USP22
					USP39
					USP4
					USP47
					USP49
					USP7
					USP9X
					UTP18
					UTP20
					UXT
					VARS
					VAV1
					VEGFA
					VHL
					VIM
					VIPAS39
					VPRBP
					WAC
					WASL
					WBP11
					WBP2
					WDR3
					WDR77
					WHSC1
					WHSC1L1
					WIBG
					WNT3A
					WT1
					WWC1
					WWOX
					WWP1
					WWP2
					WWTR1
					XIAP
					XPO1
					XRCC5
					XRCC6
					YAP1
					YBX1
					YBX3
					YES1
					YLPM1
					YTHDC1
					YTHDC2
					YTHDF2
					YWHAB
					YWHAH
					YWHAQ
					YWHAZ
					YY1
					ZBED4
					ZBTB16
					ZBTB17
					ZBTB2
					ZBTB21
					ZBTB25
					ZBTB37
					ZBTB7A
					ZBTB7B
					ZC3H12A
					ZCCHC8
					ZFAT
					ZFP36
					ZFP36L2
					ZFPM1
					ZFYVE16
					ZGPAT
					ZHX2
					ZMAT2
					ZMIZ1
					ZMIZ2
					ZMYM2
					ZMYM3
					ZMYM5
					ZMYND11
					ZMYND8
					ZNF131
					ZNF165
					ZNF197
					ZNF2
					ZNF217
					ZNF22
					ZNF326
					ZNF410
					ZNF451
					ZNF512B
					ZNF516
					ZNF521
					ZNF574
					ZNF592
					ZNF638
					ZNF655
					ZNF675
					ZNF684
					ZNF687
					ZNF703
					ZNF706
					ZNF740
					ZNF746
					ZNF827
					ZRANB2
					ZSCAN1
