# Supplementary material for: Stratification of candidate genes for Parkinson’s disease using weighted protein-protein interaction network analysis
Source: BMC Genomics. 2018 Jun 13;19:452. doi: 10.1186/s12864-018-4804-9 (PMC6000968; doi:10.1186/s12864-018-4804-9)
Supplement: Supplementary file 14 — List of ORFs in LD with PD-GWAS top SNPs. (XLSX 15 kb) [file 12864_2018_4804_MOESM14_ESM.xlsx]

## Sheet: Sheet1
ORFs in r2 0.5 LD				ORFs in r2 0.8 LD
ENSG	Uniprot.ID..single.	Entrez.ID		ENSG	Uniprot.ID..single.	Entrez.ID
ENSG00000120088	P34998	104909134		ENSG00000120088	P34998	104909134
ENSG00000185829	Q8IVW1	100506084		ENSG00000185829	I3L1V5	100506084
ENSG00000228696	I3L3L1	100506084		ENSG00000228696	I3L3L1	100506084
ENSG00000189157	Q6ZV65	100129583		ENSG00000189157	Q6ZV65	100129583
ENSG00000238083	A6NM11	474170		ENSG00000238083	A6NM11	474170
ENSG00000173080	Q8TDU9	339403		ENSG00000151006	Q2L4Q9	339105
ENSG00000151006	Q2L4Q9	339105		ENSG00000120071	Q7Z3B3	284058
ENSG00000237765	P0CF97	285550		ENSG00000256762	Q8IWL8	246744
ENSG00000120071	I3L4J3	284058		ENSG00000163463	Q8N6L1	200185
ENSG00000133065	Q8IVJ1	254428		ENSG00000196542	Q8NFR3	165679
ENSG00000256762	Q8IWL8	246744		ENSG00000185294	Q8IUH8	162540
ENSG00000159314	E9PIR1	201176		ENSG00000198133	Q8NBD8	161145
ENSG00000163463	Q8N6L1	200185		ENSG00000163357	Q5T197	149095
ENSG00000196542	Q8NFR3	165679		ENSG00000163354	Q5T1A1	127579
ENSG00000185294	Q8IUH8	162540		ENSG00000188906	Q5S007	120892
ENSG00000198133	Q8NBD8	161145		ENSG00000099365	P61266	112755
ENSG00000163590	Q5SGD2	151742		ENSG00000130783	Q6P9F0	84660
ENSG00000163357	Q5T197	149095		ENSG00000127419	D3DVN5	84286
ENSG00000175662	Q6ZVM7	146691		ENSG00000103510	Q9H7Z6	84148
ENSG00000153086	Q8TDX5	130013		ENSG00000163462	A0A087WUH1	80128
ENSG00000163354	Q5T1A1	127579		ENSG00000197771	Q9BTE3	79892
ENSG00000188906	Q5S007	120892		ENSG00000167394	Q96K58	79759
ENSG00000156928	Q96EH3	115416		ENSG00000167397	Q9BQB6	79001
ENSG00000099365	P61266	112755		ENSG00000143630	Q9P1Z3	57657
ENSG00000175938	Q9BRQ5	93129		ENSG00000116991	Q9P2F8	57568
ENSG00000171953	Q8N5M1	91647		ENSG00000078070	E9PHF7	56922
ENSG00000163348	Q9BRQ0	90780		ENSG00000169241	Q9BRV3	55974
ENSG00000130783	Q6P9F0	84660		ENSG00000116539	Q9NR48	55870
ENSG00000127419	Q9BSA9	84286		ENSG00000163374	Q9H869	55249
ENSG00000103510	Q9H7Z6	84148		ENSG00000125459	Q9BUK6	55154
ENSG00000171962	Q9H069	83450		ENSG00000116580	Q3T8J9	54856
ENSG00000152128	Q8TC26	81615		ENSG00000179085	Q9P2X0	54344
ENSG00000160688	Q8NFF5	80308		ENSG00000169251	C9JA08	51068
ENSG00000099377	Q9H2F3	80270		ENSG00000160685	O15156	51043
ENSG00000163462	Q7Z4K8	80128		ENSG00000198648	Q9UEW8	27347
ENSG00000197771	Q9BTE3	79892		ENSG00000160753	Q9BVN2	23623
ENSG00000167394	Q96K58	79759		ENSG00000132718	Q9BT88	23208
ENSG00000167397	Q9BQB6	79001		ENSG00000132680	Q7Z7F0	22889
ENSG00000198171	Q96HY6	65992		ENSG00000198825	Q9Y2H2	22876
ENSG00000069275	Q9H1E3	64710		ENSG00000107651	Q9Y6Y8	11196
ENSG00000143630	Q9P1Z3	57657		ENSG00000198554	O75717	11169
ENSG00000116991	Q9P2F8	57568		ENSG00000136243	O15504	11097
ENSG00000163346	Q96AQ6	57326		ENSG00000108557	Q7Z5J4	10743
ENSG00000005206	Q8TCT7	56928		ENSG00000160767	P81408	10712
ENSG00000078070	Q96RQ3	56922		ENSG00000136235	Q14956	10457
ENSG00000160803	Q9NRR5	56893		ENSG00000103507	O14874	10295
ENSG00000122550	Q8IXQ5	55975		ENSG00000116521	O14828	10067
ENSG00000169241	Q5SR67	55974		ENSG00000176681	A6NMS7	9884
ENSG00000163352	Q9Y5L5	55891		ENSG00000088899	O60299	9762
ENSG00000116539	Q9NR48	55870		ENSG00000167395	O15015	9726
ENSG00000163374	Q9H869	55249		ENSG00000118804	O95210	8987
ENSG00000125459	Q9BUK6	55154		ENSG00000117280	O14966	8934
ENSG00000116580	Q3T8J9	54856		ENSG00000143537	Q13444	8751
ENSG00000099364	Q6PCT2	54620		ENSG00000077943	P53708	8516
ENSG00000179085	Q9P2X0	54344		ENSG00000132676	P51398	7818
ENSG00000043093	Q96GG9	54165		ENSG00000108379	P56703	7473
ENSG00000130332	Q9UK45	51690		ENSG00000169231	F5H4Z8	7059
ENSG00000169251	C9JA08	51068		ENSG00000103496	Q12846	6810
ENSG00000160685	O15156	51043		ENSG00000072310	P36956	6720
ENSG00000116586	Q9Y2Q5	28956		ENSG00000143622	Q92963	6016
ENSG00000198648	Q9UEW8	27347		ENSG00000152214	Q99578	6014
ENSG00000078081	Q9UQV4	27074		ENSG00000052344	Q16651	5652
ENSG00000160753	Q9BVN2	23623		ENSG00000143627	P30613	5313
ENSG00000132718	Q9BT88	23208		ENSG00000073969	P46459	4905
ENSG00000132680	Q7Z7F0	22889		ENSG00000185499	A0A0A0MRB3	4582
ENSG00000198825	Q9Y2H2	22876		ENSG00000173171	A0A0C4DFQ1	4580
ENSG00000107651	Q9Y6Y8	11196		ENSG00000156103	P51512	4325
ENSG00000198554	O75717	11169		ENSG00000186868	P10636	4137
ENSG00000136243	O15504	11097		ENSG00000179344	Q5Y7D6	3119
ENSG00000145217	Q9H2B4	10861		ENSG00000196735	P01909	3117
ENSG00000108557	Q7Z5J4	10743		ENSG00000131979	P30793	2643
ENSG00000160767	P81408	10712		ENSG00000177628	P04062	2629
ENSG00000136231	O00425	10643		ENSG00000160752	P14324	2224
ENSG00000136235	Q96F58	10457		ENSG00000243364	P52798	1945
ENSG00000103507	O14874	10295		ENSG00000143590	P52797	1944
ENSG00000116521	O14828	10067		ENSG00000169242	P20827	1942
ENSG00000176681	A6NMS7	9884		ENSG00000150672	E9PN83	1740
ENSG00000225190	Q9Y4G2	9842		ENSG00000176444	B1AVT0	1196
ENSG00000088899	O60299	9762		ENSG00000109743	Q10588	683
ENSG00000099381	O15047	9739		ENSG00000251246	B4DXG7
ENSG00000167395	O15015	9726		ENSG00000255439	E9PLN8
ENSG00000151929	O95817	9531		ENSG00000272414	F6W5V1
ENSG00000099385	Q8WUZ0	9274		ENSG00000273088	V9GZ38
ENSG00000116584	Q92974	9181
ENSG00000130787	O75146	9026
ENSG00000118804	O95210	8987
ENSG00000117280	O14966	8934
ENSG00000143537	Q13444	8751
ENSG00000169255	O75752	8706
ENSG00000077943	P53708	8516
ENSG00000132676	P51398	7818
ENSG00000108379	P56703	7473
ENSG00000169231	F5H4Z8	7059
ENSG00000103496	Q12846	6810
ENSG00000163479	P43308	6746
ENSG00000072310	P36956	6720
ENSG00000145335	P37840	6622
ENSG00000160691	P29353	6464
ENSG00000143622	Q92963	6016
ENSG00000152214	Q99578	6014
ENSG00000052344	Q16651	5652
ENSG00000143627	P30613	5313
ENSG00000073969	P46459	4905
ENSG00000185499	A0A087X0L2	4582
ENSG00000173171	Q13505	4580
ENSG00000156103	P51512	4325
ENSG00000186868	P10636	4137
ENSG00000198502	Q30154	3127
ENSG00000196126	Q29974	3123
ENSG00000179344	Q5Y7D6	3119
ENSG00000196735	P01909	3117
ENSG00000131979	P30793	2643
ENSG00000177628	P04062	2629
ENSG00000160752	A0A087X090	2224
ENSG00000243364	P52798	1945
ENSG00000143590	P52797	1944
ENSG00000169242	P20827	1942
ENSG00000150672	Q15700	1740
ENSG00000145214	P52824	1609
ENSG00000150281	Q16619	1489
ENSG00000176444	P49760	1196
ENSG00000173207	P61024	1163
ENSG00000109743	Q10588	683
ENSG00000251246	B4DXG7	-
ENSG00000255439	E9PLN8	-
ENSG00000272414	F6W5V1	-
ENSG00000273088	V9GZ38	-
