# Supplementary material for: Stratification of candidate genes for Parkinson’s disease using weighted protein-protein interaction network analysis
Source: BMC Genomics. 2018 Jun 13;19:452. doi: 10.1186/s12864-018-4804-9 (PMC6000968; doi:10.1186/s12864-018-4804-9)
Supplement: Supplementary file 16 — Functions of newly prioritized candidate genes. (XLSX 15 kb) [file 12864_2018_4804_MOESM16_ESM.xlsx]

## Sheet: Sheet1
	Newly proposed gene		Function within the protein network										Functions from literature	Functions with a link to brain patho/physiology	Expression in brain
	Protein Name		Waste	Cell Death	Immune Signaling	Ox-stress	Signaling	Transcription	Transport	Cell Cycle	P Localization		Uniprot funtional evaluation	Brain literature evaluation	Braineac/GTEx
	ADAM15								X			1	Metalloproteinase. Involved in wound healing process, cell/T-cell interactions and homotypic T-cell aggregation, beta-1 integrin-mediated cell adhesion, alpha-v/beta-1 integrin (ITAGV-ITGB1) cell surface expression via ERK1/2 , growth factor signalling.	ADAM15 is involved in the processes of neuronal hypoxic injury - PMID:22230263	YES/YES
	ARHGEF2			X	X	X		X	X			1	Activates Rho-GTPases by promoting the exchange of GDP for GTP. May be involved in epithelial barrier permeability, cell motility and polarization, dendritic spine morphology, antigen presentation, leukemic cell differentiation, cell cycle regulation, innate immune response (NOD1/2, RIP2 dependent NF-kappaB signaling pathways), cytokine IL6/interleukin-6 and TNF-alpha secretion in macrophage, and…	Autosomal recessive neurodevelopmental disorder with midbrain and hindbrain malformations (NEDMHM) - PMID:28453519	YES/YES
	BAG3			X								1	Nucleotide-exchange factor promoting the release of ADP from the HSP70 and HSC70 proteins. Anti-apoptotic activity. Plays a role in the HSF1 nucleocytoplasmic transport.		YES/YES
	CLK2					X		X				1	Phosphorylates serine- and arginine-rich (SR) proteins of the spliceosomal complex. Suppressor of hepatic gluconeogenesis and glucose output by repressing PPARGC1A transcriptional activity on gluconeogenic genes via its phosphorylation. Phosphorylates PPP2R5B thereby stimulating the assembly of PP2A phosphatase with the PPP2R5B-AKT1 complex leading to dephosphorylation of AKT1. Phosphorylates: PT…	splicing patterns of the CLK2 gene are altered in affected brain areas of sporadic Alzheimer's patients (inactive form is increased) - PMID:16371011	YES/YES
	DAP3			X				X				1	Interferon-gamma-induced cell death.		YES/YES
	DCUN1D1		X									1	Part of an E3 ubiquitin ligase complex for neddylation.		YES/YES
	IGF2BP3				X			X	X			1	RNA-binding factor, it modulates the rate and location at which target transcripts encounter the translational apparatus and shields them from endonuclease attacks or microRNA-mediated degradation.		YES/NO
	KAT8		X					X				1	Histone acetyltransferase.		YES/YES
	MUC1			X		X		X		X		1	Cell signaling: ERK, SRC and NF-kappa-B pathways. In activated T-cells, influences the Ras/MAPK pathway. Regulates TP53-mediated transcription and determines cell fate in the genotoxic stress response. It also act both as an adhesion and an anti-adhesion protein.		YES/NO
	NSF								X		X	1	Vesicle-mediated transport. Catalyzes the fusion of transport vesicles within the Golgi cisternae.		YES/YES
	PPM1L						X					1	SAPK signaling pathways by associating with MAP3K7/TAK1 and MAP3K5, MAP3K7/TAK1 and MAP2K4 or MAP2K6.	Targeted disruption of the mouse PPM1L gene leads to structural abnormalities in the brain - PMID:27680501	YES/YES
	RUSC1		X									1	NGF-dependent neurite outgrowth. Proposed to play a role in neuronal vesicular trafficking, can regulate the polyubiquitination of IKBKG. .	neurotrophin-induced neurite outgrowth - PMID:15024033	YES/YES
	SCAMP3					X			X			1	Functions in post-Golgi recycling pathways. Acts as a recycling carrier to the cell surface.		YES/YES
	SHC1				X	X	X					1	Signaling: KIT and KITLG/SCF, GRB2/SOS, oxidative stress and life span, p53, angiopoietin receptor TEK/TIE2.	p75 neurotrophin receptor signalling - PMID:15056278	YES/YES
	STX4			X		X			X		X	1	t-SNARE that mediates docking of transport vesicles. Necessary for the translocation of SLC2A4.	long-term synaptic potentiation - PMID:20434989; brain SNARE complex - PMID:19546860	YES/YES
	TOM1L2								X			1	Probable role in protein transport. May regulate growth factor-induced mitogenic signaling.		YES/YES
	ZBTB7B							X				1	Transcription regulator. necessary and sufficient for commitment of CD4 lineage, while its absence causes CD8 commitment.		YES/YES
